# Supplementary material for: The global, regional, and national brain and central nervous system cancer burden and trends from 1990 to 2021: an analysis based on the Global Burden of Disease Study 2021
Source: Front Neurol. 2025 Jun 18;16:1574614. doi: 10.3389/fneur.2025.1574614 (PMC12213423; doi:10.3389/fneur.2025.1574614)
Supplement: Supplementary file 1 [file Data_Sheet_1.zip]

Archive with 20 entries (19 files):
- Supplementary Data/
- Supplementary Data/Supplementary Fig. 10.pdf
- Supplementary Data/Supplementary Fig. 11.pdf
- Supplementary Data/Supplementary Fig. 12.pdf
- Supplementary Data/Supplementary Fig. 15.pdf
- Supplementary Data/Supplementary Fig. 17.pdf
- Supplementary Data/Supplementary Fig. 18.pdf
- Supplementary Data/Supplementary Fig. 19.pdf
- Supplementary Data/Supplementary Fig. 9.pdf
- Supplementary Data/Supplementary Table S1.xlsx
- Supplementary Data/Supplementary Table S10.xlsx
- Supplementary Data/Supplementary Table S11.xlsx
- Supplementary Data/Supplementary Table S2.xlsx
- Supplementary Data/Supplementary Table S3.xlsx
- Supplementary Data/Supplementary Table S4.xlsx
- Supplementary Data/Supplementary Table S5.xlsx
- Supplementary Data/Supplementary Table S6.xlsx
- Supplementary Data/Supplementary Table S7.xlsx
- Supplementary Data/Supplementary Table S8.xlsx
- Supplementary Data/Supplementary Table S9.xlsx
