# Supplementary material for: The global, regional, and national brain and central nervous system cancer burden and trends from 1990 to 2021: an analysis based on the Global Burden of Disease Study 2021
Source: Front Neurol. 2025 Jun 18;16:1574614. doi: 10.3389/fneur.2025.1574614 (PMC12213423; doi:10.3389/fneur.2025.1574614)
Supplement: Supplementary file 1 [file Data_Sheet_1.zip › Supplementary Data/Supplementary Table S1.xlsx]

## Sheet: Sheet1
Global and 5SDI regions ASPR data for male and female Brain and central nervous system cancer
	measure_name	location_name	sex_name	age_name	cause_name	metric_name	year	val	upper	lower
1	Prevalence	Global	Male	Age-standardized	Brain and central nervous system cancer	Rate	2021	12.281	15.0452	9.72151
2	Prevalence	Global	Female	Age-standardized	Brain and central nervous system cancer	Rate	2021	11.7632	13.2815	10.4848
3	Prevalence	Middle SDI	Male	Age-standardized	Brain and central nervous system cancer	Rate	2021	10.2262	13.6799	6.62406
4	Prevalence	Middle SDI	Female	Age-standardized	Brain and central nervous system cancer	Rate	2021	10.7634	12.8453	8.76515
5	Prevalence	Low SDI	Male	Age-standardized	Brain and central nervous system cancer	Rate	2021	2.57597	3.80444	1.46864
6	Prevalence	Low SDI	Female	Age-standardized	Brain and central nervous system cancer	Rate	2021	2.49456	2.93122	1.89727
7	Prevalence	Low-middle SDI	Male	Age-standardized	Brain and central nervous system cancer	Rate	2021	4.87295	6.68006	3.37285
8	Prevalence	Low-middle SDI	Female	Age-standardized	Brain and central nervous system cancer	Rate	2021	4.10893	4.75658	3.435
9	Prevalence	High-middle SDI	Male	Age-standardized	Brain and central nervous system cancer	Rate	2021	17.8824	22.9797	13.3595
10	Prevalence	High-middle SDI	Female	Age-standardized	Brain and central nervous system cancer	Rate	2021	19.2797	23.3234	16.5099
11	Prevalence	High SDI	Male	Age-standardized	Brain and central nervous system cancer	Rate	2021	28.0372	29.6579	25.9813
12	Prevalence	High SDI	Female	Age-standardized	Brain and central nervous system cancer	Rate	2021	24.2386	25.3882	22.968
Global and 5SDI regions ASIR data for male and female Brain and central nervous system cancer
	measure_name	location_name	sex_name	age_name	cause_name	metric_name	year	val	upper	lower
1	Incidence	Global	Male	Age-standardized	Brain and central nervous system cancer	Rate	2021	4.72315	5.76047	3.67964
2	Incidence	Global	Female	Age-standardized	Brain and central nervous system cancer	Rate	2021	3.87586	4.34931	3.42808
3	Incidence	High SDI	Male	Age-standardized	Brain and central nervous system cancer	Rate	2021	7.2851	7.65891	6.87747
4	Incidence	High SDI	Female	Age-standardized	Brain and central nervous system cancer	Rate	2021	5.54348	5.78809	5.20437
5	Incidence	Low SDI	Male	Age-standardized	Brain and central nervous system cancer	Rate	2021	1.47689	2.19137	0.858872
6	Incidence	Low SDI	Female	Age-standardized	Brain and central nervous system cancer	Rate	2021	1.38826	1.62092	1.03411
7	Incidence	High-middle SDI	Male	Age-standardized	Brain and central nervous system cancer	Rate	2021	6.34311	7.82657	4.75236
8	Incidence	High-middle SDI	Female	Age-standardized	Brain and central nervous system cancer	Rate	2021	5.51301	6.41663	4.80668
9	Incidence	Middle SDI	Male	Age-standardized	Brain and central nervous system cancer	Rate	2021	4.45912	5.83907	2.95715
10	Incidence	Middle SDI	Female	Age-standardized	Brain and central nervous system cancer	Rate	2021	3.78745	4.4863	3.14741
11	Incidence	Low-middle SDI	Male	Age-standardized	Brain and central nervous system cancer	Rate	2021	2.58015	3.57303	1.84402
12	Incidence	Low-middle SDI	Female	Age-standardized	Brain and central nervous system cancer	Rate	2021	2.10207	2.4186	1.76054
Global and 5SDI regions ASDR data for male and female Brain and central nervous system cancer
	measure_name	location_name	sex_name	age_name	cause_name	metric_name	year	val	upper	lower
1	Deaths	Low-middle SDI	Male	Age-standardized	Brain and central nervous system cancer	Rate	2021	2.33216	3.2277	1.68135
2	Deaths	Low-middle SDI	Female	Age-standardized	Brain and central nervous system cancer	Rate	2021	1.83632	2.10999	1.53136
3	Deaths	Low SDI	Male	Age-standardized	Brain and central nervous system cancer	Rate	2021	1.38594	2.06627	0.801845
4	Deaths	Low SDI	Female	Age-standardized	Brain and central nervous system cancer	Rate	2021	1.27565	1.48957	0.941361
5	Deaths	Middle SDI	Male	Age-standardized	Brain and central nervous system cancer	Rate	2021	3.46594	4.46277	2.34146
6	Deaths	Middle SDI	Female	Age-standardized	Brain and central nervous system cancer	Rate	2021	2.61482	3.03926	2.20676
7	Deaths	High SDI	Male	Age-standardized	Brain and central nervous system cancer	Rate	2021	4.27939	4.49851	4.06548
8	Deaths	High SDI	Female	Age-standardized	Brain and central nervous system cancer	Rate	2021	2.85241	2.98409	2.64608
9	Deaths	Global	Male	Age-standardized	Brain and central nervous system cancer	Rate	2021	3.53629	4.32227	2.7455
10	Deaths	Global	Female	Age-standardized	Brain and central nervous system cancer	Rate	2021	2.62214	2.92097	2.31469
11	Deaths	High-middle SDI	Male	Age-standardized	Brain and central nervous system cancer	Rate	2021	4.57671	5.54565	3.43686
12	Deaths	High-middle SDI	Female	Age-standardized	Brain and central nervous system cancer	Rate	2021	3.36831	3.85075	2.88828
Global and 5SDI regions DALYs data for male and female Brain and central nervous system cancer
	measure_name	location_name	sex_name	age_name	cause_name	metric_name	year	val	upper	lower
1	DALYs (Disability-Adjusted Life Years)	Low-middle SDI	Male	Age-standardized	Brain and central nervous system cancer	Rate	2021	90.6312	125.598	63.98
2	DALYs (Disability-Adjusted Life Years)	Low-middle SDI	Female	Age-standardized	Brain and central nervous system cancer	Rate	2021	73.2726	84.9309	60.5881
3	DALYs (Disability-Adjusted Life Years)	Global	Male	Age-standardized	Brain and central nervous system cancer	Rate	2021	122.961	157.327	93.6458
4	DALYs (Disability-Adjusted Life Years)	Global	Female	Age-standardized	Brain and central nervous system cancer	Rate	2021	93.4647	104.06	82.8552
5	DALYs (Disability-Adjusted Life Years)	High SDI	Male	Age-standardized	Brain and central nervous system cancer	Rate	2021	144.381	153.084	137.036
6	DALYs (Disability-Adjusted Life Years)	High SDI	Female	Age-standardized	Brain and central nervous system cancer	Rate	2021	98.6892	102.808	94.3698
7	DALYs (Disability-Adjusted Life Years)	Low SDI	Male	Age-standardized	Brain and central nervous system cancer	Rate	2021	56.0651	82.8221	32.1836
8	DALYs (Disability-Adjusted Life Years)	Low SDI	Female	Age-standardized	Brain and central nervous system cancer	Rate	2021	52.4543	61.8764	38.9832
9	DALYs (Disability-Adjusted Life Years)	Middle SDI	Male	Age-standardized	Brain and central nervous system cancer	Rate	2021	125.637	165.808	84.714
10	DALYs (Disability-Adjusted Life Years)	Middle SDI	Female	Age-standardized	Brain and central nervous system cancer	Rate	2021	96.8233	111.47	82.2549
11	DALYs (Disability-Adjusted Life Years)	High-middle SDI	Male	Age-standardized	Brain and central nervous system cancer	Rate	2021	160.852	198.636	122.771
12	DALYs (Disability-Adjusted Life Years)	High-middle SDI	Female	Age-standardized	Brain and central nervous system cancer	Rate	2021	118.557	135.839	104.189
