# Supplementary material for: The global, regional, and national brain and central nervous system cancer burden and trends from 1990 to 2021: an analysis based on the Global Burden of Disease Study 2021
Source: Front Neurol. 2025 Jun 18;16:1574614. doi: 10.3389/fneur.2025.1574614 (PMC12213423; doi:10.3389/fneur.2025.1574614)
Supplement: Supplementary file 1 [file Data_Sheet_1.zip › Supplementary Data/Supplementary Table S10.xlsx]

## Sheet: Sheet1
Future Projections of Global ASDR for Brain and Central Nervous System Cancer by Age Group
	measure_name	val	sd	Time	group	low_50	up_50	low_60	up_60	low_70	up_70	low_80	up_80	low	up
1	Deaths	1.5967	0.0149256	1990	<5 years	1.58664	1.60676	1.58415	1.60926	1.58124	1.61217	1.57757	1.61584	1.56745	1.62596
2	Deaths	1.60474	0.0149515	1991	<5 years	1.59466	1.61481	1.59216	1.61731	1.58925	1.62023	1.58557	1.62391	1.57543	1.63404
3	Deaths	1.59315	0.0148845	1992	<5 years	1.58311	1.60318	1.58063	1.60566	1.57773	1.60857	1.57406	1.61223	1.56397	1.62232
4	Deaths	1.56855	0.0147553	1993	<5 years	1.55861	1.5785	1.55614	1.58096	1.55327	1.58384	1.54964	1.58747	1.53963	1.59747
5	Deaths	1.54058	0.0146195	1994	<5 years	1.53072	1.55043	1.52828	1.55287	1.52543	1.55572	1.52184	1.55932	1.51192	1.56923
6	Deaths	1.51162	0.0144848	1995	<5 years	1.50185	1.52138	1.49943	1.5238	1.49661	1.52662	1.49305	1.53018	1.48322	1.54001
7	Deaths	1.48199	0.0143388	1996	<5 years	1.47232	1.49165	1.46993	1.49405	1.46713	1.49684	1.46361	1.50037	1.45388	1.51009
8	Deaths	1.45095	0.0141741	1997	<5 years	1.4414	1.46051	1.43903	1.46287	1.43627	1.46564	1.43278	1.46912	1.42317	1.47873
9	Deaths	1.40851	0.0139253	1998	<5 years	1.39912	1.41789	1.3968	1.42022	1.39408	1.42293	1.39065	1.42636	1.38121	1.4358
10	Deaths	1.36833	0.0136858	1999	<5 years	1.35911	1.37756	1.35682	1.37984	1.35415	1.38251	1.35079	1.38588	1.34151	1.39516
11	Deaths	1.33399	0.0134795	2000	<5 years	1.3249	1.34308	1.32265	1.34533	1.32003	1.34795	1.31671	1.35127	1.30757	1.36041
12	Deaths	1.29279	0.0132253	2001	<5 years	1.28387	1.3017	1.28166	1.30391	1.27908	1.30649	1.27583	1.30974	1.26686	1.31871
13	Deaths	1.24953	0.0129515	2002	<5 years	1.24081	1.25826	1.23864	1.26043	1.23612	1.26295	1.23293	1.26614	1.22415	1.27492
14	Deaths	1.20722	0.0126779	2003	<5 years	1.19867	1.21576	1.19655	1.21788	1.19408	1.22035	1.19096	1.22347	1.18237	1.23206
15	Deaths	1.17547	0.0124608	2004	<5 years	1.16707	1.18387	1.16499	1.18595	1.16256	1.18838	1.15949	1.19144	1.15105	1.19989
16	Deaths	1.14775	0.0122625	2005	<5 years	1.13949	1.15602	1.13744	1.15807	1.13505	1.16046	1.13203	1.16347	1.12372	1.17179
17	Deaths	1.12395	0.0120765	2006	<5 years	1.11581	1.13209	1.1138	1.13411	1.11144	1.13646	1.10847	1.13943	1.10028	1.14762
18	Deaths	1.10239	0.0118982	2007	<5 years	1.09438	1.11041	1.09239	1.1124	1.09007	1.11472	1.08714	1.11765	1.07907	1.12571
19	Deaths	1.08961	0.011762	2008	<5 years	1.08169	1.09754	1.07972	1.09951	1.07743	1.1018	1.07454	1.10469	1.06656	1.11267
20	Deaths	1.07205	0.011601	2009	<5 years	1.06423	1.07987	1.06229	1.0818	1.06003	1.08407	1.05718	1.08692	1.04931	1.09479
21	Deaths	1.05481	0.0114492	2010	<5 years	1.04709	1.06253	1.04518	1.06444	1.04295	1.06667	1.04013	1.06949	1.03237	1.07725
22	Deaths	1.04266	0.0113347	2011	<5 years	1.03502	1.0503	1.03313	1.05219	1.03092	1.0544	1.02813	1.05719	1.02044	1.06488
23	Deaths	1.03156	0.0112324	2012	<5 years	1.02399	1.03913	1.02212	1.04101	1.01993	1.0432	1.01716	1.04596	1.00955	1.05358
24	Deaths	1.02722	0.0111675	2013	<5 years	1.01969	1.03474	1.01782	1.03661	1.01565	1.03879	1.0129	1.04153	1.00533	1.0491
25	Deaths	1.02302	0.0111104	2014	<5 years	1.01553	1.0305	1.01367	1.03236	1.01151	1.03453	1.00877	1.03726	1.00124	1.04479
26	Deaths	1.01734	0.0110435	2015	<5 years	1.00989	1.02478	1.00805	1.02662	1.00589	1.02878	1.00318	1.03149	0.99569	1.03898
27	Deaths	1.00916	0.0109616	2016	<5 years	1.00177	1.01655	0.999944	1.01838	0.997806	1.02052	0.99511	1.02322	0.987678	1.03065
28	Deaths	1.00137	0.0109046	2017	<5 years	0.994024	1.00872	0.992203	1.01054	0.990077	1.01267	0.987394	1.01535	0.980001	1.02275
29	Deaths	0.985799	0.0108354	2018	<5 years	0.978496	0.993102	0.976687	0.994912	0.974574	0.997025	0.971908	0.99969	0.964562	1.00704
30	Deaths	0.973764	0.0108476	2019	<5 years	0.966452	0.981075	0.964641	0.982887	0.962526	0.985002	0.959857	0.98767	0.952502	0.995025
31	Deaths	0.895641	0.0104812	2020	<5 years	0.888577	0.902706	0.886827	0.904456	0.884783	0.9065	0.882204	0.909078	0.875098	0.916184
32	Deaths	0.866983	0.0105877	2021	<5 years	0.859846	0.874119	0.858078	0.875887	0.856014	0.877951	0.853409	0.880556	0.846231	0.887734
33	Deaths	0.864002	0.0275421	2022	<5 years	0.845439	0.882565	0.840839	0.887165	0.835468	0.892536	0.828693	0.899311	0.810019	0.917984
34	Deaths	0.840085	0.030453	2023	<5 years	0.819559	0.86061	0.814474	0.865696	0.808535	0.871634	0.801044	0.879125	0.780397	0.899773
35	Deaths	0.816876	0.0339614	2024	<5 years	0.793986	0.839766	0.788314	0.845437	0.781692	0.85206	0.773337	0.860414	0.750311	0.88344
36	Deaths	0.794361	0.0379274	2025	<5 years	0.768798	0.819924	0.762464	0.826258	0.755068	0.833654	0.745738	0.842984	0.720023	0.868698
37	Deaths	0.772526	0.0422283	2026	<5 years	0.744064	0.800988	0.737012	0.80804	0.728778	0.816275	0.718389	0.826663	0.689759	0.855294
38	Deaths	0.751358	0.0467648	2027	<5 years	0.719838	0.782877	0.712029	0.790687	0.70291	0.799806	0.691405	0.81131	0.659699	0.843017
39	Deaths	0.730841	0.0514595	2028	<5 years	0.696158	0.765525	0.687564	0.774119	0.677529	0.784153	0.66487	0.796812	0.629981	0.831702
40	Deaths	0.710962	0.056253	2029	<5 years	0.673048	0.748877	0.663653	0.758271	0.652684	0.76924	0.638846	0.783078	0.600706	0.821218
41	Deaths	0.691706	0.0610998	2030	<5 years	0.650524	0.732887	0.640321	0.74309	0.628406	0.755005	0.613376	0.770035	0.57195	0.811461
42	Deaths	0.673057	0.0659648	2031	<5 years	0.628597	0.717518	0.617581	0.728534	0.604718	0.741397	0.588491	0.757624	0.543766	0.802349
43	Deaths	0.655003	0.0708215	2032	<5 years	0.60727	0.702737	0.595442	0.714564	0.581632	0.728374	0.56421	0.745796	0.516193	0.793813
44	Deaths	0.637528	0.0756492	2033	<5 years	0.586541	0.688516	0.573907	0.701149	0.559156	0.715901	0.540546	0.734511	0.489256	0.785801
45	Deaths	0.620619	0.0804326	2034	<5 years	0.566407	0.67483	0.552975	0.688263	0.537291	0.703947	0.517504	0.723733	0.462971	0.778267
46	Deaths	0.60426	0.08516	2035	<5 years	0.546862	0.661658	0.532641	0.67588	0.516034	0.692486	0.495085	0.713435	0.437347	0.771174
47	Deaths	0.588439	0.0898232	2036	<5 years	0.527898	0.648979	0.512897	0.66398	0.495382	0.681495	0.473285	0.703592	0.412385	0.764492
48	Deaths	0.57314	0.0944163	2037	<5 years	0.509503	0.636777	0.493736	0.652544	0.475325	0.670955	0.452098	0.694182	0.388084	0.758196
49	Deaths	0.558351	0.0989359	2038	<5 years	0.491668	0.625034	0.475146	0.641556	0.455853	0.660848	0.431515	0.685187	0.364436	0.752265
50	Deaths	0.544058	0.10338	2039	<5 years	0.474379	0.613736	0.457115	0.631	0.436956	0.651159	0.411524	0.676591	0.341433	0.746682
51	Deaths	0.530247	0.107749	2040	<5 years	0.457624	0.602869	0.43963	0.620863	0.418619	0.641874	0.392113	0.668381	0.31906	0.741434
52	Deaths	1.23406	0.0131224	1990	5-9 years	1.22521	1.2429	1.22302	1.24509	1.22046	1.24765	1.21723	1.25088	1.20834	1.25978
53	Deaths	1.24153	0.0130671	1991	5-9 years	1.23272	1.25034	1.23054	1.25252	1.22799	1.25507	1.22478	1.25828	1.21592	1.26714
54	Deaths	1.24734	0.0130194	1992	5-9 years	1.23857	1.25612	1.23639	1.25829	1.23386	1.26083	1.23065	1.26403	1.22183	1.27286
55	Deaths	1.24669	0.0129476	1993	5-9 years	1.23796	1.25542	1.2358	1.25758	1.23328	1.2601	1.23009	1.26329	1.22131	1.27207
56	Deaths	1.24487	0.0128908	1994	5-9 years	1.23618	1.25356	1.23403	1.25571	1.23151	1.25822	1.22834	1.26139	1.2196	1.27013
57	Deaths	1.23847	0.0128287	1995	5-9 years	1.22982	1.24711	1.22768	1.24926	1.22518	1.25176	1.22202	1.25491	1.21332	1.26361
58	Deaths	1.22825	0.0127667	1996	5-9 years	1.21965	1.23686	1.21751	1.23899	1.21503	1.24148	1.21188	1.24462	1.20323	1.25327
59	Deaths	1.21428	0.0126986	1997	5-9 years	1.20572	1.22284	1.2036	1.22496	1.20113	1.22744	1.198	1.23056	1.18939	1.23917
60	Deaths	1.19827	0.0126284	1998	5-9 years	1.18976	1.20678	1.18765	1.20889	1.18519	1.21136	1.18208	1.21446	1.17352	1.22302
61	Deaths	1.16877	0.0124842	1999	5-9 years	1.16036	1.17719	1.15827	1.17927	1.15584	1.18171	1.15277	1.18478	1.14431	1.19324
62	Deaths	1.14628	0.0123816	2000	5-9 years	1.13793	1.15462	1.13587	1.15669	1.13345	1.15911	1.13041	1.16215	1.12201	1.17055
63	Deaths	1.12834	0.0122864	2001	5-9 years	1.12006	1.13663	1.11801	1.13868	1.11562	1.14107	1.11259	1.1441	1.10426	1.15243
64	Deaths	1.09077	0.0120633	2002	5-9 years	1.08264	1.0989	1.08062	1.10091	1.07827	1.10326	1.0753	1.10623	1.06712	1.11441
65	Deaths	1.05651	0.0118534	2003	5-9 years	1.04852	1.0645	1.04654	1.06648	1.04423	1.06879	1.04131	1.07171	1.03328	1.07974
66	Deaths	1.04558	0.0117676	2004	5-9 years	1.03765	1.05352	1.03569	1.05548	1.03339	1.05778	1.0305	1.06067	1.02252	1.06865
67	Deaths	1.03872	0.0117032	2005	5-9 years	1.03083	1.04661	1.02888	1.04856	1.0266	1.05085	1.02372	1.05373	1.01578	1.06166
68	Deaths	1.02121	0.011572	2006	5-9 years	1.01341	1.02901	1.01148	1.03094	1.00922	1.0332	1.00638	1.03605	0.998531	1.04389
69	Deaths	1.0045	0.0114416	2007	5-9 years	0.996792	1.01222	0.994881	1.01413	0.99265	1.01636	0.989835	1.01917	0.982078	1.02693
70	Deaths	1.00659	0.0114237	2008	5-9 years	0.998887	1.01429	0.996979	1.01619	0.994752	1.01842	0.991941	1.02123	0.984196	1.02898
71	Deaths	1.00152	0.0113555	2009	5-9 years	0.993865	1.00917	0.991969	1.01107	0.989754	1.01328	0.986961	1.01608	0.979262	1.02378
72	Deaths	0.983926	0.0111972	2010	5-9 years	0.97638	0.991473	0.97451	0.993343	0.972326	0.995527	0.969572	0.998281	0.96198	1.00587
73	Deaths	0.983097	0.0111457	2011	5-9 years	0.975585	0.990609	0.973724	0.992471	0.97155	0.994644	0.968809	0.997386	0.961252	1.00494
74	Deaths	0.986349	0.0111186	2012	5-9 years	0.978855	0.993843	0.976998	0.9957	0.97483	0.997868	0.972095	1.0006	0.964557	1.00814
75	Deaths	0.983739	0.0110468	2013	5-9 years	0.976293	0.991184	0.974449	0.993029	0.972294	0.995183	0.969577	0.997901	0.962087	1.00539
76	Deaths	0.970668	0.0108965	2014	5-9 years	0.963323	0.978012	0.961504	0.979832	0.959379	0.981956	0.956698	0.984637	0.94931	0.992025
77	Deaths	0.965051	0.0108135	2015	5-9 years	0.957763	0.972339	0.955957	0.974145	0.953848	0.976254	0.951188	0.978914	0.943856	0.986245
78	Deaths	0.955065	0.0107144	2016	5-9 years	0.947844	0.962287	0.946055	0.964076	0.943965	0.966165	0.94133	0.968801	0.934065	0.976066
79	Deaths	0.94114	0.0105942	2017	5-9 years	0.933999	0.94828	0.93223	0.950049	0.930164	0.952115	0.927558	0.954721	0.920375	0.961904
80	Deaths	0.922595	0.0104424	2018	5-9 years	0.915557	0.929633	0.913813	0.931377	0.911777	0.933414	0.909208	0.935982	0.902128	0.943062
81	Deaths	0.908517	0.0103313	2019	5-9 years	0.901554	0.915481	0.899829	0.917206	0.897814	0.919221	0.895273	0.921762	0.888268	0.928767
82	Deaths	0.869838	0.0100337	2020	5-9 years	0.863075	0.876601	0.861399	0.878276	0.859443	0.880233	0.856975	0.882701	0.850172	0.889504
83	Deaths	0.84922	0.00988348	2021	5-9 years	0.842559	0.855882	0.840908	0.857532	0.838981	0.859459	0.836549	0.861891	0.829848	0.868592
84	Deaths	0.81744	0.021114	2022	5-9 years	0.803209	0.831671	0.799683	0.835197	0.795566	0.839314	0.790372	0.844508	0.776057	0.858824
85	Deaths	0.797447	0.0212604	2023	5-9 years	0.783117	0.811776	0.779567	0.815327	0.775421	0.819472	0.770191	0.824703	0.755776	0.839117
86	Deaths	0.776677	0.0215434	2024	5-9 years	0.762156	0.791197	0.758559	0.794794	0.754358	0.798995	0.749058	0.804295	0.734452	0.818901
87	Deaths	0.755449	0.0221283	2025	5-9 years	0.740535	0.770364	0.736839	0.774059	0.732524	0.778374	0.727081	0.783818	0.712078	0.798821
88	Deaths	0.734483	0.0232027	2026	5-9 years	0.718844	0.750122	0.714969	0.753996	0.710445	0.758521	0.704737	0.764229	0.689006	0.77996
89	Deaths	0.714124	0.0248806	2027	5-9 years	0.697355	0.730894	0.6932	0.735049	0.688348	0.7399	0.682227	0.746021	0.665358	0.76289
90	Deaths	0.694361	0.0271248	2028	5-9 years	0.676079	0.712644	0.671549	0.717173	0.66626	0.722463	0.659587	0.729135	0.641197	0.747526
91	Deaths	0.675184	0.0298515	2029	5-9 years	0.655064	0.695303	0.650078	0.700289	0.644257	0.70611	0.636914	0.713453	0.616675	0.733692
92	Deaths	0.656579	0.0329619	2030	5-9 years	0.634363	0.678796	0.628858	0.6843	0.622431	0.690728	0.614322	0.698836	0.591974	0.721184
93	Deaths	0.638537	0.036363	2031	5-9 years	0.614028	0.663046	0.607956	0.669118	0.600865	0.676209	0.59192	0.685154	0.567265	0.709808
94	Deaths	0.621045	0.0399758	2032	5-9 years	0.594101	0.647989	0.587425	0.654665	0.57963	0.66246	0.569796	0.672294	0.542692	0.699397
95	Deaths	0.604091	0.043736	2033	5-9 years	0.574613	0.633569	0.567309	0.640873	0.558781	0.649402	0.548022	0.660161	0.518369	0.689814
96	Deaths	0.587664	0.0475932	2034	5-9 years	0.555586	0.619742	0.547638	0.62769	0.538358	0.636971	0.52665	0.648679	0.494382	0.680947
97	Deaths	0.571752	0.0515079	2035	5-9 years	0.537035	0.606468	0.528434	0.61507	0.51839	0.625114	0.505719	0.637785	0.470796	0.672707
98	Deaths	0.556342	0.0554492	2036	5-9 years	0.518969	0.593715	0.509709	0.602975	0.498897	0.613787	0.485256	0.627428	0.447661	0.665022
99	Deaths	0.541423	0.0593934	2037	5-9 years	0.501391	0.581454	0.491473	0.591372	0.479891	0.602954	0.46528	0.617565	0.425012	0.657834
100	Deaths	0.526982	0.063322	2038	5-9 years	0.484303	0.569661	0.473728	0.580236	0.46138	0.592584	0.445803	0.608161	0.402871	0.651093
101	Deaths	0.513009	0.0672212	2039	5-9 years	0.467701	0.558316	0.456476	0.569542	0.443367	0.58265	0.426831	0.599186	0.381255	0.644762
102	Deaths	0.49949	0.0710803	2040	5-9 years	0.451582	0.547398	0.439712	0.559269	0.425851	0.573129	0.408365	0.590615	0.360173	0.638808
103	Deaths	0.889676	0.0111106	1990	10-14 years	0.882187	0.897164	0.880332	0.89902	0.878165	0.901186	0.875432	0.90392	0.867899	0.911453
104	Deaths	0.890117	0.0110448	1991	10-14 years	0.882672	0.897561	0.880828	0.899405	0.878674	0.901559	0.875957	0.904276	0.868469	0.911764
105	Deaths	0.890177	0.0109813	1992	10-14 years	0.882775	0.897578	0.880941	0.899412	0.8788	0.901553	0.876099	0.904255	0.868653	0.9117
106	Deaths	0.889013	0.0109037	1993	10-14 years	0.881664	0.896362	0.879843	0.898183	0.877717	0.900309	0.875035	0.902992	0.867642	0.910384
107	Deaths	0.888629	0.0108272	1994	10-14 years	0.881331	0.895926	0.879523	0.897734	0.877412	0.899846	0.874748	0.902509	0.867407	0.90985
108	Deaths	0.890209	0.0107615	1995	10-14 years	0.882955	0.897462	0.881158	0.899259	0.87906	0.901358	0.876412	0.904005	0.869116	0.911301
109	Deaths	0.893397	0.0107037	1996	10-14 years	0.886183	0.900612	0.884396	0.902399	0.882308	0.904486	0.879675	0.90712	0.872418	0.914377
110	Deaths	0.895236	0.0106401	1997	10-14 years	0.888064	0.902407	0.886287	0.904184	0.884212	0.906259	0.881595	0.908876	0.874381	0.91609
111	Deaths	0.895157	0.0105751	1998	10-14 years	0.88803	0.902285	0.886264	0.904051	0.884202	0.906113	0.8816	0.908715	0.87443	0.915885
112	Deaths	0.89897	0.010554	1999	10-14 years	0.891856	0.906083	0.890094	0.907846	0.888036	0.909904	0.88544	0.9125	0.878284	0.919656
113	Deaths	0.90152	0.0105455	2000	10-14 years	0.894412	0.908627	0.892651	0.910388	0.890594	0.912445	0.888	0.915039	0.88085	0.922189
114	Deaths	0.894895	0.0104949	2001	10-14 years	0.887822	0.901969	0.886069	0.903721	0.884022	0.905768	0.881441	0.90835	0.874325	0.915465
115	Deaths	0.872425	0.0103541	2002	10-14 years	0.865446	0.879403	0.863717	0.881132	0.861698	0.883151	0.859151	0.885699	0.85213	0.892719
116	Deaths	0.850047	0.010223	2003	10-14 years	0.843156	0.856937	0.841449	0.858644	0.839456	0.860638	0.836941	0.863153	0.83001	0.870084
117	Deaths	0.838347	0.0101591	2004	10-14 years	0.831499	0.845194	0.829803	0.84689	0.827822	0.848871	0.825323	0.851371	0.818435	0.858258
118	Deaths	0.827888	0.0101018	2005	10-14 years	0.821079	0.834696	0.819392	0.836383	0.817422	0.838353	0.814937	0.840838	0.808088	0.847687
119	Deaths	0.811857	0.00999884	2006	10-14 years	0.805118	0.818596	0.803448	0.820266	0.801498	0.822216	0.799038	0.824675	0.792259	0.831454
120	Deaths	0.799237	0.00991062	2007	10-14 years	0.792557	0.805917	0.790902	0.807572	0.78897	0.809504	0.786532	0.811943	0.779812	0.818662
121	Deaths	0.791997	0.00985528	2008	10-14 years	0.785355	0.79864	0.783709	0.800285	0.781787	0.802207	0.779363	0.804632	0.772681	0.811314
122	Deaths	0.792176	0.00985207	2009	10-14 years	0.785536	0.798816	0.78389	0.800462	0.781969	0.802383	0.779546	0.804806	0.772866	0.811486
123	Deaths	0.790355	0.00983656	2010	10-14 years	0.783725	0.796985	0.782083	0.798628	0.780165	0.800546	0.777745	0.802966	0.771076	0.809635
124	Deaths	0.779233	0.00974549	2011	10-14 years	0.772665	0.785802	0.771037	0.787429	0.769137	0.78933	0.766739	0.791727	0.760132	0.798334
125	Deaths	0.771564	0.00967725	2012	10-14 years	0.765041	0.778086	0.763425	0.779702	0.761538	0.781589	0.759157	0.78397	0.752596	0.790531
126	Deaths	0.765582	0.00961651	2013	10-14 years	0.7591	0.772064	0.757494	0.773669	0.755619	0.775545	0.753254	0.77791	0.746734	0.78443
127	Deaths	0.769367	0.00963492	2014	10-14 years	0.762873	0.775861	0.761264	0.77747	0.759385	0.779348	0.757015	0.781719	0.750482	0.788251
128	Deaths	0.765289	0.00957754	2015	10-14 years	0.758833	0.771744	0.757234	0.773343	0.755366	0.775211	0.75301	0.777567	0.746517	0.784061
129	Deaths	0.754524	0.00945277	2016	10-14 years	0.748153	0.760895	0.746574	0.762474	0.744731	0.764317	0.742406	0.766643	0.735997	0.773052
130	Deaths	0.749095	0.00937222	2017	10-14 years	0.742779	0.755412	0.741213	0.756977	0.739386	0.758805	0.73708	0.761111	0.730726	0.767465
131	Deaths	0.74522	0.00930466	2018	10-14 years	0.738949	0.751492	0.737395	0.753045	0.735581	0.75486	0.733292	0.757149	0.726983	0.763457
132	Deaths	0.738255	0.00921364	2019	10-14 years	0.732045	0.744465	0.730506	0.746003	0.728709	0.7478	0.726443	0.750067	0.720196	0.756313
133	Deaths	0.721222	0.00904424	2020	10-14 years	0.715126	0.727318	0.713616	0.728828	0.711852	0.730592	0.709627	0.732817	0.703496	0.738949
134	Deaths	0.711496	0.00896625	2021	10-14 years	0.705453	0.717539	0.703956	0.719037	0.702207	0.720785	0.700002	0.722991	0.693922	0.72907
135	Deaths	0.667044	0.0169622	2022	10-14 years	0.655612	0.678477	0.652779	0.68131	0.649472	0.684617	0.645299	0.68879	0.633798	0.70029
136	Deaths	0.65502	0.0170627	2023	10-14 years	0.643519	0.66652	0.64067	0.669369	0.637343	0.672697	0.633145	0.676894	0.621577	0.688462
137	Deaths	0.64265	0.0171447	2024	10-14 years	0.631094	0.654206	0.628231	0.657069	0.624888	0.660412	0.62067	0.664629	0.609046	0.676254
138	Deaths	0.629789	0.0172081	2025	10-14 years	0.618191	0.641387	0.615317	0.644261	0.611961	0.647617	0.607728	0.65185	0.596061	0.663517
139	Deaths	0.616367	0.0172605	2026	10-14 years	0.604733	0.628	0.601851	0.630883	0.598485	0.634248	0.594239	0.638494	0.582536	0.650197
140	Deaths	0.602288	0.017311	2027	10-14 years	0.590621	0.613956	0.58773	0.616847	0.584354	0.620223	0.580096	0.624481	0.568359	0.636218
141	Deaths	0.587559	0.0173773	2028	10-14 years	0.575847	0.599271	0.572945	0.602173	0.569556	0.605562	0.565281	0.609837	0.5535	0.621618
142	Deaths	0.572257	0.0175254	2029	10-14 years	0.560445	0.584069	0.557518	0.586996	0.554101	0.590414	0.54979	0.594725	0.537907	0.606607
143	Deaths	0.556619	0.0178716	2030	10-14 years	0.544573	0.568664	0.541588	0.571649	0.538104	0.575134	0.533707	0.57953	0.52159	0.591647
144	Deaths	0.541172	0.0185519	2031	10-14 years	0.528668	0.553676	0.52557	0.556774	0.521952	0.560392	0.517389	0.564956	0.50481	0.577534
145	Deaths	0.526173	0.0196555	2032	10-14 years	0.512925	0.539421	0.509643	0.542704	0.50581	0.546536	0.500975	0.551372	0.487648	0.564698
146	Deaths	0.511613	0.0211686	2033	10-14 years	0.497346	0.525881	0.493811	0.529416	0.489683	0.533544	0.484475	0.538752	0.470123	0.553104
147	Deaths	0.497485	0.0230411	2034	10-14 years	0.481955	0.513014	0.478107	0.516862	0.473614	0.521355	0.467946	0.527023	0.452324	0.542645
148	Deaths	0.483778	0.025208	2035	10-14 years	0.466788	0.500768	0.462578	0.504978	0.457663	0.509894	0.451461	0.516095	0.43437	0.533186
149	Deaths	0.470486	0.0276041	2036	10-14 years	0.45188	0.489091	0.447271	0.493701	0.441888	0.499083	0.435097	0.505874	0.416382	0.52459
150	Deaths	0.457598	0.030171	2037	10-14 years	0.437263	0.477934	0.432225	0.482972	0.426341	0.488856	0.418919	0.496278	0.398463	0.516734
151	Deaths	0.445108	0.0328606	2038	10-14 years	0.42296	0.467256	0.417472	0.472744	0.411064	0.479152	0.402981	0.487235	0.380701	0.509515
152	Deaths	0.433005	0.0356336	2039	10-14 years	0.408988	0.457022	0.403038	0.462973	0.396089	0.469922	0.387323	0.478688	0.363164	0.502847
153	Deaths	0.421282	0.0384591	2040	10-14 years	0.395361	0.447203	0.388938	0.453626	0.381438	0.461126	0.371977	0.470586	0.345902	0.496662
154	Deaths	0.696953	0.00961762	1990	15-19 years	0.690471	0.703435	0.688865	0.705041	0.686989	0.706917	0.684623	0.709283	0.678102	0.715804
155	Deaths	0.694164	0.00957768	1991	15-19 years	0.687708	0.700619	0.686109	0.702219	0.684241	0.704086	0.681885	0.706442	0.675392	0.712936
156	Deaths	0.691029	0.00954825	1992	15-19 years	0.684594	0.697465	0.682999	0.699059	0.681137	0.700921	0.678789	0.70327	0.672315	0.709744
157	Deaths	0.685822	0.00949434	1993	15-19 years	0.679423	0.692221	0.677837	0.693807	0.675986	0.695658	0.67365	0.697994	0.667213	0.704431
158	Deaths	0.679282	0.00941574	1994	15-19 years	0.672935	0.685628	0.671363	0.6872	0.669527	0.689036	0.667211	0.691353	0.660827	0.697737
159	Deaths	0.675029	0.00934605	1995	15-19 years	0.66873	0.681329	0.667169	0.682889	0.665347	0.684712	0.663048	0.687011	0.656711	0.693348
160	Deaths	0.673527	0.00929356	1996	15-19 years	0.667263	0.679791	0.665711	0.681343	0.663899	0.683155	0.661613	0.685441	0.655312	0.691743
161	Deaths	0.674343	0.00925609	1997	15-19 years	0.668104	0.680582	0.666559	0.682127	0.664754	0.683932	0.662477	0.686209	0.656201	0.692485
162	Deaths	0.674001	0.00919901	1998	15-19 years	0.667801	0.680201	0.666265	0.681738	0.664471	0.683531	0.662208	0.685794	0.655971	0.692031
163	Deaths	0.673168	0.00913052	1999	15-19 years	0.667014	0.679322	0.665489	0.680846	0.663709	0.682627	0.661462	0.684873	0.655272	0.691064
164	Deaths	0.674866	0.0090805	2000	15-19 years	0.668745	0.680986	0.667229	0.682502	0.665458	0.684273	0.663224	0.686507	0.657068	0.692663
165	Deaths	0.673194	0.00899325	2001	15-19 years	0.667132	0.679255	0.66563	0.680757	0.663877	0.682511	0.661664	0.684723	0.655567	0.69082
166	Deaths	0.669145	0.00888768	2002	15-19 years	0.663154	0.675135	0.66167	0.676619	0.659937	0.678352	0.657751	0.680539	0.651725	0.686565
167	Deaths	0.666317	0.00880348	2003	15-19 years	0.660384	0.672251	0.658913	0.673721	0.657197	0.675437	0.655031	0.677603	0.649062	0.683572
168	Deaths	0.665547	0.00875076	2004	15-19 years	0.659649	0.671445	0.658187	0.672906	0.656481	0.674612	0.654328	0.676765	0.648395	0.682698
169	Deaths	0.661533	0.00869004	2005	15-19 years	0.655676	0.66739	0.654224	0.668841	0.65253	0.670536	0.650392	0.672673	0.6445	0.678565
170	Deaths	0.653102	0.00861513	2006	15-19 years	0.647295	0.658908	0.645856	0.660347	0.644176	0.662027	0.642057	0.664146	0.636216	0.669987
171	Deaths	0.644799	0.00855443	2007	15-19 years	0.639033	0.650564	0.637604	0.651993	0.635936	0.653661	0.633832	0.655765	0.628032	0.661565
172	Deaths	0.640056	0.00852627	2008	15-19 years	0.63431	0.645803	0.632886	0.647227	0.631223	0.648889	0.629126	0.650987	0.623345	0.656768
173	Deaths	0.63056	0.00846546	2009	15-19 years	0.624854	0.636265	0.62344	0.637679	0.621789	0.63933	0.619707	0.641412	0.613967	0.647152
174	Deaths	0.620522	0.00840049	2010	15-19 years	0.61486	0.626184	0.613457	0.627587	0.611819	0.629225	0.609753	0.631292	0.604057	0.636987
175	Deaths	0.612813	0.00834719	2011	15-19 years	0.607187	0.618439	0.605793	0.619833	0.604165	0.62146	0.602112	0.623514	0.596452	0.629173
176	Deaths	0.604604	0.00828372	2012	15-19 years	0.599021	0.610188	0.597638	0.611571	0.596022	0.613186	0.593985	0.615224	0.588368	0.62084
177	Deaths	0.599193	0.00823891	2013	15-19 years	0.59364	0.604746	0.592264	0.606122	0.590658	0.607729	0.588631	0.609755	0.583045	0.615341
178	Deaths	0.596387	0.00821456	2014	15-19 years	0.59085	0.601923	0.589478	0.603295	0.587876	0.604897	0.585855	0.606918	0.580286	0.612487
179	Deaths	0.590724	0.0081629	2015	15-19 years	0.585222	0.596226	0.583859	0.597589	0.582267	0.599181	0.580259	0.601189	0.574725	0.606723
180	Deaths	0.584329	0.00810311	2016	15-19 years	0.578867	0.58979	0.577514	0.591144	0.575934	0.592724	0.573941	0.594717	0.568447	0.600211
181	Deaths	0.581149	0.00807182	2017	15-19 years	0.575709	0.58659	0.574361	0.587938	0.572787	0.589512	0.570801	0.591497	0.565329	0.59697
182	Deaths	0.576195	0.0080202	2018	15-19 years	0.57079	0.581601	0.56945	0.58294	0.567886	0.584504	0.565913	0.586477	0.560476	0.591915
183	Deaths	0.573291	0.0079855	2019	15-19 years	0.567909	0.578673	0.566575	0.580007	0.565018	0.581564	0.563054	0.583529	0.55764	0.588943
184	Deaths	0.569848	0.00794907	2020	15-19 years	0.56449	0.575205	0.563162	0.576533	0.561612	0.578083	0.559657	0.580038	0.554267	0.585428
185	Deaths	0.562078	0.00786973	2021	15-19 years	0.556774	0.567382	0.555459	0.568696	0.553925	0.570231	0.551989	0.572167	0.546653	0.577503
186	Deaths	0.53762	0.0136008	2022	15-19 years	0.528453	0.546786	0.526181	0.549058	0.523529	0.55171	0.520183	0.555056	0.510962	0.564277
187	Deaths	0.530578	0.0137312	2023	15-19 years	0.521323	0.539833	0.51903	0.542126	0.516353	0.544804	0.512975	0.548182	0.503665	0.557491
188	Deaths	0.523228	0.0138487	2024	15-19 years	0.513894	0.532562	0.511582	0.534875	0.508881	0.537576	0.505474	0.540982	0.496085	0.550372
189	Deaths	0.515447	0.0139521	2025	15-19 years	0.506043	0.524851	0.503713	0.527181	0.500993	0.529901	0.49756	0.533334	0.488101	0.542793
190	Deaths	0.507181	0.0140441	2026	15-19 years	0.497716	0.516647	0.49537	0.518992	0.492632	0.521731	0.489177	0.525186	0.479655	0.534708
191	Deaths	0.498453	0.0141254	2027	15-19 years	0.488932	0.507973	0.486573	0.510332	0.483819	0.513087	0.480344	0.516562	0.470767	0.526139
192	Deaths	0.489469	0.0141929	2028	15-19 years	0.479903	0.499035	0.477533	0.501405	0.474765	0.504173	0.471274	0.507664	0.461651	0.517287
193	Deaths	0.480227	0.0142444	2029	15-19 years	0.470627	0.489828	0.468248	0.492207	0.46547	0.494985	0.461966	0.498489	0.452308	0.508147
194	Deaths	0.470619	0.0142803	2030	15-19 years	0.460994	0.480244	0.458609	0.482628	0.455824	0.485413	0.452311	0.488926	0.442629	0.498608
195	Deaths	0.46059	0.0143052	2031	15-19 years	0.450949	0.470232	0.44856	0.472621	0.44577	0.475411	0.442251	0.47893	0.432552	0.488629
196	Deaths	0.450072	0.0143248	2032	15-19 years	0.440417	0.459727	0.438025	0.462119	0.435231	0.464912	0.431707	0.468436	0.421995	0.478149
197	Deaths	0.439067	0.0143501	2033	15-19 years	0.429395	0.448739	0.426998	0.451135	0.4242	0.453934	0.42067	0.457464	0.410941	0.467193
198	Deaths	0.427634	0.0144259	2034	15-19 years	0.417911	0.437357	0.415502	0.439766	0.412689	0.442579	0.40914	0.446128	0.399359	0.455909
199	Deaths	0.415949	0.0146329	2035	15-19 years	0.406087	0.425812	0.403643	0.428255	0.400789	0.431109	0.39719	0.434709	0.387269	0.44463
200	Deaths	0.404408	0.0150693	2036	15-19 years	0.394251	0.414565	0.391735	0.417081	0.388796	0.42002	0.385089	0.423727	0.374872	0.433944
201	Deaths	0.393201	0.0158035	2037	15-19 years	0.38255	0.403853	0.379911	0.406492	0.376829	0.409574	0.372941	0.413461	0.362226	0.424176
202	Deaths	0.382323	0.0168334	2038	15-19 years	0.370977	0.393668	0.368166	0.396479	0.364883	0.399762	0.360742	0.403903	0.349329	0.415316
203	Deaths	0.371766	0.0181305	2039	15-19 years	0.359546	0.383986	0.356518	0.387013	0.352983	0.390549	0.348523	0.395009	0.33623	0.407301
204	Deaths	0.361525	0.0196527	2040	15-19 years	0.348279	0.374771	0.344997	0.378053	0.341164	0.381885	0.33633	0.386719	0.323005	0.400044
205	Deaths	0.700488	0.00982127	1990	20-24 years	0.693869	0.707108	0.692228	0.708748	0.690313	0.710663	0.687897	0.713079	0.681238	0.719738
206	Deaths	0.701288	0.00977093	1991	20-24 years	0.694703	0.707874	0.693071	0.709506	0.691165	0.711411	0.688762	0.713814	0.682137	0.720439
207	Deaths	0.702283	0.00974751	1992	20-24 years	0.695713	0.708853	0.694085	0.710481	0.692184	0.712381	0.689787	0.714779	0.683178	0.721388
208	Deaths	0.700752	0.00971358	1993	20-24 years	0.694205	0.707299	0.692583	0.708921	0.690689	0.710816	0.688299	0.713205	0.681714	0.719791
209	Deaths	0.69925	0.00968948	1994	20-24 years	0.692719	0.705781	0.691101	0.707399	0.689212	0.709288	0.686828	0.711672	0.680258	0.718241
210	Deaths	0.69799	0.00967444	1995	20-24 years	0.69147	0.704511	0.689854	0.706127	0.687968	0.708013	0.685588	0.710393	0.679029	0.716952
211	Deaths	0.696098	0.00965983	1996	20-24 years	0.689588	0.702609	0.687974	0.704222	0.686091	0.706106	0.683714	0.708482	0.677165	0.715032
212	Deaths	0.694625	0.00965079	1997	20-24 years	0.688121	0.70113	0.686509	0.702742	0.684627	0.704624	0.682253	0.706998	0.67571	0.713541
213	Deaths	0.691641	0.00962064	1998	20-24 years	0.685157	0.698125	0.68355	0.699732	0.681674	0.701608	0.679307	0.703975	0.672785	0.710497
214	Deaths	0.69038	0.00959218	1999	20-24 years	0.683915	0.696845	0.682313	0.698447	0.680443	0.700318	0.678083	0.702677	0.67158	0.709181
215	Deaths	0.692228	0.00957871	2000	20-24 years	0.685772	0.698684	0.684172	0.700284	0.682305	0.702152	0.679948	0.704508	0.673454	0.711002
216	Deaths	0.688151	0.00949996	2001	20-24 years	0.681748	0.694554	0.680162	0.696141	0.678309	0.697993	0.675972	0.70033	0.669531	0.706771
217	Deaths	0.68046	0.00938101	2002	20-24 years	0.674138	0.686783	0.672571	0.68835	0.670742	0.690179	0.668434	0.692487	0.662074	0.698847
218	Deaths	0.677193	0.00929447	2003	20-24 years	0.670929	0.683458	0.669376	0.68501	0.667564	0.686822	0.665278	0.689109	0.658976	0.69541
219	Deaths	0.674568	0.00920724	2004	20-24 years	0.668362	0.680773	0.666824	0.682311	0.665029	0.684106	0.662764	0.686371	0.656521	0.692614
220	Deaths	0.67475	0.00913766	2005	20-24 years	0.668591	0.680909	0.667065	0.682435	0.665284	0.684217	0.663036	0.686465	0.65684	0.69266
221	Deaths	0.674857	0.00906178	2006	20-24 years	0.668749	0.680964	0.667236	0.682478	0.665469	0.684245	0.663239	0.686474	0.657095	0.692618
222	Deaths	0.678375	0.00901621	2007	20-24 years	0.672298	0.684452	0.670793	0.685958	0.669034	0.687716	0.666816	0.689934	0.660703	0.696047
223	Deaths	0.683725	0.00899244	2008	20-24 years	0.677665	0.689786	0.676163	0.691288	0.674409	0.693042	0.672197	0.695254	0.6661	0.701351
224	Deaths	0.684537	0.00894499	2009	20-24 years	0.678508	0.690566	0.677015	0.69206	0.67527	0.693804	0.67307	0.696005	0.667005	0.70207
225	Deaths	0.685026	0.00891879	2010	20-24 years	0.679015	0.691037	0.677525	0.692527	0.675786	0.694266	0.673592	0.69646	0.667545	0.702507
226	Deaths	0.677699	0.00885493	2011	20-24 years	0.671731	0.683667	0.670252	0.685146	0.668526	0.686873	0.666347	0.689051	0.660344	0.695055
227	Deaths	0.671201	0.00881304	2012	20-24 years	0.665261	0.677141	0.663789	0.678613	0.662071	0.680331	0.659903	0.682499	0.653927	0.688475
228	Deaths	0.666954	0.00879629	2013	20-24 years	0.661026	0.672883	0.659557	0.674352	0.657841	0.676067	0.655677	0.678231	0.649713	0.684195
229	Deaths	0.66374	0.00879189	2014	20-24 years	0.657814	0.669666	0.656346	0.671134	0.654632	0.672849	0.652469	0.675011	0.646508	0.680972
230	Deaths	0.659745	0.00878205	2015	20-24 years	0.653826	0.665664	0.652359	0.66713	0.650646	0.668843	0.648486	0.671003	0.642532	0.676958
231	Deaths	0.655114	0.00876101	2016	20-24 years	0.649209	0.661019	0.647746	0.662482	0.646037	0.66419	0.643882	0.666345	0.637942	0.672285
232	Deaths	0.65186	0.00874852	2017	20-24 years	0.645964	0.657757	0.644503	0.659218	0.642797	0.660924	0.640644	0.663076	0.634713	0.669007
233	Deaths	0.645481	0.00870402	2018	20-24 years	0.639614	0.651347	0.638161	0.652801	0.636463	0.654498	0.634322	0.656639	0.628421	0.662541
234	Deaths	0.639769	0.00866489	2019	20-24 years	0.633929	0.645609	0.632481	0.647056	0.630792	0.648745	0.62866	0.650877	0.622785	0.656752
235	Deaths	0.631484	0.00860379	2020	20-24 years	0.625685	0.637283	0.624248	0.638719	0.62257	0.640397	0.620454	0.642514	0.61462	0.648347
236	Deaths	0.623098	0.00854953	2021	20-24 years	0.617336	0.628861	0.615908	0.630288	0.614241	0.631956	0.612138	0.634059	0.606341	0.639855
237	Deaths	0.588567	0.0148355	2022	20-24 years	0.578568	0.598566	0.576091	0.601044	0.573198	0.603937	0.569548	0.607586	0.55949	0.617645
238	Deaths	0.580312	0.0149564	2023	20-24 years	0.570232	0.590393	0.567734	0.592891	0.564818	0.595807	0.561138	0.599487	0.550998	0.609627
239	Deaths	0.572686	0.0150866	2024	20-24 years	0.562518	0.582854	0.559998	0.585374	0.557056	0.588316	0.553345	0.592027	0.543116	0.602256
240	Deaths	0.565436	0.015224	2025	20-24 years	0.555175	0.575697	0.552633	0.578239	0.549664	0.581208	0.545919	0.584953	0.535597	0.595275
241	Deaths	0.558348	0.0153681	2026	20-24 years	0.54799	0.568706	0.545424	0.571273	0.542427	0.574269	0.538646	0.57805	0.528227	0.58847
242	Deaths	0.551244	0.0155151	2027	20-24 years	0.540787	0.561701	0.538196	0.564292	0.53517	0.567318	0.531354	0.571134	0.520834	0.581654
243	Deaths	0.544026	0.0156547	2028	20-24 years	0.533475	0.554578	0.530861	0.557192	0.527808	0.560245	0.523957	0.564096	0.513343	0.57471
244	Deaths	0.536492	0.0157796	2029	20-24 years	0.525857	0.547128	0.523222	0.549763	0.520145	0.55284	0.516263	0.556722	0.505564	0.56742
245	Deaths	0.528516	0.0158886	2030	20-24 years	0.517807	0.539225	0.515153	0.541878	0.512055	0.544976	0.508146	0.548885	0.497374	0.559657
246	Deaths	0.520043	0.015984	2031	20-24 years	0.509269	0.530816	0.5066	0.533485	0.503483	0.536602	0.499551	0.540534	0.488714	0.551371
247	Deaths	0.511095	0.0160659	2032	20-24 years	0.500266	0.521923	0.497583	0.524606	0.494451	0.527739	0.490498	0.531691	0.479606	0.542584
248	Deaths	0.501885	0.0161316	2033	20-24 years	0.491013	0.512758	0.488319	0.515452	0.485173	0.518598	0.481205	0.522566	0.470267	0.533503
249	Deaths	0.492411	0.0161785	2034	20-24 years	0.481507	0.503316	0.478805	0.506018	0.475651	0.509172	0.471671	0.513152	0.460702	0.524121
250	Deaths	0.482561	0.0162057	2035	20-24 years	0.471638	0.493484	0.468932	0.49619	0.465772	0.49935	0.461785	0.503337	0.450798	0.514324
251	Deaths	0.47228	0.0162173	2036	20-24 years	0.46135	0.483211	0.458642	0.485919	0.455479	0.489081	0.45149	0.493071	0.440494	0.504066
252	Deaths	0.461497	0.0162177	2037	20-24 years	0.450566	0.472428	0.447858	0.475136	0.444695	0.478298	0.440706	0.482288	0.42971	0.493284
253	Deaths	0.450214	0.016217	2038	20-24 years	0.439284	0.461145	0.436576	0.463853	0.433414	0.467015	0.429424	0.471005	0.418429	0.482
254	Deaths	0.438493	0.0162576	2039	20-24 years	0.427536	0.449451	0.424821	0.452166	0.42165	0.455336	0.417651	0.459335	0.406628	0.470358
255	Deaths	0.426514	0.0164168	2040	20-24 years	0.415449	0.437579	0.412707	0.44032	0.409506	0.443521	0.405467	0.44756	0.394337	0.458691
256	Deaths	0.88294	0.0118777	1990	25-29 years	0.874935	0.890946	0.872951	0.892929	0.870635	0.895246	0.867713	0.898167	0.85966	0.906221
257	Deaths	0.886492	0.0117527	1991	25-29 years	0.878571	0.894413	0.876608	0.896376	0.874316	0.898668	0.871425	0.901559	0.863457	0.909527
258	Deaths	0.888023	0.0116514	1992	25-29 years	0.88017	0.895876	0.878224	0.897822	0.875952	0.900094	0.873086	0.90296	0.865186	0.91086
259	Deaths	0.887628	0.0115707	1993	25-29 years	0.879829	0.895426	0.877897	0.897359	0.87564	0.899615	0.872794	0.902461	0.864949	0.910306
260	Deaths	0.887596	0.0115147	1994	25-29 years	0.879835	0.895357	0.877912	0.89728	0.875667	0.899525	0.872834	0.902358	0.865027	0.910165
261	Deaths	0.888836	0.0114805	1995	25-29 years	0.881098	0.896574	0.879181	0.898491	0.876942	0.900729	0.874118	0.903554	0.866334	0.911337
262	Deaths	0.88986	0.0114472	1996	25-29 years	0.882144	0.897575	0.880232	0.899487	0.878	0.901719	0.875184	0.904535	0.867423	0.912296
263	Deaths	0.88939	0.0114118	1997	25-29 years	0.881698	0.897081	0.879792	0.898987	0.877567	0.901212	0.87476	0.90402	0.867023	0.911757
264	Deaths	0.888559	0.0113795	1998	25-29 years	0.880889	0.896228	0.878988	0.898129	0.876769	0.900348	0.87397	0.903147	0.866255	0.910862
265	Deaths	0.892469	0.0113935	1999	25-29 years	0.88479	0.900148	0.882887	0.902051	0.880665	0.904273	0.877862	0.907075	0.870138	0.9148
266	Deaths	0.896148	0.0114172	2000	25-29 years	0.888453	0.903843	0.886546	0.90575	0.88432	0.907976	0.881511	0.910785	0.873771	0.918526
267	Deaths	0.891272	0.0113769	2001	25-29 years	0.883604	0.89894	0.881704	0.90084	0.879485	0.903058	0.876686	0.905857	0.868973	0.91357
268	Deaths	0.882756	0.0113074	2002	25-29 years	0.875135	0.890377	0.873246	0.892265	0.871041	0.89447	0.86826	0.897252	0.860593	0.904918
269	Deaths	0.878068	0.0112631	2003	25-29 years	0.870476	0.885659	0.868595	0.88754	0.866399	0.889736	0.863628	0.892507	0.855992	0.900144
270	Deaths	0.873759	0.0112049	2004	25-29 years	0.866207	0.881311	0.864336	0.883182	0.862151	0.885367	0.859394	0.888124	0.851797	0.895721
271	Deaths	0.86796	0.0111153	2005	25-29 years	0.860468	0.875451	0.858612	0.877308	0.856444	0.879475	0.85371	0.882209	0.846174	0.889746
272	Deaths	0.862461	0.0110193	2006	25-29 years	0.855034	0.869888	0.853194	0.871729	0.851045	0.873877	0.848335	0.876588	0.840864	0.884059
273	Deaths	0.860946	0.010948	2007	25-29 years	0.853567	0.868325	0.851739	0.870154	0.849604	0.872288	0.846911	0.874982	0.839488	0.882404
274	Deaths	0.865704	0.0109151	2008	25-29 years	0.858347	0.87306	0.856524	0.874883	0.854396	0.877012	0.851711	0.879697	0.84431	0.887097
275	Deaths	0.869507	0.0108641	2009	25-29 years	0.862185	0.876829	0.86037	0.878644	0.858252	0.880762	0.855579	0.883435	0.848213	0.890801
276	Deaths	0.869922	0.010779	2010	25-29 years	0.862657	0.877187	0.860857	0.878988	0.858755	0.881089	0.856104	0.883741	0.848796	0.891049
277	Deaths	0.866071	0.0106536	2011	25-29 years	0.858891	0.873252	0.857111	0.875031	0.855034	0.877108	0.852413	0.879729	0.84519	0.886952
278	Deaths	0.86678	0.0105675	2012	25-29 years	0.859657	0.873902	0.857893	0.875667	0.855832	0.877728	0.853232	0.880328	0.846068	0.887492
279	Deaths	0.871276	0.0105236	2013	25-29 years	0.864183	0.878369	0.862425	0.880126	0.860373	0.882178	0.857784	0.884767	0.850649	0.891902
280	Deaths	0.874354	0.0104877	2014	25-29 years	0.867285	0.881422	0.865533	0.883174	0.863488	0.885219	0.860908	0.887799	0.853798	0.89491
281	Deaths	0.874113	0.0104531	2015	25-29 years	0.867068	0.881159	0.865322	0.882904	0.863284	0.884943	0.860712	0.887514	0.853625	0.894601
282	Deaths	0.875715	0.0104624	2016	25-29 years	0.868663	0.882767	0.866916	0.884514	0.864876	0.886554	0.862302	0.889128	0.855209	0.896221
283	Deaths	0.877559	0.0104952	2017	25-29 years	0.870485	0.884633	0.868733	0.886386	0.866686	0.888432	0.864104	0.891014	0.856988	0.89813
284	Deaths	0.871273	0.0104796	2018	25-29 years	0.86421	0.878337	0.86246	0.880087	0.860416	0.88213	0.857838	0.884708	0.850733	0.891813
285	Deaths	0.859187	0.0104243	2019	25-29 years	0.852161	0.866213	0.85042	0.867953	0.848387	0.869986	0.845823	0.872551	0.838755	0.879618
286	Deaths	0.843463	0.0103422	2020	25-29 years	0.836492	0.850434	0.834765	0.852161	0.832748	0.854178	0.830204	0.856722	0.823192	0.863734
287	Deaths	0.833463	0.0103069	2021	25-29 years	0.826516	0.84041	0.824795	0.842131	0.822785	0.844141	0.820249	0.846676	0.813261	0.853665
288	Deaths	0.803655	0.0201831	2022	25-29 years	0.790052	0.817258	0.786681	0.820629	0.782745	0.824565	0.77778	0.82953	0.764096	0.843214
289	Deaths	0.790553	0.0202992	2023	25-29 years	0.776871	0.804235	0.773481	0.807624	0.769523	0.811583	0.764529	0.816576	0.750767	0.830339
290	Deaths	0.77806	0.0204186	2024	25-29 years	0.764298	0.791822	0.760888	0.795232	0.756906	0.799213	0.751883	0.804236	0.738039	0.81808
291	Deaths	0.766023	0.0205434	2025	25-29 years	0.752176	0.779869	0.748746	0.7833	0.74474	0.787306	0.739686	0.792359	0.725757	0.806288
292	Deaths	0.754289	0.0206769	2026	25-29 years	0.740353	0.768225	0.7369	0.771678	0.732868	0.77571	0.727781	0.780797	0.713763	0.794816
293	Deaths	0.743027	0.0208252	2027	25-29 years	0.728991	0.757063	0.725513	0.760541	0.721452	0.764602	0.716329	0.769725	0.70221	0.783844
294	Deaths	0.732609	0.0209882	2028	25-29 years	0.718463	0.746755	0.714958	0.75026	0.710865	0.754352	0.705702	0.759516	0.691472	0.773746
295	Deaths	0.722984	0.0211645	2029	25-29 years	0.708719	0.737248	0.705184	0.740783	0.701057	0.74491	0.695851	0.750116	0.681501	0.764466
296	Deaths	0.713834	0.0213511	2030	25-29 years	0.699443	0.728225	0.695878	0.73179	0.691714	0.735954	0.686462	0.741206	0.671986	0.755682
297	Deaths	0.704889	0.0215462	2031	25-29 years	0.690367	0.719411	0.686768	0.723009	0.682567	0.727211	0.677266	0.732511	0.662658	0.747119
298	Deaths	0.695923	0.0217437	2032	25-29 years	0.681268	0.710578	0.677637	0.714209	0.673396	0.718449	0.668048	0.723798	0.653305	0.738541
299	Deaths	0.686814	0.0219299	2033	25-29 years	0.672033	0.701595	0.668371	0.705257	0.664095	0.709533	0.6587	0.714928	0.643831	0.729797
300	Deaths	0.677306	0.0220942	2034	25-29 years	0.662414	0.692197	0.658724	0.695887	0.654416	0.700195	0.648981	0.70563	0.634001	0.72061
301	Deaths	0.667238	0.022234	2035	25-29 years	0.652253	0.682224	0.64854	0.685937	0.644204	0.690273	0.638734	0.695742	0.62366	0.710817
302	Deaths	0.656544	0.0223509	2036	25-29 years	0.64148	0.671609	0.637747	0.675341	0.633389	0.6797	0.62789	0.685198	0.612736	0.700352
303	Deaths	0.645251	0.0224453	2037	25-29 years	0.630123	0.660379	0.626374	0.664127	0.621997	0.668504	0.616476	0.674026	0.601258	0.689244
304	Deaths	0.633627	0.022515	2038	25-29 years	0.618452	0.648802	0.614692	0.652562	0.610301	0.656952	0.604762	0.662491	0.589497	0.677756
305	Deaths	0.621669	0.0225568	2039	25-29 years	0.606465	0.636872	0.602698	0.640639	0.5983	0.645038	0.592751	0.650587	0.577457	0.66588
306	Deaths	0.609235	0.0225691	2040	25-29 years	0.594024	0.624447	0.590255	0.628216	0.585854	0.632617	0.580302	0.638169	0.565	0.653471
307	Deaths	1.25739	0.0156288	1990	30-34 years	1.24686	1.26792	1.24425	1.27053	1.2412	1.27358	1.23735	1.27743	1.22676	1.28802
308	Deaths	1.25441	0.0154924	1991	30-34 years	1.24397	1.26485	1.24138	1.26744	1.23836	1.27046	1.23455	1.27427	1.22404	1.28477
309	Deaths	1.25549	0.0153593	1992	30-34 years	1.24514	1.26584	1.24257	1.26841	1.23958	1.2714	1.2358	1.27518	1.22538	1.28559
310	Deaths	1.25742	0.0151861	1993	30-34 years	1.24719	1.26766	1.24465	1.27019	1.24169	1.27315	1.23795	1.27689	1.22766	1.28719
311	Deaths	1.25861	0.0149921	1994	30-34 years	1.2485	1.26871	1.246	1.27122	1.24307	1.27414	1.23939	1.27783	1.22922	1.28799
312	Deaths	1.26442	0.0148421	1995	30-34 years	1.25441	1.27442	1.25193	1.2769	1.24904	1.27979	1.24539	1.28344	1.23533	1.29351
313	Deaths	1.26763	0.0147064	1996	30-34 years	1.25772	1.27754	1.25526	1.28	1.2524	1.28287	1.24878	1.28649	1.23881	1.29646
314	Deaths	1.26934	0.0145912	1997	30-34 years	1.2595	1.27917	1.25707	1.28161	1.25422	1.28445	1.25063	1.28804	1.24074	1.29794
315	Deaths	1.26823	0.0144964	1998	30-34 years	1.25846	1.278	1.25604	1.28042	1.25321	1.28325	1.24964	1.28681	1.23981	1.29664
316	Deaths	1.26821	0.0144334	1999	30-34 years	1.25848	1.27794	1.25607	1.28035	1.25326	1.28316	1.24971	1.28671	1.23992	1.2965
317	Deaths	1.27196	0.0144103	2000	30-34 years	1.26225	1.28167	1.25984	1.28408	1.25703	1.28689	1.25349	1.29044	1.24372	1.30021
318	Deaths	1.26521	0.0143059	2001	30-34 years	1.25557	1.27486	1.25318	1.27725	1.25039	1.28004	1.24687	1.28355	1.23718	1.29325
319	Deaths	1.25652	0.014195	2002	30-34 years	1.24695	1.26609	1.24458	1.26846	1.24181	1.27122	1.23832	1.27472	1.2287	1.28434
320	Deaths	1.24837	0.0140967	2003	30-34 years	1.23887	1.25787	1.23651	1.26022	1.23377	1.26297	1.2303	1.26644	1.22074	1.276
321	Deaths	1.23897	0.0139983	2004	30-34 years	1.22953	1.2484	1.22719	1.25074	1.22446	1.25347	1.22102	1.25691	1.21153	1.2664
322	Deaths	1.22866	0.0139052	2005	30-34 years	1.21929	1.23803	1.21696	1.24035	1.21425	1.24306	1.21083	1.24648	1.2014	1.25591
323	Deaths	1.2157	0.0138071	2006	30-34 years	1.2064	1.22501	1.20409	1.22732	1.2014	1.23001	1.198	1.23341	1.18864	1.24277
324	Deaths	1.20705	0.0137432	2007	30-34 years	1.19779	1.21632	1.1955	1.21861	1.19282	1.22129	1.18944	1.22467	1.18012	1.23399
325	Deaths	1.20734	0.0137309	2008	30-34 years	1.19808	1.21659	1.19579	1.21888	1.19311	1.22156	1.18973	1.22494	1.18042	1.23425
326	Deaths	1.21181	0.0137292	2009	30-34 years	1.20255	1.22106	1.20026	1.22335	1.19758	1.22603	1.19421	1.22941	1.1849	1.23872
327	Deaths	1.20932	0.0136581	2010	30-34 years	1.20011	1.21853	1.19783	1.22081	1.19517	1.22347	1.19181	1.22683	1.18255	1.23609
328	Deaths	1.19552	0.0134947	2011	30-34 years	1.18643	1.20462	1.18417	1.20687	1.18154	1.2095	1.17822	1.21282	1.16907	1.22197
329	Deaths	1.18682	0.0133585	2012	30-34 years	1.17781	1.19582	1.17558	1.19805	1.17298	1.20066	1.16969	1.20394	1.16064	1.213
330	Deaths	1.18475	0.0132566	2013	30-34 years	1.17581	1.19368	1.1736	1.1959	1.17102	1.19848	1.16775	1.20174	1.15877	1.21073
331	Deaths	1.18903	0.0131857	2014	30-34 years	1.18014	1.19792	1.17794	1.20012	1.17537	1.20269	1.17213	1.20593	1.16319	1.21487
332	Deaths	1.19249	0.0130984	2015	30-34 years	1.18366	1.20131	1.18147	1.2035	1.17892	1.20606	1.17569	1.20928	1.16681	1.21816
333	Deaths	1.19735	0.0130102	2016	30-34 years	1.18858	1.20612	1.18641	1.20829	1.18387	1.21083	1.18067	1.21403	1.17185	1.22285
334	Deaths	1.20169	0.0129218	2017	30-34 years	1.19299	1.2104	1.19083	1.21256	1.18831	1.21508	1.18513	1.21826	1.17637	1.22702
335	Deaths	1.20465	0.0128414	2018	30-34 years	1.19599	1.2133	1.19385	1.21545	1.19135	1.21795	1.18819	1.22111	1.17948	1.22982
336	Deaths	1.20585	0.012776	2019	30-34 years	1.19724	1.21446	1.19511	1.2166	1.19262	1.21909	1.18947	1.22223	1.18081	1.23089
337	Deaths	1.19678	0.0126831	2020	30-34 years	1.18823	1.20532	1.18611	1.20744	1.18364	1.20991	1.18052	1.21303	1.17192	1.22163
338	Deaths	1.19327	0.0126746	2021	30-34 years	1.18473	1.20181	1.18261	1.20393	1.18014	1.2064	1.17702	1.20952	1.16843	1.21811
339	Deaths	1.19182	0.0298552	2022	30-34 years	1.1717	1.21194	1.16671	1.21693	1.16089	1.22275	1.15354	1.23009	1.1333	1.25033
340	Deaths	1.1794	0.0301929	2023	30-34 years	1.15905	1.19975	1.15401	1.2048	1.14812	1.21068	1.1407	1.21811	1.12023	1.23858
341	Deaths	1.16402	0.030447	2024	30-34 years	1.1435	1.18454	1.13841	1.18963	1.13248	1.19556	1.12499	1.20305	1.10434	1.2237
342	Deaths	1.14673	0.030649	2025	30-34 years	1.12608	1.16739	1.12096	1.17251	1.11498	1.17849	1.10744	1.18603	1.08666	1.20681
343	Deaths	1.12844	0.0308271	2026	30-34 years	1.10766	1.14922	1.10252	1.15437	1.0965	1.16038	1.08892	1.16796	1.06802	1.18886
344	Deaths	1.10985	0.0309996	2027	30-34 years	1.08896	1.13075	1.08378	1.13592	1.07774	1.14197	1.07011	1.14959	1.04909	1.17061
345	Deaths	1.09176	0.0311714	2028	30-34 years	1.07075	1.11277	1.06555	1.11798	1.05947	1.12406	1.0518	1.13172	1.03067	1.15286
346	Deaths	1.07451	0.0313499	2029	30-34 years	1.05338	1.09564	1.04815	1.10088	1.04204	1.10699	1.03432	1.1147	1.01307	1.13596
347	Deaths	1.05789	0.0315373	2030	30-34 years	1.03664	1.07915	1.03137	1.08442	1.02522	1.09057	1.01746	1.09833	0.996082	1.11971
348	Deaths	1.0417	0.0317357	2031	30-34 years	1.02031	1.06309	1.01501	1.06838	1.00882	1.07457	1.00101	1.08238	0.979493	1.1039
349	Deaths	1.02615	0.0319536	2032	30-34 years	1.00461	1.04768	0.999273	1.05302	0.993042	1.05925	0.985182	1.06711	0.963517	1.08878
350	Deaths	1.01176	0.032193	2033	30-34 years	0.990065	1.03346	0.984688	1.03884	0.978411	1.04511	0.970491	1.05303	0.948664	1.07486
351	Deaths	0.998475	0.0324512	2034	30-34 years	0.976602	1.02035	0.971183	1.02577	0.964855	1.03209	0.956872	1.04008	0.93487	1.06208
352	Deaths	0.985843	0.0327217	2035	30-34 years	0.963788	1.0079	0.958324	1.01336	0.951943	1.01974	0.943894	1.02779	0.921708	1.04998
353	Deaths	0.973494	0.0329999	2036	30-34 years	0.951252	0.995735	0.945741	1.00125	0.939306	1.00768	0.931188	1.0158	0.908814	1.03817
354	Deaths	0.961116	0.0332764	2037	30-34 years	0.938687	0.983544	0.93313	0.989101	0.926641	0.99559	0.918455	1.00378	0.895894	1.02634
355	Deaths	0.94854	0.0335327	2038	30-34 years	0.925939	0.971141	0.920339	0.976741	0.9138	0.98328	0.905551	0.991529	0.882816	1.01426
356	Deaths	0.935412	0.033753	2039	30-34 years	0.912663	0.958162	0.907026	0.963799	0.900444	0.97038	0.892141	0.978684	0.869256	1.00157
357	Deaths	0.921513	0.0339327	2040	30-34 years	0.898642	0.944383	0.892975	0.95005	0.886359	0.956667	0.878011	0.965014	0.855005	0.988021
358	Deaths	1.81516	0.0202498	1990	35-39 years	1.80151	1.8288	1.79813	1.83219	1.79418	1.83613	1.7892	1.84112	1.77547	1.85485
359	Deaths	1.82745	0.0200895	1991	35-39 years	1.81391	1.84099	1.81056	1.84435	1.80664	1.84827	1.8017	1.85321	1.78808	1.86683
360	Deaths	1.83232	0.0199458	1992	35-39 years	1.81888	1.84576	1.81554	1.84909	1.81166	1.85298	1.80675	1.85789	1.79323	1.87141
361	Deaths	1.83506	0.0198491	1993	35-39 years	1.82168	1.84844	1.81837	1.85176	1.8145	1.85563	1.80962	1.86051	1.79616	1.87397
362	Deaths	1.83797	0.0197946	1994	35-39 years	1.82463	1.85131	1.82132	1.85462	1.81746	1.85848	1.81259	1.86335	1.79917	1.87677
363	Deaths	1.83143	0.0196858	1995	35-39 years	1.81816	1.84469	1.81487	1.84798	1.81103	1.85182	1.80619	1.85666	1.79284	1.87001
364	Deaths	1.82004	0.0195072	1996	35-39 years	1.80689	1.83319	1.80363	1.83644	1.79983	1.84025	1.79503	1.84505	1.7818	1.85827
365	Deaths	1.81039	0.0192766	1997	35-39 years	1.7974	1.82338	1.79418	1.8266	1.79042	1.83036	1.78568	1.8351	1.77261	1.84817
366	Deaths	1.80264	0.0189841	1998	35-39 years	1.78984	1.81543	1.78667	1.8186	1.78297	1.82231	1.7783	1.82698	1.76543	1.83985
367	Deaths	1.80284	0.0187157	1999	35-39 years	1.79022	1.81545	1.7871	1.81858	1.78345	1.82223	1.77884	1.82683	1.76615	1.83952
368	Deaths	1.8154	0.0185413	2000	35-39 years	1.8029	1.82789	1.7998	1.83099	1.79619	1.83461	1.79163	1.83917	1.77906	1.85174
369	Deaths	1.813	0.0183159	2001	35-39 years	1.80065	1.82534	1.7976	1.8284	1.79402	1.83197	1.78952	1.83648	1.7771	1.8489
370	Deaths	1.80638	0.0181064	2002	35-39 years	1.79418	1.81859	1.79116	1.82161	1.78763	1.82514	1.78317	1.8296	1.7709	1.84187
371	Deaths	1.79364	0.0179139	2003	35-39 years	1.78157	1.80572	1.77858	1.80871	1.77509	1.8122	1.77068	1.81661	1.75853	1.82876
372	Deaths	1.77547	0.0177166	2004	35-39 years	1.76353	1.78741	1.76057	1.79037	1.75711	1.79382	1.75275	1.79818	1.74074	1.81019
373	Deaths	1.76042	0.017552	2005	35-39 years	1.74859	1.77225	1.74566	1.77518	1.74224	1.77861	1.73792	1.78292	1.72602	1.79482
374	Deaths	1.74183	0.0173612	2006	35-39 years	1.73013	1.75353	1.72723	1.75643	1.72384	1.75981	1.71957	1.76408	1.7078	1.77586
375	Deaths	1.72341	0.0171809	2007	35-39 years	1.71183	1.73499	1.70897	1.73786	1.70561	1.74121	1.70139	1.74544	1.68974	1.75709
376	Deaths	1.71278	0.0170541	2008	35-39 years	1.70128	1.72427	1.69843	1.72712	1.69511	1.73044	1.69091	1.73464	1.67935	1.7462
377	Deaths	1.69967	0.0169275	2009	35-39 years	1.68826	1.71108	1.68544	1.71391	1.68214	1.71721	1.67797	1.72137	1.6665	1.73285
378	Deaths	1.68594	0.0168185	2010	35-39 years	1.6746	1.69727	1.67179	1.70008	1.66851	1.70336	1.66437	1.7075	1.65297	1.7189
379	Deaths	1.6609	0.0166648	2011	35-39 years	1.64967	1.67213	1.64689	1.67492	1.64364	1.67817	1.63954	1.68227	1.62824	1.69357
380	Deaths	1.64913	0.0165955	2012	35-39 years	1.63795	1.66032	1.63518	1.66309	1.63194	1.66632	1.62786	1.67041	1.6166	1.68166
381	Deaths	1.6428	0.0165463	2013	35-39 years	1.63165	1.65395	1.62888	1.65671	1.62566	1.65994	1.62159	1.66401	1.61037	1.67523
382	Deaths	1.64614	0.0165264	2014	35-39 years	1.635	1.65728	1.63224	1.66004	1.62902	1.66326	1.62495	1.66732	1.61374	1.67853
383	Deaths	1.65035	0.0164837	2015	35-39 years	1.63924	1.66146	1.63649	1.66422	1.63328	1.66743	1.62922	1.67149	1.61805	1.68266
384	Deaths	1.65029	0.016402	2016	35-39 years	1.63924	1.66135	1.6365	1.66409	1.6333	1.66729	1.62927	1.67132	1.61815	1.68244
385	Deaths	1.65621	0.016341	2017	35-39 years	1.6452	1.66723	1.64247	1.66996	1.63928	1.67314	1.63526	1.67716	1.62419	1.68824
386	Deaths	1.65641	0.0162309	2018	35-39 years	1.64547	1.66735	1.64276	1.67006	1.6396	1.67323	1.63561	1.67722	1.6246	1.68823
387	Deaths	1.65066	0.0160724	2019	35-39 years	1.63982	1.66149	1.63714	1.66417	1.634	1.66731	1.63005	1.67126	1.61915	1.68216
388	Deaths	1.62874	0.0158173	2020	35-39 years	1.61808	1.6394	1.61544	1.64205	1.61236	1.64513	1.60847	1.64902	1.59774	1.65974
389	Deaths	1.62664	0.0156709	2021	35-39 years	1.61608	1.6372	1.61346	1.63982	1.61041	1.64288	1.60655	1.64673	1.59593	1.65736
390	Deaths	1.66955	0.0417379	2022	35-39 years	1.64142	1.69768	1.63445	1.70465	1.62631	1.71279	1.61605	1.72306	1.58775	1.75136
391	Deaths	1.6742	0.0427826	2023	35-39 years	1.64536	1.70303	1.63822	1.71018	1.62988	1.71852	1.61935	1.72905	1.59034	1.75805
392	Deaths	1.67713	0.0437981	2024	35-39 years	1.64761	1.70665	1.6403	1.71397	1.63176	1.72251	1.62098	1.73328	1.59129	1.76298
393	Deaths	1.67676	0.0447494	2025	35-39 years	1.6466	1.70692	1.63912	1.71439	1.6304	1.72312	1.61939	1.73413	1.58905	1.76447
394	Deaths	1.67096	0.0455791	2026	35-39 years	1.64024	1.70168	1.63263	1.70929	1.62374	1.71818	1.61253	1.72939	1.58162	1.76029
395	Deaths	1.65912	0.0462574	2027	35-39 years	1.62794	1.69029	1.62021	1.69802	1.61119	1.70704	1.59981	1.71842	1.56845	1.74978
396	Deaths	1.64184	0.0467738	2028	35-39 years	1.61032	1.67337	1.60251	1.68118	1.59338	1.6903	1.58188	1.70181	1.55017	1.73352
397	Deaths	1.62043	0.0471616	2029	35-39 years	1.58865	1.65222	1.58077	1.6601	1.57157	1.66929	1.55997	1.68089	1.528	1.71287
398	Deaths	1.59637	0.0474684	2030	35-39 years	1.56438	1.62837	1.55645	1.63629	1.5472	1.64555	1.53552	1.65723	1.50334	1.68941
399	Deaths	1.57092	0.0477352	2031	35-39 years	1.53874	1.60309	1.53077	1.61106	1.52146	1.62037	1.50972	1.63211	1.47736	1.66448
400	Deaths	1.54505	0.0479886	2032	35-39 years	1.5127	1.57739	1.50469	1.5854	1.49533	1.59476	1.48352	1.60657	1.45099	1.6391
401	Deaths	1.51987	0.0482383	2033	35-39 years	1.48736	1.55238	1.4793	1.56044	1.46989	1.56984	1.45803	1.58171	1.42532	1.61442
402	Deaths	1.49586	0.0484957	2034	35-39 years	1.46318	1.52855	1.45508	1.53665	1.44562	1.54611	1.43369	1.55804	1.40081	1.59092
403	Deaths	1.47273	0.0487613	2035	35-39 years	1.43987	1.5056	1.43173	1.51374	1.42222	1.52325	1.41022	1.53525	1.37716	1.56831
404	Deaths	1.45019	0.0490361	2036	35-39 years	1.41714	1.48324	1.40895	1.49143	1.39939	1.50099	1.38732	1.51305	1.35408	1.5463
405	Deaths	1.42855	0.0493336	2037	35-39 years	1.3953	1.4618	1.38706	1.47004	1.37744	1.47966	1.3653	1.49179	1.33186	1.52524
406	Deaths	1.40853	0.0496612	2038	35-39 years	1.37506	1.442	1.36677	1.4503	1.35708	1.45998	1.34487	1.4722	1.3112	1.50587
407	Deaths	1.39004	0.0500152	2039	35-39 years	1.35633	1.42375	1.34798	1.4321	1.33822	1.44185	1.32592	1.45416	1.29201	1.48807
408	Deaths	1.37246	0.0503842	2040	35-39 years	1.3385	1.40642	1.33009	1.41483	1.32026	1.42466	1.30787	1.43705	1.27371	1.47121
409	Deaths	2.60641	0.027295	1990	40-44 years	2.58801	2.6248	2.58345	2.62936	2.57813	2.63468	2.57142	2.6414	2.55291	2.65991
410	Deaths	2.63029	0.0268645	1991	40-44 years	2.61219	2.6484	2.6077	2.65289	2.60246	2.65812	2.59585	2.66473	2.57764	2.68295
411	Deaths	2.64007	0.0265413	1992	40-44 years	2.62219	2.65796	2.61775	2.6624	2.61258	2.66757	2.60605	2.6741	2.58805	2.6921
412	Deaths	2.65274	0.0262177	1993	40-44 years	2.63507	2.67041	2.63069	2.67479	2.62558	2.6799	2.61913	2.68635	2.60135	2.70412
413	Deaths	2.66855	0.0260003	1994	40-44 years	2.65103	2.68608	2.64669	2.69042	2.64162	2.69549	2.63522	2.70188	2.61759	2.71951
414	Deaths	2.67281	0.0256158	1995	40-44 years	2.65555	2.69008	2.65127	2.69436	2.64628	2.69935	2.63997	2.70565	2.62261	2.72302
415	Deaths	2.67541	0.0253889	1996	40-44 years	2.6583	2.69252	2.65406	2.69676	2.64911	2.70171	2.64286	2.70796	2.62565	2.72517
416	Deaths	2.67308	0.0251833	1997	40-44 years	2.65611	2.69006	2.6519	2.69426	2.64699	2.69917	2.6408	2.70537	2.62372	2.72244
417	Deaths	2.66711	0.0250233	1998	40-44 years	2.65025	2.68398	2.64607	2.68816	2.64119	2.69304	2.63504	2.69919	2.61807	2.71616
418	Deaths	2.65641	0.0248802	1999	40-44 years	2.63964	2.67318	2.63549	2.67733	2.63063	2.68219	2.62451	2.68831	2.60764	2.70517
419	Deaths	2.64969	0.0247593	2000	40-44 years	2.633	2.66637	2.62886	2.67051	2.62403	2.67534	2.61794	2.68143	2.60116	2.69821
420	Deaths	2.62839	0.0244986	2001	40-44 years	2.61188	2.6449	2.60779	2.649	2.60301	2.65377	2.59698	2.6598	2.58037	2.67641
421	Deaths	2.60878	0.024161	2002	40-44 years	2.5925	2.62507	2.58846	2.6291	2.58375	2.63381	2.57781	2.63976	2.56143	2.65614
422	Deaths	2.58576	0.0237087	2003	40-44 years	2.56978	2.60174	2.56582	2.6057	2.5612	2.61033	2.55537	2.61616	2.53929	2.63223
423	Deaths	2.57006	0.0232615	2004	40-44 years	2.55438	2.58573	2.55049	2.58962	2.54596	2.59416	2.54024	2.59988	2.52446	2.61565
424	Deaths	2.57503	0.0229477	2005	40-44 years	2.55957	2.5905	2.55573	2.59433	2.55126	2.59881	2.54561	2.60445	2.53006	2.62001
425	Deaths	2.5716	0.0226511	2006	40-44 years	2.55634	2.58687	2.55255	2.59065	2.54814	2.59507	2.54256	2.60064	2.52721	2.616
426	Deaths	2.55887	0.0223557	2007	40-44 years	2.5438	2.57393	2.54007	2.57767	2.53571	2.58203	2.53021	2.58753	2.51505	2.60268
427	Deaths	2.52443	0.0220103	2008	40-44 years	2.5096	2.53927	2.50592	2.54294	2.50163	2.54724	2.49622	2.55265	2.48129	2.56757
428	Deaths	2.47715	0.021644	2009	40-44 years	2.46256	2.49174	2.45895	2.49535	2.45473	2.49957	2.4494	2.5049	2.43473	2.51957
429	Deaths	2.44716	0.0213911	2010	40-44 years	2.43275	2.46158	2.42917	2.46515	2.425	2.46932	2.41974	2.47459	2.40524	2.48909
430	Deaths	2.41887	0.0211437	2011	40-44 years	2.40462	2.43312	2.40109	2.43666	2.39697	2.44078	2.39177	2.44598	2.37743	2.46032
431	Deaths	2.39481	0.0209327	2012	40-44 years	2.3807	2.40891	2.3772	2.41241	2.37312	2.41649	2.36797	2.42164	2.35378	2.43583
432	Deaths	2.37643	0.0207645	2013	40-44 years	2.36243	2.39042	2.35896	2.39389	2.35491	2.39794	2.34981	2.40305	2.33573	2.41713
433	Deaths	2.37241	0.0206858	2014	40-44 years	2.35847	2.38635	2.35501	2.3898	2.35098	2.39384	2.34589	2.39893	2.33186	2.41295
434	Deaths	2.37256	0.0206517	2015	40-44 years	2.35864	2.38648	2.35519	2.38993	2.35116	2.39395	2.34608	2.39903	2.33208	2.41304
435	Deaths	2.36679	0.0206137	2016	40-44 years	2.3529	2.38069	2.34946	2.38413	2.34544	2.38815	2.34037	2.39322	2.32639	2.4072
436	Deaths	2.36705	0.0206123	2017	40-44 years	2.35316	2.38095	2.34972	2.38439	2.3457	2.38841	2.34063	2.39348	2.32665	2.40745
437	Deaths	2.36382	0.0205802	2018	40-44 years	2.34994	2.37769	2.34651	2.38112	2.34249	2.38514	2.33743	2.3902	2.32348	2.40415
438	Deaths	2.34621	0.0204449	2019	40-44 years	2.33243	2.35999	2.32901	2.3634	2.32502	2.36739	2.31999	2.37242	2.30613	2.38628
439	Deaths	2.3197	0.0202321	2020	40-44 years	2.30606	2.33334	2.30269	2.33672	2.29874	2.34066	2.29376	2.34564	2.28005	2.35936
440	Deaths	2.31459	0.0201168	2021	40-44 years	2.30103	2.32815	2.29767	2.33151	2.29375	2.33543	2.2888	2.34038	2.27516	2.35402
441	Deaths	2.35342	0.0587738	2022	40-44 years	2.3138	2.39303	2.30399	2.40284	2.29253	2.41431	2.27807	2.42876	2.23822	2.46861
442	Deaths	2.35274	0.0600676	2023	40-44 years	2.31225	2.39323	2.30222	2.40326	2.29051	2.41497	2.27573	2.42975	2.23501	2.47047
443	Deaths	2.35452	0.0614248	2024	40-44 years	2.31312	2.39592	2.30286	2.40617	2.29088	2.41815	2.27577	2.43326	2.23412	2.47491
444	Deaths	2.35871	0.0628607	2025	40-44 years	2.31634	2.40108	2.30584	2.41158	2.29359	2.42383	2.27812	2.4393	2.2355	2.48192
445	Deaths	2.36485	0.0643984	2026	40-44 years	2.32144	2.40825	2.31069	2.41901	2.29813	2.43157	2.28229	2.44741	2.23863	2.49107
446	Deaths	2.37207	0.0660263	2027	40-44 years	2.32757	2.41657	2.31654	2.4276	2.30367	2.44047	2.28742	2.45671	2.24266	2.50148
447	Deaths	2.37868	0.0676667	2028	40-44 years	2.33307	2.42429	2.32177	2.43559	2.30858	2.44878	2.29193	2.46543	2.24605	2.5113
448	Deaths	2.38286	0.0692617	2029	40-44 years	2.33617	2.42954	2.32461	2.44111	2.3111	2.45461	2.29406	2.47165	2.2471	2.51861
449	Deaths	2.38234	0.0707544	2030	40-44 years	2.33465	2.43002	2.32283	2.44184	2.30903	2.45564	2.29163	2.47304	2.24366	2.52102
450	Deaths	2.3741	0.0720514	2031	40-44 years	2.32554	2.42267	2.31351	2.4347	2.29946	2.44875	2.28173	2.46647	2.23288	2.51532
451	Deaths	2.35729	0.0731053	2032	40-44 years	2.30802	2.40656	2.29581	2.41877	2.28155	2.43303	2.26357	2.45101	2.214	2.50058
452	Deaths	2.33276	0.0739008	2033	40-44 years	2.28295	2.38257	2.27061	2.39491	2.2562	2.40932	2.23802	2.4275	2.18791	2.4776
453	Deaths	2.30235	0.0744868	2034	40-44 years	2.25214	2.35255	2.23971	2.36499	2.22518	2.37952	2.20686	2.39784	2.15635	2.44834
454	Deaths	2.26818	0.0749344	2035	40-44 years	2.21767	2.31868	2.20516	2.33119	2.19054	2.34581	2.17211	2.36424	2.1213	2.41505
455	Deaths	2.23202	0.0753061	2036	40-44 years	2.18126	2.28277	2.16868	2.29535	2.154	2.31003	2.13547	2.32856	2.08442	2.37962
456	Deaths	2.19527	0.0756451	2037	40-44 years	2.14428	2.24625	2.13165	2.25888	2.1169	2.27364	2.09829	2.29224	2.047	2.34353
457	Deaths	2.1595	0.0759727	2038	40-44 years	2.1083	2.21071	2.09561	2.2234	2.0808	2.23821	2.06211	2.2569	2.0106	2.30841
458	Deaths	2.12541	0.0763083	2039	40-44 years	2.07397	2.17684	2.06123	2.18958	2.04635	2.20446	2.02758	2.22323	1.97584	2.27497
459	Deaths	2.09255	0.0766517	2040	40-44 years	2.04089	2.14422	2.02809	2.15702	2.01314	2.17196	1.99428	2.19082	1.94231	2.24279
460	Deaths	3.41324	0.0348703	1990	45-49 years	3.38974	3.43674	3.38391	3.44256	3.37711	3.44936	3.36853	3.45794	3.34489	3.48158
461	Deaths	3.42625	0.0347058	1991	45-49 years	3.40286	3.44964	3.39706	3.45544	3.39029	3.4622	3.38176	3.47074	3.35823	3.49427
462	Deaths	3.43782	0.034269	1992	45-49 years	3.41472	3.46092	3.409	3.46664	3.40232	3.47332	3.39389	3.48175	3.37065	3.50499
463	Deaths	3.44816	0.0338091	1993	45-49 years	3.42537	3.47095	3.41973	3.4766	3.41314	3.48319	3.40482	3.49151	3.3819	3.51443
464	Deaths	3.50345	0.0334075	1994	45-49 years	3.48093	3.52596	3.47535	3.53154	3.46884	3.53806	3.46062	3.54627	3.43797	3.56892
465	Deaths	3.55507	0.0331385	1995	45-49 years	3.53273	3.5774	3.5272	3.58294	3.52073	3.5894	3.51258	3.59755	3.49011	3.62002
466	Deaths	3.5659	0.0325422	1996	45-49 years	3.54397	3.58783	3.53853	3.59327	3.53219	3.59961	3.52418	3.60762	3.50212	3.62968
467	Deaths	3.56077	0.0320728	1997	45-49 years	3.53916	3.58239	3.5338	3.58775	3.52755	3.594	3.51966	3.60189	3.49791	3.62364
468	Deaths	3.56688	0.0316304	1998	45-49 years	3.54556	3.5882	3.54028	3.59348	3.53411	3.59965	3.52633	3.60743	3.50488	3.62887
469	Deaths	3.55559	0.0312083	1999	45-49 years	3.53456	3.57663	3.52935	3.58184	3.52326	3.58793	3.51559	3.5956	3.49443	3.61676
470	Deaths	3.57888	0.0308188	2000	45-49 years	3.55811	3.59966	3.55297	3.6048	3.54696	3.61081	3.53937	3.61839	3.51848	3.63929
471	Deaths	3.58157	0.0305219	2001	45-49 years	3.561	3.60214	3.5559	3.60724	3.54995	3.61319	3.54244	3.6207	3.52175	3.64139
472	Deaths	3.56591	0.0301922	2002	45-49 years	3.54556	3.58626	3.54052	3.5913	3.53463	3.59719	3.5272	3.60461	3.50673	3.62508
473	Deaths	3.53508	0.0298703	2003	45-49 years	3.51494	3.55521	3.50995	3.5602	3.50413	3.56602	3.49678	3.57337	3.47653	3.59362
474	Deaths	3.51191	0.0296379	2004	45-49 years	3.49193	3.53188	3.48698	3.53683	3.4812	3.54261	3.47391	3.5499	3.45382	3.57
475	Deaths	3.4767	0.0293445	2005	45-49 years	3.45692	3.49648	3.45202	3.50138	3.4463	3.5071	3.43908	3.51432	3.41919	3.53422
476	Deaths	3.4022	0.02879	2006	45-49 years	3.3828	3.42161	3.37799	3.42641	3.37238	3.43203	3.36529	3.43911	3.34577	3.45863
477	Deaths	3.35533	0.0282674	2007	45-49 years	3.33628	3.37438	3.33156	3.3791	3.32604	3.38461	3.31909	3.39157	3.29993	3.41073
478	Deaths	3.36402	0.0278896	2008	45-49 years	3.34522	3.38282	3.34056	3.38747	3.33513	3.39291	3.32827	3.39977	3.30936	3.41868
479	Deaths	3.36499	0.0274324	2009	45-49 years	3.3465	3.38348	3.34192	3.38806	3.33657	3.39341	3.32982	3.40016	3.31122	3.41876
480	Deaths	3.34754	0.0269179	2010	45-49 years	3.32939	3.36568	3.3249	3.37017	3.31965	3.37542	3.31303	3.38204	3.29478	3.4003
481	Deaths	3.33571	0.0265104	2011	45-49 years	3.31784	3.35358	3.31341	3.358	3.30824	3.36317	3.30172	3.3697	3.28375	3.38767
482	Deaths	3.33269	0.026207	2012	45-49 years	3.31503	3.35036	3.31065	3.35473	3.30554	3.35984	3.2991	3.36629	3.28133	3.38406
483	Deaths	3.2988	0.0258512	2013	45-49 years	3.28138	3.31622	3.27706	3.32054	3.27202	3.32558	3.26566	3.33194	3.24813	3.34947
484	Deaths	3.25956	0.0255246	2014	45-49 years	3.24235	3.27676	3.23809	3.28102	3.23311	3.286	3.22683	3.29228	3.20953	3.30959
485	Deaths	3.24706	0.0253401	2015	45-49 years	3.22998	3.26414	3.22575	3.26837	3.22081	3.27331	3.21458	3.27955	3.1974	3.29673
486	Deaths	3.23491	0.0251487	2016	45-49 years	3.21796	3.25186	3.21376	3.25606	3.20886	3.26097	3.20267	3.26715	3.18562	3.2842
487	Deaths	3.20297	0.0248937	2017	45-49 years	3.18619	3.21975	3.18203	3.2239	3.17718	3.22876	3.17106	3.23488	3.15418	3.25176
488	Deaths	3.18906	0.0247337	2018	45-49 years	3.17239	3.20573	3.16826	3.20986	3.16344	3.21468	3.15735	3.22077	3.14058	3.23754
489	Deaths	3.17424	0.0245954	2019	45-49 years	3.15766	3.19082	3.15356	3.19493	3.14876	3.19972	3.14271	3.20577	3.12603	3.22245
490	Deaths	3.12631	0.0243547	2020	45-49 years	3.1099	3.14273	3.10583	3.14679	3.10108	3.15154	3.09509	3.15754	3.07858	3.17405
491	Deaths	3.11417	0.0243099	2021	45-49 years	3.09778	3.13055	3.09373	3.13461	3.08898	3.13935	3.083	3.14533	3.06652	3.16182
492	Deaths	3.15572	0.0787138	2022	45-49 years	3.10267	3.20878	3.08953	3.22192	3.07418	3.23727	3.05481	3.25664	3.00145	3.31
493	Deaths	3.1445	0.0801807	2023	45-49 years	3.09046	3.19855	3.07707	3.21194	3.06144	3.22757	3.04171	3.24729	2.98735	3.30166
494	Deaths	3.13385	0.0816527	2024	45-49 years	3.07882	3.18889	3.06518	3.20252	3.04926	3.21845	3.02917	3.23853	2.97381	3.29389
495	Deaths	3.12445	0.0831698	2025	45-49 years	3.0684	3.18051	3.05451	3.1944	3.03829	3.21062	3.01783	3.23108	2.96144	3.28747
496	Deaths	3.1173	0.0848035	2026	45-49 years	3.06014	3.17445	3.04598	3.18862	3.02944	3.20515	3.00858	3.22602	2.95108	3.28351
497	Deaths	3.11323	0.0865886	2027	45-49 years	3.05487	3.1716	3.04041	3.18606	3.02353	3.20294	3.00223	3.22424	2.94352	3.28295
498	Deaths	3.11235	0.0884806	2028	45-49 years	3.05272	3.17199	3.03794	3.18676	3.02069	3.20402	2.99892	3.22578	2.93893	3.28577
499	Deaths	3.11471	0.090472	2029	45-49 years	3.05374	3.17569	3.03863	3.1908	3.02099	3.20844	2.99873	3.2307	2.93739	3.29204
500	Deaths	3.12027	0.0925832	2030	45-49 years	3.05787	3.18268	3.04241	3.19814	3.02436	3.21619	3.00158	3.23897	2.93881	3.30174
501	Deaths	3.12841	0.0948362	2031	45-49 years	3.06449	3.19233	3.04865	3.20817	3.03016	3.22666	3.00683	3.24999	2.94253	3.31429
502	Deaths	3.13798	0.0972094	2032	45-49 years	3.07246	3.20349	3.05622	3.21973	3.03727	3.23868	3.01335	3.2626	2.94745	3.32851
503	Deaths	3.14673	0.0995928	2033	45-49 years	3.07961	3.21386	3.06297	3.23049	3.04355	3.24991	3.01905	3.27441	2.95153	3.34193
504	Deaths	3.15227	0.101899	2034	45-49 years	3.08359	3.22095	3.06658	3.23797	3.04671	3.25784	3.02164	3.28291	2.95255	3.352
505	Deaths	3.1516	0.104039	2035	45-49 years	3.08148	3.22172	3.0641	3.2391	3.04382	3.25939	3.01822	3.28498	2.94768	3.35552
506	Deaths	3.14072	0.105873	2036	45-49 years	3.06937	3.21208	3.05169	3.22976	3.03104	3.25041	3.005	3.27645	2.93321	3.34823
507	Deaths	3.1185	0.107334	2037	45-49 years	3.04615	3.19084	3.02823	3.20876	3.0073	3.22969	2.98089	3.2561	2.90812	3.32887
508	Deaths	3.08605	0.108407	2038	45-49 years	3.01299	3.15912	2.99488	3.17722	2.97374	3.19836	2.94707	3.22503	2.87357	3.29853
509	Deaths	3.04584	0.109167	2039	45-49 years	2.97226	3.11942	2.95403	3.13765	2.93274	3.15894	2.90589	3.18579	2.83187	3.25981
510	Deaths	3.00064	0.109714	2040	45-49 years	2.9267	3.07459	2.90837	3.09291	2.88698	3.11431	2.85999	3.1413	2.7856	3.21568
511	Deaths	5.07938	0.0454817	1990	50-54 years	5.04873	5.11004	5.04113	5.11763	5.03226	5.1265	5.02107	5.13769	4.99024	5.16853
512	Deaths	5.09841	0.0453244	1991	50-54 years	5.06786	5.12896	5.06029	5.13653	5.05145	5.14536	5.0403	5.15651	5.00957	5.18724
513	Deaths	5.09828	0.0451817	1992	50-54 years	5.06783	5.12874	5.06029	5.13628	5.05148	5.14509	5.04036	5.15621	5.00973	5.18684
514	Deaths	5.10225	0.0451121	1993	50-54 years	5.07184	5.13266	5.06431	5.14019	5.05551	5.14899	5.04442	5.16008	5.01383	5.19067
515	Deaths	5.09448	0.0449864	1994	50-54 years	5.06416	5.1248	5.05664	5.13231	5.04787	5.14108	5.03681	5.15215	5.0063	5.18265
516	Deaths	5.09444	0.0449267	1995	50-54 years	5.06416	5.12472	5.05666	5.13223	5.0479	5.14099	5.03685	5.15204	5.00639	5.1825
517	Deaths	5.09711	0.0446858	1996	50-54 years	5.067	5.12723	5.05953	5.13469	5.05082	5.14341	5.03983	5.1544	5.00953	5.1847
518	Deaths	5.10365	0.0440378	1997	50-54 years	5.07397	5.13333	5.06661	5.14069	5.05803	5.14927	5.04719	5.16011	5.01734	5.18996
519	Deaths	5.11283	0.0433682	1998	50-54 years	5.0836	5.14206	5.07636	5.1493	5.0679	5.15776	5.05723	5.16843	5.02783	5.19783
520	Deaths	5.15128	0.0425828	1999	50-54 years	5.12258	5.17998	5.11547	5.18709	5.10716	5.1954	5.09669	5.20587	5.06782	5.23474
521	Deaths	5.24062	0.0422359	2000	50-54 years	5.21216	5.26909	5.2051	5.27614	5.19687	5.28438	5.18648	5.29477	5.15784	5.3234
522	Deaths	5.27324	0.0414825	2001	50-54 years	5.24528	5.3012	5.23835	5.30813	5.23026	5.31621	5.22006	5.32642	5.19193	5.35454
523	Deaths	5.27251	0.0408624	2002	50-54 years	5.24496	5.30005	5.23814	5.30687	5.23017	5.31484	5.22012	5.32489	5.19242	5.3526
524	Deaths	5.25918	0.0401503	2003	50-54 years	5.23212	5.28624	5.22541	5.29294	5.21758	5.30077	5.2077	5.31065	5.18048	5.33787
525	Deaths	5.2193	0.0394664	2004	50-54 years	5.1927	5.2459	5.18611	5.25249	5.17842	5.26019	5.16871	5.2699	5.14195	5.29666
526	Deaths	5.20722	0.038722	2005	50-54 years	5.18113	5.23332	5.17466	5.23979	5.16711	5.24734	5.15758	5.25687	5.13133	5.28312
527	Deaths	5.15341	0.0380642	2006	50-54 years	5.12776	5.17907	5.1214	5.18542	5.11398	5.19285	5.10461	5.20221	5.07881	5.22802
528	Deaths	5.07691	0.0373915	2007	50-54 years	5.05171	5.10212	5.04547	5.10836	5.03818	5.11565	5.02898	5.12485	5.00363	5.1502
529	Deaths	5.02678	0.0369353	2008	50-54 years	5.00189	5.05168	4.99572	5.05784	4.98852	5.06505	4.97943	5.07413	4.95439	5.09918
530	Deaths	4.94357	0.036416	2009	50-54 years	4.91903	4.96812	4.91295	4.9742	4.90585	4.9813	4.89689	4.99026	4.8722	5.01495
531	Deaths	4.872	0.0359471	2010	50-54 years	4.84777	4.89623	4.84177	4.90223	4.83476	4.90924	4.82591	4.91808	4.80154	4.94245
532	Deaths	4.80189	0.0354009	2011	50-54 years	4.77803	4.82575	4.77212	4.83167	4.76522	4.83857	4.75651	4.84728	4.73251	4.87128
533	Deaths	4.76715	0.0348629	2012	50-54 years	4.74366	4.79065	4.73784	4.79647	4.73104	4.80327	4.72246	4.81185	4.69882	4.83549
534	Deaths	4.72544	0.0341491	2013	50-54 years	4.70242	4.74845	4.69672	4.75416	4.69006	4.76082	4.68166	4.76922	4.65851	4.79237
535	Deaths	4.71813	0.0335215	2014	50-54 years	4.69553	4.74072	4.68993	4.74632	4.6834	4.75285	4.67515	4.7611	4.65242	4.78383
536	Deaths	4.72615	0.032991	2015	50-54 years	4.70392	4.74839	4.69841	4.7539	4.69198	4.76033	4.68386	4.76845	4.66149	4.79082
537	Deaths	4.71567	0.0324948	2016	50-54 years	4.69377	4.73758	4.68835	4.743	4.68201	4.74934	4.67402	4.75733	4.65198	4.77936
538	Deaths	4.69426	0.0320433	2017	50-54 years	4.67266	4.71585	4.66731	4.7212	4.66106	4.72745	4.65318	4.73534	4.63145	4.75706
539	Deaths	4.67919	0.0317233	2018	50-54 years	4.65781	4.70057	4.65251	4.70587	4.64633	4.71206	4.63852	4.71986	4.61701	4.74137
540	Deaths	4.66253	0.031461	2019	50-54 years	4.64133	4.68374	4.63607	4.68899	4.62994	4.69512	4.6222	4.70286	4.60087	4.72419
541	Deaths	4.59839	0.0310685	2020	50-54 years	4.57745	4.61933	4.57226	4.62452	4.5662	4.63058	4.55856	4.63822	4.5375	4.65928
542	Deaths	4.58179	0.0308526	2021	50-54 years	4.561	4.60259	4.55584	4.60774	4.54983	4.61375	4.54224	4.62134	4.52132	4.64226
543	Deaths	4.64252	0.115651	2022	50-54 years	4.56457	4.72047	4.54526	4.73979	4.52271	4.76234	4.49426	4.79079	4.41585	4.8692
544	Deaths	4.62313	0.117732	2023	50-54 years	4.54378	4.70248	4.52412	4.72215	4.50116	4.7451	4.4722	4.77407	4.39238	4.85389
545	Deaths	4.60548	0.119845	2024	50-54 years	4.5247	4.68625	4.50469	4.70627	4.48132	4.72964	4.45184	4.75912	4.37058	4.84037
546	Deaths	4.58881	0.122	2025	50-54 years	4.50658	4.67103	4.4862	4.69141	4.46241	4.7152	4.4324	4.74521	4.34969	4.82793
547	Deaths	4.57211	0.12423	2026	50-54 years	4.48838	4.65584	4.46763	4.67659	4.44341	4.70081	4.41284	4.73137	4.32862	4.8156
548	Deaths	4.55564	0.126553	2027	50-54 years	4.47034	4.64093	4.4492	4.66207	4.42453	4.68675	4.39339	4.71788	4.30759	4.80368
549	Deaths	4.53946	0.128895	2028	50-54 years	4.45258	4.62633	4.43105	4.64786	4.40592	4.67299	4.37421	4.7047	4.28682	4.79209
550	Deaths	4.5241	0.131252	2029	50-54 years	4.43564	4.61256	4.41372	4.63448	4.38812	4.66008	4.35583	4.69236	4.26685	4.78135
551	Deaths	4.51055	0.133685	2030	50-54 years	4.42044	4.60065	4.39812	4.62298	4.37205	4.64904	4.33916	4.68193	4.24853	4.77257
552	Deaths	4.50024	0.13629	2031	50-54 years	4.40838	4.5921	4.38562	4.61486	4.35904	4.64143	4.32551	4.67496	4.23311	4.76737
553	Deaths	4.49439	0.139119	2032	50-54 years	4.40063	4.58816	4.37739	4.61139	4.35026	4.63852	4.31604	4.67274	4.22172	4.76707
554	Deaths	4.49314	0.142111	2033	50-54 years	4.39736	4.58892	4.37362	4.61265	4.34591	4.64036	4.31095	4.67532	4.2146	4.77167
555	Deaths	4.49657	0.145252	2034	50-54 years	4.39867	4.59447	4.37441	4.61873	4.34609	4.64705	4.31036	4.68278	4.21187	4.78126
556	Deaths	4.50462	0.148571	2035	50-54 years	4.40448	4.60475	4.37967	4.62956	4.3507	4.65854	4.31415	4.69508	4.21342	4.79581
557	Deaths	4.51638	0.152088	2036	50-54 years	4.41387	4.61889	4.38848	4.64429	4.35882	4.67395	4.32141	4.71136	4.21829	4.81447
558	Deaths	4.53021	0.15577	2037	50-54 years	4.42522	4.6352	4.39921	4.66121	4.36883	4.69159	4.33051	4.72991	4.2249	4.83552
559	Deaths	4.54287	0.159451	2038	50-54 years	4.4354	4.65034	4.40878	4.67697	4.37768	4.70806	4.33846	4.74729	4.23035	4.8554
560	Deaths	4.55089	0.162994	2039	50-54 years	4.44104	4.66075	4.41382	4.68797	4.38203	4.71976	4.34194	4.75985	4.23143	4.87036
561	Deaths	4.54994	0.166253	2040	50-54 years	4.43789	4.662	4.41012	4.68976	4.3777	4.72218	4.33681	4.76308	4.22409	4.8758
562	Deaths	7.12695	0.0584347	1990	55-59 years	7.08756	7.16633	7.0778	7.17609	7.06641	7.18748	7.05203	7.20186	7.01241	7.24148
563	Deaths	7.13203	0.0580458	1991	55-59 years	7.09291	7.17115	7.08322	7.18085	7.0719	7.19217	7.05762	7.20645	7.01826	7.2458
564	Deaths	7.1482	0.0576628	1992	55-59 years	7.10933	7.18706	7.0997	7.19669	7.08846	7.20793	7.07427	7.22212	7.03518	7.26122
565	Deaths	7.18197	0.0573908	1993	55-59 years	7.14329	7.22065	7.13371	7.23024	7.12251	7.24143	7.1084	7.25555	7.06948	7.29446
566	Deaths	7.21674	0.0571801	1994	55-59 years	7.1782	7.25528	7.16865	7.26483	7.1575	7.27598	7.14344	7.29005	7.10467	7.32881
567	Deaths	7.24923	0.056992	1995	55-59 years	7.21082	7.28765	7.2013	7.29716	7.19019	7.30828	7.17617	7.3223	7.13753	7.36094
568	Deaths	7.26805	0.0568438	1996	55-59 years	7.22974	7.30637	7.22025	7.31586	7.20916	7.32694	7.19518	7.34093	7.15664	7.37947
569	Deaths	7.2606	0.0566762	1997	55-59 years	7.2224	7.2988	7.21293	7.30826	7.20188	7.31931	7.18794	7.33326	7.14951	7.37168
570	Deaths	7.23164	0.0564509	1998	55-59 years	7.19359	7.26969	7.18416	7.27911	7.17316	7.29012	7.15927	7.30401	7.121	7.34228
571	Deaths	7.21296	0.0562497	1999	55-59 years	7.17505	7.25087	7.16566	7.26027	7.15469	7.27124	7.14085	7.28507	7.10271	7.32321
572	Deaths	7.24465	0.0562794	2000	55-59 years	7.20672	7.28258	7.19732	7.29198	7.18635	7.30296	7.1725	7.3168	7.13434	7.35496
573	Deaths	7.26639	0.0559854	2001	55-59 years	7.22865	7.30412	7.21931	7.31347	7.20839	7.32439	7.19462	7.33816	7.15666	7.37612
574	Deaths	7.26657	0.0550169	2002	55-59 years	7.22949	7.30365	7.2203	7.31284	7.20957	7.32356	7.19604	7.3371	7.15873	7.3744
575	Deaths	7.25896	0.05398	2003	55-59 years	7.22258	7.29534	7.21356	7.30436	7.20304	7.31488	7.18976	7.32816	7.15316	7.36476
576	Deaths	7.28751	0.0527722	2004	55-59 years	7.25194	7.32307	7.24312	7.33189	7.23283	7.34218	7.21985	7.35516	7.18407	7.39094
577	Deaths	7.34723	0.051975	2005	55-59 years	7.3122	7.38226	7.30352	7.39094	7.29339	7.40108	7.2806	7.41386	7.24536	7.4491
578	Deaths	7.30443	0.0506198	2006	55-59 years	7.27031	7.33855	7.26186	7.347	7.25199	7.35687	7.23954	7.36933	7.20522	7.40365
579	Deaths	7.22871	0.0495248	2007	55-59 years	7.19533	7.26209	7.18706	7.27036	7.1774	7.28001	7.16522	7.2922	7.13164	7.32578
580	Deaths	7.20699	0.0485906	2008	55-59 years	7.17424	7.23974	7.16612	7.24785	7.15665	7.25733	7.1447	7.26928	7.11175	7.30223
581	Deaths	7.11286	0.0475823	2009	55-59 years	7.08079	7.14493	7.07284	7.15287	7.06356	7.16215	7.05186	7.17386	7.0196	7.20612
582	Deaths	7.06238	0.0465113	2010	55-59 years	7.03103	7.09373	7.02327	7.1015	7.0142	7.11057	7.00276	7.12201	6.97122	7.15354
583	Deaths	7.00994	0.045771	2011	55-59 years	6.97909	7.04079	6.97144	7.04843	6.96252	7.05736	6.95126	7.06862	6.92023	7.09965
584	Deaths	7.01757	0.0453385	2012	55-59 years	6.98702	7.04813	6.97945	7.0557	6.9706	7.06455	6.95945	7.0757	6.92871	7.10644
585	Deaths	6.95592	0.0448056	2013	55-59 years	6.92572	6.98612	6.91824	6.9936	6.9095	7.00234	6.89848	7.01336	6.8681	7.04374
586	Deaths	6.93843	0.04451	2014	55-59 years	6.90843	6.96843	6.901	6.97586	6.89232	6.98454	6.88137	6.99549	6.85119	7.02567
587	Deaths	6.93048	0.0442481	2015	55-59 years	6.90066	6.96031	6.89327	6.9677	6.88464	6.97632	6.87376	6.98721	6.84376	7.01721
588	Deaths	6.89946	0.0437981	2016	55-59 years	6.86994	6.92898	6.86263	6.93629	6.85408	6.94483	6.84331	6.95561	6.81362	6.9853
589	Deaths	6.85743	0.0431428	2017	55-59 years	6.82835	6.8865	6.82114	6.89371	6.81273	6.90212	6.80212	6.91273	6.77287	6.94199
590	Deaths	6.83356	0.0423551	2018	55-59 years	6.80501	6.86211	6.79794	6.86918	6.78968	6.87744	6.77926	6.88786	6.75054	6.91658
591	Deaths	6.79886	0.0414727	2019	55-59 years	6.77091	6.82681	6.76398	6.83374	6.7559	6.84183	6.74569	6.85203	6.71758	6.88015
592	Deaths	6.70825	0.0404778	2020	55-59 years	6.68097	6.73553	6.67421	6.74229	6.66631	6.75018	6.65636	6.76014	6.62891	6.78758
593	Deaths	6.71553	0.0399539	2021	55-59 years	6.6886	6.74246	6.68193	6.74913	6.67414	6.75692	6.66431	6.76675	6.63722	6.79384
594	Deaths	6.72268	0.167332	2022	55-59 years	6.6099	6.83547	6.58196	6.86341	6.54933	6.89604	6.50816	6.9372	6.39471	7.05065
595	Deaths	6.69224	0.170274	2023	55-59 years	6.57747	6.807	6.54904	6.83544	6.51583	6.86864	6.47394	6.91053	6.3585	7.02597
596	Deaths	6.65787	0.173083	2024	55-59 years	6.54122	6.77453	6.51231	6.80344	6.47856	6.83719	6.43598	6.87977	6.31863	6.99712
597	Deaths	6.62252	0.175885	2025	55-59 years	6.50397	6.74106	6.4746	6.77044	6.4403	6.80473	6.39703	6.848	6.27778	6.96725
598	Deaths	6.58921	0.178846	2026	55-59 years	6.46867	6.70976	6.43881	6.73962	6.40393	6.7745	6.35993	6.81849	6.23868	6.93975
599	Deaths	6.55901	0.182009	2027	55-59 years	6.43634	6.68169	6.40594	6.71208	6.37045	6.74757	6.32568	6.79235	6.20227	6.91575
600	Deaths	6.53164	0.185264	2028	55-59 years	6.40677	6.65651	6.37583	6.68745	6.33971	6.72358	6.29413	6.76915	6.16852	6.89476
601	Deaths	6.50672	0.188579	2029	55-59 years	6.37962	6.63383	6.34813	6.66532	6.31136	6.70209	6.26497	6.74848	6.13711	6.87634
602	Deaths	6.4832	0.191963	2030	55-59 years	6.35382	6.61258	6.32176	6.64464	6.28433	6.68207	6.2371	6.7293	6.10695	6.85945
603	Deaths	6.45963	0.195444	2031	55-59 years	6.32791	6.59136	6.29527	6.624	6.25715	6.66211	6.20908	6.71019	6.07656	6.8427
604	Deaths	6.43639	0.199043	2032	55-59 years	6.30224	6.57055	6.269	6.60379	6.23018	6.6426	6.18122	6.69156	6.04627	6.82652
605	Deaths	6.41356	0.202657	2033	55-59 years	6.27697	6.55015	6.24313	6.58399	6.20361	6.62351	6.15375	6.67337	6.01635	6.81077
606	Deaths	6.39189	0.206281	2034	55-59 years	6.25286	6.53093	6.21841	6.56538	6.17819	6.6056	6.12744	6.65635	5.98758	6.7962
607	Deaths	6.37277	0.209999	2035	55-59 years	6.23124	6.51431	6.19617	6.54938	6.15522	6.59033	6.10356	6.64199	5.96118	6.78437
608	Deaths	6.35824	0.213946	2036	55-59 years	6.21404	6.50244	6.17831	6.53816	6.13659	6.57988	6.08396	6.63251	5.9389	6.77757
609	Deaths	6.35001	0.218205	2037	55-59 years	6.20294	6.49708	6.1665	6.53352	6.12395	6.57607	6.07027	6.62975	5.92232	6.77769
610	Deaths	6.34826	0.222699	2038	55-59 years	6.19816	6.49836	6.16097	6.53555	6.11755	6.57898	6.06276	6.63376	5.91177	6.78475
611	Deaths	6.35314	0.227416	2039	55-59 years	6.19986	6.50642	6.16188	6.5444	6.11754	6.58874	6.06159	6.64469	5.9074	6.79887
612	Deaths	6.36454	0.232392	2040	55-59 years	6.20791	6.52117	6.1691	6.55998	6.12378	6.60529	6.06661	6.66246	5.90905	6.82002
613	Deaths	8.92914	0.0705646	1990	60-64 years	8.88158	8.9767	8.86979	8.98848	8.85603	9.00224	8.83867	9.0196	8.79083	9.06744
614	Deaths	8.98174	0.0700944	1991	60-64 years	8.9345	9.02899	8.9228	9.04069	8.90913	9.05436	8.89188	9.07161	8.84436	9.11913
615	Deaths	9.02223	0.0697962	1992	60-64 years	8.97519	9.06927	8.96353	9.08093	8.94992	9.09454	8.93275	9.11171	8.88543	9.15903
616	Deaths	9.02305	0.0694249	1993	60-64 years	8.97626	9.06985	8.96467	9.08144	8.95113	9.09498	8.93405	9.11206	8.88698	9.15913
617	Deaths	9.0706	0.0693134	1994	60-64 years	9.02388	9.11732	9.01231	9.12889	8.99879	9.14241	8.98174	9.15946	8.93474	9.20645
618	Deaths	9.07059	0.0689662	1995	60-64 years	9.02411	9.11707	9.01259	9.12859	8.99914	9.14204	8.98217	9.159	8.93542	9.20576
619	Deaths	9.07344	0.0685271	1996	60-64 years	9.02726	9.11963	9.01581	9.13108	9.00245	9.14444	8.98559	9.1613	8.93913	9.20776
620	Deaths	9.08648	0.0680195	1997	60-64 years	9.04063	9.13232	9.02927	9.14368	9.01601	9.15695	8.99928	9.17368	8.95316	9.2198
621	Deaths	9.08387	0.0674678	1998	60-64 years	9.03839	9.12934	9.02713	9.14061	9.01397	9.15376	8.99737	9.17036	8.95163	9.2161
622	Deaths	9.08681	0.0669969	1999	60-64 years	9.04166	9.13197	9.03047	9.14316	9.01741	9.15622	9.00092	9.1727	8.9555	9.21813
623	Deaths	9.15689	0.0668241	2000	60-64 years	9.11185	9.20193	9.10069	9.21309	9.08766	9.22612	9.07122	9.24256	9.02591	9.28786
624	Deaths	9.15444	0.0664734	2001	60-64 years	9.10963	9.19924	9.09853	9.21034	9.08557	9.2233	9.06922	9.23966	9.02415	9.28472
625	Deaths	9.16003	0.0662637	2002	60-64 years	9.11536	9.20469	9.1043	9.21575	9.09138	9.22867	9.07508	9.24498	9.03015	9.2899
626	Deaths	9.13079	0.0659457	2003	60-64 years	9.08635	9.17524	9.07533	9.18625	9.06247	9.19911	9.04625	9.21534	9.00154	9.26005
627	Deaths	9.1104	0.0656191	2004	60-64 years	9.06617	9.15463	9.05521	9.16558	9.04242	9.17838	9.02627	9.19452	8.98178	9.23901
628	Deaths	9.10052	0.065337	2005	60-64 years	9.05648	9.14456	9.04557	9.15547	9.03283	9.16821	9.01676	9.18428	8.97246	9.22858
629	Deaths	9.07947	0.0647	2006	60-64 years	9.03586	9.12308	9.02505	9.13388	9.01244	9.1465	8.99652	9.16241	8.95266	9.20628
630	Deaths	9.05315	0.0633603	2007	60-64 years	9.01045	9.09586	8.99986	9.10644	8.98751	9.11879	8.97192	9.13438	8.92896	9.17734
631	Deaths	9.13759	0.0624199	2008	60-64 years	9.09552	9.17967	9.0851	9.19009	9.07293	9.20226	9.05757	9.21762	9.01525	9.25994
632	Deaths	9.17186	0.0609341	2009	60-64 years	9.13079	9.21293	9.12061	9.22311	9.10873	9.23499	9.09374	9.24998	9.05243	9.29129
633	Deaths	9.22769	0.0598903	2010	60-64 years	9.18732	9.26805	9.17732	9.27805	9.16564	9.28973	9.15091	9.30447	9.1103	9.34507
634	Deaths	9.21544	0.058427	2011	60-64 years	9.17606	9.25482	9.16631	9.26458	9.15491	9.27597	9.14054	9.29035	9.10093	9.32996
635	Deaths	9.21866	0.0574714	2012	60-64 years	9.17992	9.25739	9.17032	9.26699	9.15912	9.2782	9.14498	9.29234	9.10601	9.3313
636	Deaths	9.16573	0.0562849	2013	60-64 years	9.12779	9.20366	9.11839	9.21306	9.10742	9.22404	9.09357	9.23788	9.05541	9.27604
637	Deaths	9.13094	0.0553801	2014	60-64 years	9.09361	9.16826	9.08436	9.17751	9.07356	9.18831	9.05994	9.20193	9.02239	9.23948
638	Deaths	9.157	0.0544103	2015	60-64 years	9.12033	9.19368	9.11124	9.20276	9.10063	9.21337	9.08725	9.22676	9.05036	9.26365
639	Deaths	9.18304	0.0538381	2016	60-64 years	9.14675	9.21932	9.13776	9.22832	9.12726	9.23881	9.11402	9.25206	9.07751	9.28856
640	Deaths	9.17508	0.0532826	2017	60-64 years	9.13917	9.21099	9.13027	9.21989	9.11988	9.23028	9.10677	9.24339	9.07065	9.27952
641	Deaths	9.18141	0.0529358	2018	60-64 years	9.14573	9.21709	9.13689	9.22593	9.12657	9.23625	9.11354	9.24927	9.07765	9.28516
642	Deaths	9.125	0.052504	2019	60-64 years	9.08961	9.16039	9.08084	9.16916	9.07061	9.17939	9.05769	9.19231	9.02209	9.22791
643	Deaths	8.95828	0.0517549	2020	60-64 years	8.9234	8.99316	8.91476	9.00181	8.90466	9.0119	8.89193	9.02463	8.85684	9.05972
644	Deaths	8.90283	0.0512557	2021	60-64 years	8.86828	8.93738	8.85972	8.94594	8.84973	8.95593	8.83712	8.96854	8.80237	9.00329
645	Deaths	8.77798	0.218405	2022	60-64 years	8.63078	8.92519	8.5943	8.96166	8.55171	9.00425	8.49799	9.05798	8.34991	9.20606
646	Deaths	8.72786	0.221962	2023	60-64 years	8.57826	8.87746	8.54119	8.91453	8.4979	8.95781	8.4433	9.01241	8.29281	9.1629
647	Deaths	8.68706	0.225708	2024	60-64 years	8.53494	8.83919	8.49724	8.87689	8.45323	8.9209	8.39771	8.97642	8.24468	9.12945
648	Deaths	8.65239	0.229647	2025	60-64 years	8.49761	8.80717	8.45926	8.84552	8.41448	8.89031	8.35798	8.9468	8.20228	9.1025
649	Deaths	8.62123	0.23384	2026	60-64 years	8.46362	8.77884	8.42457	8.81789	8.37897	8.86349	8.32145	8.92101	8.1629	9.07956
650	Deaths	8.58811	0.238157	2027	60-64 years	8.4276	8.74863	8.38782	8.7884	8.34138	8.83484	8.2828	8.89343	8.12133	9.0549
651	Deaths	8.54925	0.242323	2028	60-64 years	8.38593	8.71258	8.34546	8.75305	8.2982	8.8003	8.23859	8.85991	8.0743	9.0242
652	Deaths	8.50539	0.246317	2029	60-64 years	8.33937	8.67141	8.29824	8.71254	8.25021	8.76057	8.18961	8.82117	8.02261	8.98817
653	Deaths	8.46026	0.250304	2030	60-64 years	8.29155	8.62896	8.24975	8.67076	8.20094	8.71957	8.13937	8.78115	7.96966	8.95085
654	Deaths	8.41775	0.254485	2031	60-64 years	8.24623	8.58927	8.20373	8.63177	8.1541	8.6814	8.0915	8.744	7.91896	8.91654
655	Deaths	8.3792	0.258915	2032	60-64 years	8.20469	8.55371	8.16146	8.59695	8.11097	8.64744	8.04727	8.71113	7.87173	8.88668
656	Deaths	8.34428	0.263455	2033	60-64 years	8.16671	8.52184	8.12271	8.56584	8.07134	8.61721	8.00653	8.68202	7.8279	8.86065
657	Deaths	8.31248	0.268057	2034	60-64 years	8.13181	8.49315	8.08704	8.53792	8.03477	8.59019	7.96883	8.65613	7.78709	8.83787
658	Deaths	8.28246	0.272727	2035	60-64 years	8.09864	8.46628	8.0531	8.51183	7.99992	8.56501	7.93283	8.6321	7.74792	8.81701
659	Deaths	8.2524	0.277482	2036	60-64 years	8.06537	8.43942	8.01903	8.48576	7.96492	8.53987	7.89666	8.60813	7.70853	8.79626
660	Deaths	8.22274	0.282356	2037	60-64 years	8.03243	8.41305	7.98528	8.4602	7.93022	8.51526	7.86076	8.58472	7.66932	8.77616
661	Deaths	8.19361	0.287227	2038	60-64 years	8.00002	8.3872	7.95205	8.43516	7.89604	8.49117	7.82538	8.56183	7.63064	8.75657
662	Deaths	8.16596	0.292099	2039	60-64 years	7.96909	8.36284	7.92031	8.41162	7.86335	8.46858	7.79149	8.54043	7.59345	8.73848
663	Deaths	8.14158	0.297079	2040	60-64 years	7.94134	8.34181	7.89173	8.39142	7.8338	8.44935	7.76072	8.52243	7.5593	8.72385
664	Deaths	11.0539	0.0893145	1990	65-69 years	10.9937	11.1141	10.9788	11.129	10.9614	11.1464	10.9394	11.1684	10.8788	11.229
665	Deaths	11.0802	0.0881284	1991	65-69 years	11.0208	11.1396	11.0061	11.1543	10.9889	11.1715	10.9672	11.1932	10.9075	11.2529
666	Deaths	11.1233	0.0871146	1992	65-69 years	11.0646	11.182	11.05	11.1966	11.0331	11.2136	11.0116	11.235	10.9526	11.294
667	Deaths	11.1592	0.0861277	1993	65-69 years	11.1011	11.2172	11.0867	11.2316	11.0699	11.2484	11.0488	11.2696	10.9904	11.328
668	Deaths	11.2598	0.0854996	1994	65-69 years	11.2022	11.3174	11.1879	11.3317	11.1712	11.3484	11.1502	11.3694	11.0922	11.4274
669	Deaths	11.3511	0.0850013	1995	65-69 years	11.2938	11.4084	11.2796	11.4226	11.263	11.4391	11.2421	11.46	11.1845	11.5177
670	Deaths	11.4387	0.0845893	1996	65-69 years	11.3816	11.4957	11.3675	11.5098	11.351	11.5263	11.3302	11.5471	11.2729	11.6045
671	Deaths	11.5099	0.0843204	1997	65-69 years	11.4531	11.5667	11.439	11.5808	11.4225	11.5972	11.4018	11.618	11.3446	11.6752
672	Deaths	11.5406	0.0839723	1998	65-69 years	11.484	11.5972	11.47	11.6112	11.4536	11.6276	11.4329	11.6482	11.376	11.7052
673	Deaths	11.5458	0.08356	1999	65-69 years	11.4894	11.6021	11.4755	11.616	11.4592	11.6323	11.4386	11.6529	11.382	11.7095
674	Deaths	11.6309	0.0833789	2000	65-69 years	11.5747	11.6871	11.5607	11.701	11.5445	11.7172	11.524	11.7378	11.4674	11.7943
675	Deaths	11.6039	0.0826114	2001	65-69 years	11.5482	11.6596	11.5344	11.6734	11.5183	11.6895	11.498	11.7098	11.442	11.7658
676	Deaths	11.6127	0.0818427	2002	65-69 years	11.5576	11.6679	11.5439	11.6816	11.528	11.6975	11.5078	11.7177	11.4523	11.7732
677	Deaths	11.6051	0.0810458	2003	65-69 years	11.5505	11.6597	11.5369	11.6733	11.5211	11.6891	11.5012	11.709	11.4463	11.764
678	Deaths	11.6207	0.0804158	2004	65-69 years	11.5665	11.6749	11.5531	11.6884	11.5374	11.7041	11.5177	11.7238	11.4631	11.7784
679	Deaths	11.6062	0.079715	2005	65-69 years	11.5524	11.6599	11.5391	11.6732	11.5236	11.6888	11.504	11.7084	11.4499	11.7624
680	Deaths	11.5256	0.078895	2006	65-69 years	11.4724	11.5788	11.4593	11.592	11.4439	11.6074	11.4245	11.6268	11.371	11.6803
681	Deaths	11.481	0.0783353	2007	65-69 years	11.4282	11.5338	11.4151	11.5469	11.3999	11.5622	11.3806	11.5815	11.3275	11.6346
682	Deaths	11.5464	0.0781913	2008	65-69 years	11.4937	11.5991	11.4807	11.6122	11.4654	11.6275	11.4462	11.6467	11.3932	11.6997
683	Deaths	11.5615	0.0778155	2009	65-69 years	11.5091	11.614	11.4961	11.627	11.4809	11.6422	11.4618	11.6613	11.409	11.7141
684	Deaths	11.6113	0.0775918	2010	65-69 years	11.559	11.6636	11.5461	11.6766	11.5309	11.6917	11.5119	11.7108	11.4592	11.7634
685	Deaths	11.6296	0.076903	2011	65-69 years	11.5778	11.6815	11.565	11.6943	11.55	11.7093	11.531	11.7282	11.4789	11.7804
686	Deaths	11.6701	0.0754557	2012	65-69 years	11.6193	11.721	11.6067	11.7336	11.592	11.7483	11.5734	11.7669	11.5222	11.818
687	Deaths	11.5994	0.0736357	2013	65-69 years	11.5498	11.649	11.5375	11.6613	11.5231	11.6757	11.505	11.6938	11.4551	11.7437
688	Deaths	11.6525	0.0718243	2014	65-69 years	11.6041	11.7009	11.5921	11.7129	11.5781	11.7269	11.5604	11.7446	11.5117	11.7933
689	Deaths	11.7861	0.0707344	2015	65-69 years	11.7384	11.8338	11.7266	11.8456	11.7128	11.8594	11.6954	11.8768	11.6475	11.9247
690	Deaths	11.836	0.069149	2016	65-69 years	11.7894	11.8826	11.7779	11.8942	11.7644	11.9076	11.7474	11.9247	11.7005	11.9715
691	Deaths	11.818	0.0679133	2017	65-69 years	11.7722	11.8638	11.7609	11.8751	11.7477	11.8884	11.731	11.9051	11.6849	11.9511
692	Deaths	11.8631	0.0668226	2018	65-69 years	11.8181	11.9082	11.8069	11.9193	11.7939	11.9323	11.7774	11.9488	11.7321	11.9941
693	Deaths	11.7956	0.0656684	2019	65-69 years	11.7514	11.8399	11.7404	11.8509	11.7276	11.8637	11.7114	11.8798	11.6669	11.9243
694	Deaths	11.6623	0.0640635	2020	65-69 years	11.6191	11.7055	11.6084	11.7162	11.5959	11.7287	11.5802	11.7444	11.5367	11.7879
695	Deaths	11.6899	0.0634666	2021	65-69 years	11.6471	11.7327	11.6365	11.7433	11.6241	11.7557	11.6085	11.7713	11.5655	11.8143
696	Deaths	11.6181	0.288908	2022	65-69 years	11.4234	11.8128	11.3751	11.8611	11.3188	11.9174	11.2477	11.9885	11.0518	12.1844
697	Deaths	11.5475	0.293518	2023	65-69 years	11.3497	11.7453	11.3006	11.7943	11.2434	11.8516	11.1712	11.9238	10.9722	12.1228
698	Deaths	11.4642	0.29773	2024	65-69 years	11.2635	11.6649	11.2138	11.7146	11.1558	11.7727	11.0825	11.8459	10.8807	12.0478
699	Deaths	11.3731	0.301743	2025	65-69 years	11.1697	11.5765	11.1193	11.6269	11.0605	11.6857	10.9863	11.7599	10.7817	11.9645
700	Deaths	11.2849	0.30599	2026	65-69 years	11.0786	11.4911	11.0275	11.5422	10.9679	11.6019	10.8926	11.6772	10.6851	11.8846
701	Deaths	11.2072	0.310686	2027	65-69 years	10.9978	11.4166	10.9459	11.4685	10.8853	11.5291	10.8089	11.6055	10.5982	11.8161
702	Deaths	11.1432	0.315728	2028	65-69 years	10.9304	11.356	10.8777	11.4088	10.8161	11.4703	10.7385	11.548	10.5244	11.7621
703	Deaths	11.0912	0.321057	2029	65-69 years	10.8748	11.3076	10.8212	11.3612	10.7586	11.4238	10.6796	11.5028	10.4619	11.7205
704	Deaths	11.047	0.326663	2030	65-69 years	10.8268	11.2672	10.7723	11.3217	10.7086	11.3854	10.6282	11.4658	10.4067	11.6872
705	Deaths	11.0072	0.332586	2031	65-69 years	10.7831	11.2314	10.7275	11.2869	10.6627	11.3518	10.5809	11.4336	10.3554	11.6591
706	Deaths	10.965	0.338633	2032	65-69 years	10.7368	11.1933	10.6802	11.2498	10.6142	11.3158	10.5309	11.3991	10.3013	11.6287
707	Deaths	10.9154	0.34444	2033	65-69 years	10.6833	11.1476	10.6258	11.2051	10.5586	11.2723	10.4739	11.357	10.2403	11.5905
708	Deaths	10.8595	0.349978	2034	65-69 years	10.6236	11.0954	10.5652	11.1538	10.4969	11.2221	10.4108	11.3082	10.1735	11.5454
709	Deaths	10.8019	0.355461	2035	65-69 years	10.5623	11.0415	10.503	11.1009	10.4337	11.1702	10.3462	11.2576	10.1052	11.4986
710	Deaths	10.7477	0.361151	2036	65-69 years	10.5043	10.9911	10.444	11.0514	10.3735	11.1218	10.2847	11.2107	10.0398	11.4555
711	Deaths	10.6985	0.367131	2037	65-69 years	10.4511	10.946	10.3898	11.0073	10.3182	11.0789	10.2279	11.1692	9.97895	11.4181
712	Deaths	10.654	0.373234	2038	65-69 years	10.4024	10.9055	10.3401	10.9679	10.2673	11.0406	10.1755	11.1325	9.92244	11.3855
713	Deaths	10.6134	0.379405	2039	65-69 years	10.3577	10.8691	10.2943	10.9325	10.2204	11.0065	10.127	11.0998	9.86979	11.3571
714	Deaths	10.5751	0.385642	2040	65-69 years	10.3152	10.8351	10.2508	10.8995	10.1756	10.9747	10.0808	11.0695	9.81929	11.331
715	Deaths	12.1386	0.111145	1990	70-74 years	12.0636	12.2135	12.0451	12.232	12.0234	12.2537	11.9961	12.281	11.9207	12.3564
716	Deaths	12.2899	0.110086	1991	70-74 years	12.2157	12.364	12.1973	12.3824	12.1758	12.4039	12.1487	12.431	12.0741	12.5056
717	Deaths	12.4871	0.10907	1992	70-74 years	12.4135	12.5606	12.3953	12.5788	12.3741	12.6	12.3472	12.6269	12.2733	12.7008
718	Deaths	12.7365	0.108231	1993	70-74 years	12.6635	12.8094	12.6454	12.8275	12.6243	12.8486	12.5977	12.8752	12.5243	12.9486
719	Deaths	12.9931	0.107561	1994	70-74 years	12.9206	13.0656	12.9026	13.0835	12.8816	13.1045	12.8552	13.131	12.7822	13.2039
720	Deaths	13.1197	0.106483	1995	70-74 years	13.0479	13.1914	13.0301	13.2092	13.0093	13.23	12.9831	13.2562	12.9109	13.3284
721	Deaths	13.1749	0.105239	1996	70-74 years	13.1039	13.2458	13.0863	13.2634	13.0658	13.2839	13.0399	13.3098	12.9686	13.3811
722	Deaths	13.2572	0.104134	1997	70-74 years	13.187	13.3274	13.1696	13.3447	13.1493	13.3651	13.1237	13.3907	13.0531	13.4613
723	Deaths	13.3668	0.103171	1998	70-74 years	13.2973	13.4364	13.2801	13.4536	13.2599	13.4737	13.2346	13.4991	13.1646	13.569
724	Deaths	13.3958	0.101945	1999	70-74 years	13.3271	13.4645	13.3101	13.4815	13.2902	13.5014	13.2651	13.5265	13.196	13.5956
725	Deaths	13.5624	0.10147	2000	70-74 years	13.494	13.6308	13.4771	13.6478	13.4573	13.6676	13.4323	13.6925	13.3636	13.7613
726	Deaths	13.6332	0.100709	2001	70-74 years	13.5653	13.7011	13.5485	13.7179	13.5289	13.7375	13.5041	13.7623	13.4358	13.8306
727	Deaths	13.7626	0.100424	2002	70-74 years	13.6949	13.8303	13.6781	13.847	13.6585	13.8666	13.6338	13.8913	13.5657	13.9594
728	Deaths	13.8107	0.0999163	2003	70-74 years	13.7433	13.878	13.7266	13.8947	13.7071	13.9142	13.6826	13.9388	13.6148	14.0065
729	Deaths	13.9	0.0995886	2004	70-74 years	13.8329	13.9671	13.8163	13.9838	13.7969	14.0032	13.7724	14.0277	13.7048	14.0952
730	Deaths	13.9414	0.0989612	2005	70-74 years	13.8747	14.0081	13.8582	14.0247	13.8389	14.0439	13.8146	14.0683	13.7475	14.1354
731	Deaths	13.8396	0.0976021	2006	70-74 years	13.7738	13.9054	13.7575	13.9217	13.7385	13.9407	13.7145	13.9647	13.6483	14.0309
732	Deaths	13.8521	0.0965253	2007	70-74 years	13.7871	13.9172	13.7709	13.9333	13.7521	13.9521	13.7284	13.9759	13.6629	14.0413
733	Deaths	13.9366	0.0957662	2008	70-74 years	13.872	14.0011	13.856	14.0171	13.8374	14.0358	13.8138	14.0593	13.7489	14.1243
734	Deaths	13.9379	0.0948056	2009	70-74 years	13.874	14.0018	13.8581	14.0176	13.8396	14.0361	13.8163	14.0594	13.752	14.1237
735	Deaths	13.9626	0.0939902	2010	70-74 years	13.8993	14.026	13.8836	14.0417	13.8652	14.06	13.8421	14.0831	13.7784	14.1468
736	Deaths	13.9493	0.0931879	2011	70-74 years	13.8865	14.0121	13.8709	14.0277	13.8527	14.0458	13.8298	14.0688	13.7666	14.1319
737	Deaths	14.0189	0.0928514	2012	70-74 years	13.9563	14.0815	13.9408	14.097	13.9227	14.1151	13.8999	14.138	13.8369	14.2009
738	Deaths	14.0252	0.0923026	2013	70-74 years	13.963	14.0874	13.9476	14.1029	13.9296	14.1209	13.9069	14.1436	13.8443	14.2061
739	Deaths	14.0635	0.0917982	2014	70-74 years	14.0017	14.1254	13.9863	14.1407	13.9684	14.1587	13.9459	14.1812	13.8836	14.2435
740	Deaths	14.1465	0.0914884	2015	70-74 years	14.0848	14.2082	14.0696	14.2235	14.0517	14.2413	14.0292	14.2638	13.9672	14.3258
741	Deaths	14.2117	0.0907117	2016	70-74 years	14.1506	14.2729	14.1354	14.288	14.1178	14.3057	14.0954	14.328	14.0339	14.3895
742	Deaths	14.2468	0.0888328	2017	70-74 years	14.1869	14.3067	14.1721	14.3215	14.1547	14.3388	14.1329	14.3607	14.0727	14.4209
743	Deaths	14.3086	0.0870982	2018	70-74 years	14.2499	14.3673	14.2354	14.3819	14.2184	14.3989	14.197	14.4203	14.1379	14.4793
744	Deaths	14.3253	0.0847378	2019	70-74 years	14.2681	14.3824	14.254	14.3965	14.2375	14.413	14.2166	14.4339	14.1592	14.4913
745	Deaths	14.316	0.0829732	2020	70-74 years	14.2601	14.3719	14.2462	14.3858	14.2301	14.402	14.2097	14.4224	14.1534	14.4787
746	Deaths	14.3704	0.0812805	2021	70-74 years	14.3156	14.4252	14.3021	14.4388	14.2862	14.4546	14.2662	14.4746	14.2111	14.5297
747	Deaths	14.2593	0.354604	2022	70-74 years	14.0203	14.4983	13.9611	14.5576	13.892	14.6267	13.8047	14.7139	13.5643	14.9544
748	Deaths	14.2424	0.362002	2023	70-74 years	13.9984	14.4864	13.938	14.5469	13.8674	14.6175	13.7783	14.7065	13.5329	14.952
749	Deaths	14.2077	0.368947	2024	70-74 years	13.9591	14.4564	13.8974	14.518	13.8255	14.59	13.7347	14.6807	13.4846	14.9309
750	Deaths	14.16	0.375626	2025	70-74 years	13.9068	14.4131	13.8441	14.4759	13.7708	14.5491	13.6784	14.6415	13.4237	14.8962
751	Deaths	14.1028	0.382301	2026	70-74 years	13.8452	14.3605	13.7813	14.4243	13.7068	14.4989	13.6127	14.5929	13.3535	14.8521
752	Deaths	14.0331	0.388906	2027	70-74 years	13.771	14.2952	13.706	14.3602	13.6302	14.436	13.5345	14.5317	13.2709	14.7954
753	Deaths	13.9479	0.395087	2028	70-74 years	13.6816	14.2142	13.6156	14.2801	13.5386	14.3572	13.4414	14.4544	13.1735	14.7222
754	Deaths	13.8473	0.400751	2029	70-74 years	13.5772	14.1175	13.5103	14.1844	13.4322	14.2625	13.3336	14.3611	13.0619	14.6328
755	Deaths	13.7374	0.406145	2030	70-74 years	13.4636	14.0111	13.3958	14.0789	13.3166	14.1581	13.2167	14.258	12.9413	14.5334
756	Deaths	13.6309	0.411802	2031	70-74 years	13.3533	13.9084	13.2845	13.9772	13.2042	14.0575	13.1029	14.1588	12.8237	14.438
757	Deaths	13.5371	0.418003	2032	70-74 years	13.2553	13.8188	13.1855	13.8886	13.104	13.9701	13.0012	14.073	12.7178	14.3564
758	Deaths	13.4599	0.424646	2033	70-74 years	13.1737	13.7461	13.1028	13.817	13.02	13.8998	12.9155	14.0043	12.6276	14.2922
759	Deaths	13.3971	0.431649	2034	70-74 years	13.1062	13.688	13.0341	13.7601	12.9499	13.8443	12.8437	13.9505	12.5511	14.2431
760	Deaths	13.3437	0.438969	2035	70-74 years	13.0479	13.6396	12.9746	13.7129	12.889	13.7985	12.781	13.9065	12.4834	14.2041
761	Deaths	13.2958	0.446627	2036	70-74 years	12.9948	13.5968	12.9202	13.6714	12.8331	13.7585	12.7232	13.8684	12.4204	14.1712
762	Deaths	13.2448	0.454364	2037	70-74 years	12.9386	13.5511	12.8627	13.627	12.7741	13.7156	12.6623	13.8273	12.3543	14.1354
763	Deaths	13.185	0.46174	2038	70-74 years	12.8738	13.4962	12.7967	13.5734	12.7067	13.6634	12.5931	13.777	12.28	14.09
764	Deaths	13.1175	0.468732	2039	70-74 years	12.8016	13.4334	12.7233	13.5117	12.6319	13.6031	12.5166	13.7184	12.1988	14.0362
765	Deaths	13.048	0.475611	2040	70-74 years	12.7274	13.3686	12.648	13.448	12.5553	13.5407	12.4383	13.6577	12.1158	13.9802
766	Deaths	12.746	0.130925	1990	75-79 years	12.6578	12.8342	12.6359	12.8561	12.6104	12.8816	12.5782	12.9138	12.4894	13.0026
767	Deaths	13.0102	0.132103	1991	75-79 years	12.9212	13.0993	12.8991	13.1213	12.8734	13.1471	12.8409	13.1796	12.7513	13.2691
768	Deaths	13.1854	0.133065	1992	75-79 years	13.0957	13.275	13.0734	13.2973	13.0475	13.3232	13.0148	13.3559	12.9246	13.4462
769	Deaths	13.3751	0.134213	1993	75-79 years	13.2846	13.4655	13.2622	13.4879	13.236	13.5141	13.203	13.5471	13.112	13.6381
770	Deaths	13.527	0.134588	1994	75-79 years	13.4363	13.6177	13.4138	13.6402	13.3876	13.6664	13.3545	13.6996	13.2632	13.7908
771	Deaths	13.7126	0.134215	1995	75-79 years	13.6221	13.803	13.5997	13.8255	13.5735	13.8516	13.5405	13.8846	13.4495	13.9756
772	Deaths	13.9523	0.133357	1996	75-79 years	13.8624	14.0422	13.8401	14.0645	13.8141	14.0905	13.7813	14.1233	13.6909	14.2137
773	Deaths	14.2752	0.132557	1997	75-79 years	14.1859	14.3646	14.1637	14.3867	14.1379	14.4125	14.1053	14.4452	14.0154	14.535
774	Deaths	14.6611	0.131914	1998	75-79 years	14.5722	14.75	14.5502	14.7721	14.5245	14.7978	14.492	14.8302	14.4026	14.9197
775	Deaths	15.0099	0.13121	1999	75-79 years	14.9214	15.0983	14.8995	15.1202	14.8739	15.1458	14.8416	15.1781	14.7527	15.267
776	Deaths	15.2665	0.130278	2000	75-79 years	15.1787	15.3543	15.1569	15.376	15.1315	15.4014	15.0995	15.4335	15.0111	15.5218
777	Deaths	15.3333	0.128609	2001	75-79 years	15.2466	15.42	15.2252	15.4415	15.2001	15.4666	15.1684	15.4982	15.0813	15.5854
778	Deaths	15.3848	0.126894	2002	75-79 years	15.2993	15.4703	15.2781	15.4915	15.2533	15.5163	15.2221	15.5475	15.1361	15.6335
779	Deaths	15.4001	0.125069	2003	75-79 years	15.3158	15.4844	15.2949	15.5053	15.2705	15.5297	15.2398	15.5605	15.155	15.6453
780	Deaths	15.5113	0.12376	2004	75-79 years	15.4279	15.5948	15.4073	15.6154	15.3831	15.6396	15.3527	15.67	15.2688	15.7539
781	Deaths	15.6767	0.122902	2005	75-79 years	15.5939	15.7595	15.5733	15.7801	15.5494	15.804	15.5191	15.8343	15.4358	15.9176
782	Deaths	15.7194	0.121609	2006	75-79 years	15.6375	15.8014	15.6171	15.8217	15.5934	15.8454	15.5635	15.8753	15.4811	15.9578
783	Deaths	15.8855	0.121088	2007	75-79 years	15.8039	15.9672	15.7837	15.9874	15.7601	16.011	15.7303	16.0408	15.6482	16.1229
784	Deaths	16.0916	0.120812	2008	75-79 years	16.0102	16.1731	15.99	16.1932	15.9665	16.2168	15.9368	16.2465	15.8549	16.3284
785	Deaths	16.2348	0.120274	2009	75-79 years	16.1537	16.3158	16.1336	16.3359	16.1102	16.3594	16.0806	16.389	15.999	16.4705
786	Deaths	16.2957	0.11927	2010	75-79 years	16.2154	16.3761	16.1954	16.3961	16.1722	16.4193	16.1428	16.4486	16.062	16.5295
787	Deaths	16.2999	0.117876	2011	75-79 years	16.2205	16.3794	16.2008	16.3991	16.1778	16.422	16.1488	16.451	16.0689	16.531
788	Deaths	16.3908	0.116677	2012	75-79 years	16.3122	16.4695	16.2927	16.4889	16.2699	16.5117	16.2412	16.5404	16.1621	16.6195
789	Deaths	16.3891	0.115185	2013	75-79 years	16.3115	16.4667	16.2922	16.486	16.2698	16.5084	16.2414	16.5368	16.1633	16.6149
790	Deaths	16.4867	0.114227	2014	75-79 years	16.4098	16.5637	16.3907	16.5828	16.3684	16.6051	16.3403	16.6332	16.2629	16.7106
791	Deaths	16.5623	0.113248	2015	75-79 years	16.4859	16.6386	16.467	16.6575	16.4449	16.6796	16.4171	16.7074	16.3403	16.7842
792	Deaths	16.6069	0.112315	2016	75-79 years	16.5312	16.6826	16.5125	16.7014	16.4906	16.7233	16.4629	16.7509	16.3868	16.8271
793	Deaths	16.6142	0.111464	2017	75-79 years	16.5391	16.6893	16.5205	16.7079	16.4987	16.7297	16.4713	16.7571	16.3957	16.8327
794	Deaths	16.6593	0.110788	2018	75-79 years	16.5847	16.734	16.5662	16.7525	16.5446	16.7741	16.5173	16.8014	16.4422	16.8765
795	Deaths	16.6167	0.109756	2019	75-79 years	16.5427	16.6907	16.5244	16.709	16.503	16.7304	16.476	16.7574	16.4016	16.8318
796	Deaths	16.5411	0.108838	2020	75-79 years	16.4677	16.6145	16.4496	16.6326	16.4283	16.6539	16.4016	16.6806	16.3278	16.7544
797	Deaths	16.5537	0.107968	2021	75-79 years	16.481	16.6265	16.4629	16.6445	16.4419	16.6656	16.4153	16.6922	16.3421	16.7654
798	Deaths	16.4289	0.408783	2022	75-79 years	16.1534	16.7044	16.0851	16.7727	16.0054	16.8524	15.9048	16.953	15.6277	17.2301
799	Deaths	16.4661	0.418728	2023	75-79 years	16.1839	16.7483	16.114	16.8183	16.0323	16.8999	15.9293	17.0029	15.6454	17.2868
800	Deaths	16.5108	0.428939	2024	75-79 years	16.2217	16.7999	16.1501	16.8715	16.0664	16.9552	15.9609	17.0607	15.6701	17.3515
801	Deaths	16.5519	0.439262	2025	75-79 years	16.2558	16.848	16.1825	16.9213	16.0968	17.007	15.9888	17.115	15.691	17.4129
802	Deaths	16.5778	0.449572	2026	75-79 years	16.2747	16.8808	16.1997	16.9558	16.112	17.0435	16.0014	17.1541	15.6966	17.4589
803	Deaths	16.5808	0.459658	2027	75-79 years	16.271	16.8906	16.1943	16.9674	16.1046	17.057	15.9915	17.1701	15.6799	17.4818
804	Deaths	16.5612	0.469222	2028	75-79 years	16.245	16.8775	16.1666	16.9558	16.0751	17.0473	15.9597	17.1628	15.6416	17.4809
805	Deaths	16.521	0.478223	2029	75-79 years	16.1986	16.8433	16.1188	16.9231	16.0255	17.0164	15.9079	17.134	15.5836	17.4583
806	Deaths	16.4655	0.48688	2030	75-79 years	16.1373	16.7936	16.056	16.8749	15.9611	16.9699	15.8413	17.0897	15.5112	17.4198
807	Deaths	16.3991	0.495469	2031	75-79 years	16.0652	16.7331	15.9824	16.8158	15.8858	16.9124	15.7639	17.0343	15.428	17.3702
808	Deaths	16.3181	0.503888	2032	75-79 years	15.9785	16.6577	15.8944	16.7419	15.7961	16.8402	15.6721	16.9641	15.3305	17.3057
809	Deaths	16.2191	0.511717	2033	75-79 years	15.8742	16.564	15.7887	16.6494	15.6889	16.7492	15.563	16.8751	15.2161	17.222
810	Deaths	16.1022	0.518843	2034	75-79 years	15.7525	16.4519	15.6659	16.5386	15.5647	16.6398	15.4371	16.7674	15.0853	17.1192
811	Deaths	15.9744	0.525557	2035	75-79 years	15.6202	16.3286	15.5324	16.4164	15.4299	16.5189	15.3007	16.6482	14.9443	17.0045
812	Deaths	15.8506	0.532505	2036	75-79 years	15.4917	16.2096	15.4028	16.2985	15.299	16.4023	15.168	16.5333	14.8069	16.8944
813	Deaths	15.7417	0.540062	2037	75-79 years	15.3777	16.1057	15.2875	16.1959	15.1822	16.3012	15.0493	16.434	14.6831	16.8002
814	Deaths	15.652	0.548153	2038	75-79 years	15.2825	16.0214	15.191	16.113	15.0841	16.2199	14.9492	16.3547	14.5776	16.7264
815	Deaths	15.579	0.556682	2039	75-79 years	15.2038	15.9542	15.1109	16.0472	15.0023	16.1557	14.8654	16.2927	14.4879	16.6701
816	Deaths	15.517	0.565574	2040	75-79 years	15.1358	15.8982	15.0414	15.9927	14.9311	16.103	14.792	16.2421	14.4085	16.6256
817	Deaths	12.123	0.15822	1990	80-84 years	12.0163	12.2296	11.9899	12.256	11.959	12.2869	11.9201	12.3258	11.8129	12.4331
818	Deaths	12.3934	0.158123	1991	80-84 years	12.2868	12.4999	12.2604	12.5263	12.2295	12.5572	12.1907	12.5961	12.0834	12.7033
819	Deaths	12.643	0.158275	1992	80-84 years	12.5363	12.7497	12.5099	12.7761	12.479	12.807	12.4401	12.8459	12.3328	12.9532
820	Deaths	12.8556	0.158184	1993	80-84 years	12.749	12.9622	12.7226	12.9887	12.6917	13.0195	12.6528	13.0584	12.5456	13.1657
821	Deaths	13.1724	0.159142	1994	80-84 years	13.0651	13.2796	13.0385	13.3062	13.0075	13.3373	12.9684	13.3764	12.8605	13.4843
822	Deaths	13.522	0.160659	1995	80-84 years	13.4137	13.6302	13.3869	13.6571	13.3555	13.6884	13.316	13.7279	13.2071	13.8369
823	Deaths	13.8498	0.162687	1996	80-84 years	13.7401	13.9594	13.713	13.9866	13.6812	14.0183	13.6412	14.0583	13.5309	14.1686
824	Deaths	14.2175	0.165115	1997	80-84 years	14.1062	14.3288	14.0787	14.3564	14.0465	14.3886	14.0059	14.4292	13.8939	14.5412
825	Deaths	14.5645	0.167339	1998	80-84 years	14.4517	14.6773	14.4238	14.7052	14.3912	14.7379	14.35	14.779	14.2365	14.8925
826	Deaths	14.8716	0.168498	1999	80-84 years	14.7581	14.9852	14.7299	15.0133	14.6971	15.0462	14.6556	15.0877	14.5414	15.2019
827	Deaths	15.2243	0.168645	2000	80-84 years	15.1107	15.338	15.0825	15.3662	15.0496	15.3991	15.0081	15.4405	14.8938	15.5549
828	Deaths	15.4218	0.166795	2001	80-84 years	15.3094	15.5342	15.2815	15.5621	15.249	15.5946	15.208	15.6356	15.0949	15.7487
829	Deaths	15.6325	0.164715	2002	80-84 years	15.5215	15.7436	15.494	15.7711	15.4619	15.8032	15.4214	15.8437	15.3097	15.9554
830	Deaths	15.8616	0.162734	2003	80-84 years	15.7519	15.9713	15.7247	15.9985	15.693	16.0302	15.653	16.0702	15.5426	16.1806
831	Deaths	16.2225	0.161741	2004	80-84 years	16.1135	16.3315	16.0865	16.3585	16.0549	16.3901	16.0152	16.4299	15.9055	16.5395
832	Deaths	16.4386	0.160136	2005	80-84 years	16.3306	16.5465	16.3039	16.5732	16.2727	16.6045	16.2333	16.6439	16.1247	16.7524
833	Deaths	16.4747	0.157705	2006	80-84 years	16.3684	16.581	16.342	16.6073	16.3113	16.638	16.2725	16.6768	16.1656	16.7838
834	Deaths	16.6197	0.155854	2007	80-84 years	16.5147	16.7247	16.4886	16.7508	16.4582	16.7812	16.4199	16.8195	16.3142	16.9252
835	Deaths	16.8465	0.154476	2008	80-84 years	16.7424	16.9506	16.7166	16.9764	16.6865	17.0066	16.6485	17.0446	16.5438	17.1493
836	Deaths	17.1652	0.153691	2009	80-84 years	17.0616	17.2688	17.0359	17.2944	17.0059	17.3244	16.9681	17.3622	16.8639	17.4664
837	Deaths	17.3407	0.152401	2010	80-84 years	17.238	17.4434	17.2125	17.4689	17.1828	17.4986	17.1453	17.5361	17.042	17.6394
838	Deaths	17.5245	0.151248	2011	80-84 years	17.4225	17.6264	17.3973	17.6517	17.3678	17.6812	17.3306	17.7184	17.228	17.8209
839	Deaths	17.812	0.150915	2012	80-84 years	17.7103	17.9137	17.6851	17.9389	17.6557	17.9684	17.6186	18.0055	17.5162	18.1078
840	Deaths	17.8764	0.14953	2013	80-84 years	17.7756	17.9772	17.7507	18.0022	17.7215	18.0313	17.6847	18.0681	17.5833	18.1695
841	Deaths	18.0686	0.148795	2014	80-84 years	17.9683	18.1689	17.9434	18.1937	17.9144	18.2227	17.8778	18.2593	17.7769	18.3602
842	Deaths	18.1188	0.147195	2015	80-84 years	18.0196	18.218	17.995	18.2426	17.9663	18.2713	17.9301	18.3075	17.8303	18.4073
843	Deaths	18.0463	0.144828	2016	80-84 years	17.9487	18.144	17.9245	18.1681	17.8963	18.1964	17.8607	18.232	17.7625	18.3302
844	Deaths	17.9805	0.142377	2017	80-84 years	17.8846	18.0765	17.8608	18.1003	17.833	18.128	17.798	18.1631	17.7015	18.2596
845	Deaths	17.9017	0.140014	2018	80-84 years	17.8073	17.9961	17.784	18.0195	17.7567	18.0468	17.7222	18.0812	17.6273	18.1761
846	Deaths	17.8361	0.137941	2019	80-84 years	17.7431	17.9291	17.7201	17.9521	17.6932	17.979	17.6593	18.013	17.5658	18.1065
847	Deaths	17.7297	0.136038	2020	80-84 years	17.6381	17.8214	17.6153	17.8442	17.5888	17.8707	17.5553	17.9041	17.4631	17.9964
848	Deaths	17.5625	0.134501	2021	80-84 years	17.4718	17.6531	17.4494	17.6756	17.4231	17.7018	17.3901	17.7349	17.2989	17.8261
849	Deaths	17.8103	0.443732	2022	80-84 years	17.5112	18.1094	17.4371	18.1835	17.3506	18.27	17.2414	18.3791	16.9406	18.68
850	Deaths	17.8114	0.453543	2023	80-84 years	17.5057	18.1171	17.4299	18.1928	17.3415	18.2812	17.2299	18.3928	16.9224	18.7003
851	Deaths	17.8101	0.463328	2024	80-84 years	17.4979	18.1224	17.4205	18.1998	17.3301	18.2901	17.2161	18.4041	16.902	18.7183
852	Deaths	17.8126	0.473356	2025	80-84 years	17.4936	18.1317	17.4146	18.2107	17.3223	18.303	17.2058	18.4195	16.8849	18.7404
853	Deaths	17.8264	0.484054	2026	80-84 years	17.5001	18.1526	17.4193	18.2335	17.3249	18.3279	17.2058	18.4469	16.8776	18.7751
854	Deaths	17.8535	0.495541	2027	80-84 years	17.5195	18.1875	17.4367	18.2702	17.3401	18.3669	17.2182	18.4888	16.8822	18.8247
855	Deaths	17.894	0.507555	2028	80-84 years	17.5519	18.2361	17.4671	18.3208	17.3682	18.4198	17.2433	18.5447	16.8992	18.8888
856	Deaths	17.9426	0.519917	2029	80-84 years	17.5922	18.293	17.5054	18.3799	17.404	18.4813	17.2761	18.6092	16.9236	18.9617
857	Deaths	17.9874	0.532415	2030	80-84 years	17.6285	18.3462	17.5396	18.4351	17.4358	18.539	17.3048	18.6699	16.9438	19.0309
858	Deaths	18.0155	0.544831	2031	80-84 years	17.6483	18.3828	17.5573	18.4737	17.4511	18.58	17.3171	18.714	16.9477	19.0834
859	Deaths	18.019	0.556892	2032	80-84 years	17.6436	18.3943	17.5506	18.4873	17.442	18.5959	17.305	18.7329	16.9275	19.1105
860	Deaths	17.9977	0.568273	2033	80-84 years	17.6147	18.3808	17.5198	18.4757	17.409	18.5865	17.2692	18.7263	16.8839	19.1116
861	Deaths	17.9541	0.578926	2034	80-84 years	17.5639	18.3443	17.4672	18.4409	17.3543	18.5538	17.2119	18.6962	16.8194	19.0888
862	Deaths	17.8938	0.589091	2035	80-84 years	17.4968	18.2909	17.3984	18.3893	17.2835	18.5041	17.1386	18.6491	16.7392	19.0485
863	Deaths	17.8218	0.59906	2036	80-84 years	17.418	18.2256	17.318	18.3256	17.2012	18.4424	17.0538	18.5898	16.6476	18.996
864	Deaths	17.7339	0.608712	2037	80-84 years	17.3236	18.1441	17.2219	18.2458	17.1032	18.3645	16.9535	18.5142	16.5408	18.9269
865	Deaths	17.6263	0.6176	2038	80-84 years	17.21	18.0426	17.1069	18.1457	16.9865	18.2661	16.8345	18.4181	16.4158	18.8368
866	Deaths	17.4994	0.625613	2039	80-84 years	17.0778	17.9211	16.9733	18.0256	16.8513	18.1476	16.6974	18.3015	16.2732	18.7256
867	Deaths	17.3606	0.633081	2040	80-84 years	16.9339	17.7873	16.8282	17.893	16.7047	18.0164	16.549	18.1722	16.1197	18.6014
868	Deaths	11.8124	0.207632	1990	85-89 years	11.6725	11.9524	11.6378	11.987	11.5973	12.0275	11.5462	12.0786	11.4055	12.2194
869	Deaths	12.099	0.206712	1991	85-89 years	11.9597	12.2384	11.9252	12.2729	11.8849	12.3132	11.834	12.364	11.6939	12.5042
870	Deaths	12.3153	0.205561	1992	85-89 years	12.1767	12.4538	12.1424	12.4882	12.1023	12.5282	12.0517	12.5788	11.9124	12.7182
871	Deaths	12.5246	0.205141	1993	85-89 years	12.3863	12.6628	12.352	12.6971	12.312	12.7371	12.2616	12.7876	12.1225	12.9266
872	Deaths	12.7773	0.205424	1994	85-89 years	12.6388	12.9157	12.6045	12.95	12.5644	12.9901	12.5139	13.0406	12.3746	13.1799
873	Deaths	13.141	0.206986	1995	85-89 years	13.0015	13.2805	12.9669	13.3151	12.9266	13.3555	12.8757	13.4064	12.7353	13.5467
874	Deaths	13.5024	0.208472	1996	85-89 years	13.3619	13.6429	13.3271	13.6778	13.2865	13.7184	13.2352	13.7697	13.0938	13.911
875	Deaths	13.9334	0.210656	1997	85-89 years	13.7914	14.0754	13.7563	14.1106	13.7152	14.1517	13.6634	14.2035	13.5205	14.3463
876	Deaths	14.523	0.2141	1998	85-89 years	14.3787	14.6673	14.3429	14.703	14.3012	14.7448	14.2485	14.7975	14.1033	14.9426
877	Deaths	15.182	0.218491	1999	85-89 years	15.0347	15.3293	14.9982	15.3657	14.9556	15.4083	14.9019	15.4621	14.7537	15.6102
878	Deaths	15.7773	0.222625	2000	85-89 years	15.6273	15.9274	15.5901	15.9646	15.5467	16.008	15.4919	16.0627	15.341	16.2137
879	Deaths	16.1259	0.224912	2001	85-89 years	15.9743	16.2774	15.9367	16.315	15.8929	16.3589	15.8375	16.4142	15.685	16.5667
880	Deaths	16.3233	0.225932	2002	85-89 years	16.171	16.4756	16.1333	16.5133	16.0892	16.5574	16.0337	16.613	15.8805	16.7661
881	Deaths	16.4408	0.226213	2003	85-89 years	16.2883	16.5932	16.2505	16.631	16.2064	16.6751	16.1508	16.7308	15.9974	16.8842
882	Deaths	16.5735	0.2257	2004	85-89 years	16.4214	16.7256	16.3837	16.7633	16.3397	16.8073	16.2842	16.8629	16.1311	17.0159
883	Deaths	16.7719	0.224064	2005	85-89 years	16.6209	16.9229	16.5835	16.9603	16.5398	17.004	16.4846	17.0591	16.3327	17.2111
884	Deaths	16.9247	0.220885	2006	85-89 years	16.7758	17.0735	16.7389	17.1104	16.6958	17.1535	16.6415	17.2078	16.4917	17.3576
885	Deaths	17.2695	0.218902	2007	85-89 years	17.122	17.4171	17.0854	17.4536	17.0427	17.4963	16.9889	17.5502	16.8405	17.6986
886	Deaths	17.6547	0.217176	2008	85-89 years	17.5083	17.8011	17.472	17.8373	17.4297	17.8797	17.3763	17.9331	17.229	18.0803
887	Deaths	18.0893	0.216047	2009	85-89 years	17.9437	18.2349	17.9076	18.271	17.8655	18.3131	17.8123	18.3663	17.6659	18.5128
888	Deaths	18.2349	0.212979	2010	85-89 years	18.0914	18.3785	18.0558	18.414	18.0143	18.4556	17.9619	18.508	17.8175	18.6524
889	Deaths	18.4292	0.210752	2011	85-89 years	18.2871	18.5712	18.2519	18.6064	18.2108	18.6475	18.159	18.6993	18.0161	18.8422
890	Deaths	18.6498	0.208602	2012	85-89 years	18.5092	18.7904	18.4744	18.8252	18.4337	18.8659	18.3824	18.9172	18.2409	19.0587
891	Deaths	18.7722	0.205825	2013	85-89 years	18.6335	18.911	18.5992	18.9453	18.559	18.9855	18.5084	19.0361	18.3688	19.1757
892	Deaths	19.006	0.204048	2014	85-89 years	18.8685	19.1435	18.8344	19.1776	18.7946	19.2174	18.7444	19.2676	18.6061	19.4059
893	Deaths	19.2564	0.202691	2015	85-89 years	19.1197	19.393	19.0859	19.4268	19.0464	19.4663	18.9965	19.5162	18.8591	19.6536
894	Deaths	19.4237	0.2008	2016	85-89 years	19.2884	19.559	19.2548	19.5926	19.2157	19.6317	19.1663	19.6811	19.0301	19.8173
895	Deaths	19.3971	0.198149	2017	85-89 years	19.2635	19.5306	19.2304	19.5637	19.1918	19.6024	19.1431	19.6511	19.0087	19.7855
896	Deaths	19.3708	0.195592	2018	85-89 years	19.239	19.5027	19.2064	19.5353	19.1682	19.5735	19.1201	19.6216	18.9875	19.7542
897	Deaths	19.4107	0.193288	2019	85-89 years	19.2804	19.5409	19.2481	19.5732	19.2104	19.6109	19.1629	19.6585	19.0318	19.7895
898	Deaths	19.2966	0.190307	2020	85-89 years	19.1683	19.4249	19.1365	19.4566	19.0994	19.4937	19.0526	19.5406	18.9236	19.6696
899	Deaths	19.038	0.187171	2021	85-89 years	18.9118	19.1641	18.8805	19.1954	18.844	19.2319	18.798	19.2779	18.6711	19.4048
900	Deaths	19.5875	0.489754	2022	85-89 years	19.2574	19.9176	19.1756	19.9994	19.0801	20.0949	18.9596	20.2153	18.6276	20.5474
901	Deaths	19.6134	0.501157	2023	85-89 years	19.2756	19.9511	19.1919	20.0348	19.0942	20.1326	18.9709	20.2558	18.6311	20.5956
902	Deaths	19.6345	0.512493	2024	85-89 years	19.2891	19.9799	19.2035	20.0655	19.1036	20.1655	18.9775	20.2915	18.63	20.639
903	Deaths	19.6512	0.523874	2025	85-89 years	19.2981	20.0043	19.2106	20.0918	19.1085	20.1939	18.9796	20.3228	18.6244	20.678
904	Deaths	19.6623	0.535517	2026	85-89 years	19.3013	20.0232	19.2119	20.1126	19.1075	20.2171	18.9757	20.3488	18.6127	20.7119
905	Deaths	19.6688	0.547505	2027	85-89 years	19.2998	20.0378	19.2083	20.1292	19.1016	20.236	18.9669	20.3707	18.5957	20.7419
906	Deaths	19.6701	0.559497	2028	85-89 years	19.293	20.0472	19.1995	20.1406	19.0904	20.2497	18.9528	20.3873	18.5735	20.7667
907	Deaths	19.6688	0.571487	2029	85-89 years	19.2836	20.054	19.1882	20.1494	19.0767	20.2609	18.9361	20.4014	18.5487	20.7889
908	Deaths	19.6717	0.583786	2030	85-89 years	19.2782	20.0651	19.1807	20.1626	19.0669	20.2765	18.9232	20.4201	18.5274	20.8159
909	Deaths	19.6869	0.596849	2031	85-89 years	19.2846	20.0892	19.185	20.1889	19.0686	20.3052	18.9218	20.4521	18.5171	20.8567
910	Deaths	19.7169	0.610801	2032	85-89 years	19.3052	20.1286	19.2032	20.2306	19.0841	20.3497	18.9339	20.5	18.5197	20.9141
911	Deaths	19.7618	0.62536	2033	85-89 years	19.3403	20.1832	19.2358	20.2877	19.1139	20.4096	18.96	20.5635	18.536	20.9875
912	Deaths	19.8155	0.640301	2034	85-89 years	19.384	20.2471	19.2771	20.354	19.1522	20.4789	18.9947	20.6364	18.5606	21.0705
913	Deaths	19.8651	0.655321	2035	85-89 years	19.4234	20.3067	19.3139	20.4162	19.1861	20.544	19.0249	20.7052	18.5806	21.1495
914	Deaths	19.8963	0.670103	2036	85-89 years	19.4446	20.3479	19.3327	20.4598	19.202	20.5905	19.0372	20.7553	18.5829	21.2097
915	Deaths	19.9001	0.684322	2037	85-89 years	19.4389	20.3614	19.3246	20.4756	19.1912	20.6091	19.0228	20.7774	18.5589	21.2414
916	Deaths	19.8768	0.697643	2038	85-89 years	19.4066	20.347	19.2901	20.4635	19.154	20.5995	18.9824	20.7712	18.5094	21.2442
917	Deaths	19.8286	0.710028	2039	85-89 years	19.3501	20.3072	19.2315	20.4258	19.093	20.5642	18.9184	20.7389	18.437	21.2203
918	Deaths	19.7622	0.721759	2040	85-89 years	19.2757	20.2487	19.1552	20.3692	19.0145	20.5099	18.8369	20.6875	18.3476	21.1769
919	Deaths	11.2766	0.288145	1990	90-94 years	11.0824	11.4708	11.0343	11.5189	10.9781	11.5751	10.9072	11.646	10.7118	11.8414
920	Deaths	11.5248	0.278039	1991	90-94 years	11.3374	11.7122	11.291	11.7587	11.2368	11.8129	11.1684	11.8813	10.9799	12.0698
921	Deaths	11.7496	0.271906	1992	90-94 years	11.5663	11.9329	11.5209	11.9783	11.4679	12.0313	11.401	12.0982	11.2167	12.2825
922	Deaths	12.019	0.268929	1993	90-94 years	11.8377	12.2003	11.7928	12.2452	11.7404	12.2976	11.6742	12.3638	11.4919	12.5461
923	Deaths	12.2751	0.267243	1994	90-94 years	12.0949	12.4552	12.0503	12.4998	11.9982	12.5519	11.9324	12.6177	11.7513	12.7989
924	Deaths	12.5896	0.267688	1995	90-94 years	12.4091	12.77	12.3644	12.8147	12.3122	12.8669	12.2464	12.9327	12.0649	13.1142
925	Deaths	12.9319	0.269524	1996	90-94 years	12.7503	13.1136	12.7053	13.1586	12.6527	13.2111	12.5864	13.2775	12.4037	13.4602
926	Deaths	13.2823	0.271712	1997	90-94 years	13.0991	13.4654	13.0538	13.5108	13.0008	13.5638	12.9339	13.6306	12.7497	13.8148
927	Deaths	13.8192	0.277699	1998	90-94 years	13.632	14.0063	13.5856	14.0527	13.5315	14.1069	13.4632	14.1752	13.2749	14.3635
928	Deaths	14.4536	0.285811	1999	90-94 years	14.2609	14.6462	14.2132	14.6939	14.1575	14.7497	14.0872	14.82	13.8934	15.0138
929	Deaths	14.9189	0.290555	2000	90-94 years	14.7231	15.1148	14.6746	15.1633	14.6179	15.2199	14.5464	15.2914	14.3494	15.4884
930	Deaths	15.2054	0.291604	2001	90-94 years	15.0089	15.402	14.9602	15.4507	14.9033	15.5075	14.8316	15.5793	14.6339	15.777
931	Deaths	15.4366	0.291908	2002	90-94 years	15.2398	15.6333	15.1911	15.6821	15.1341	15.739	15.0623	15.8108	14.8644	16.0087
932	Deaths	15.6492	0.291932	2003	90-94 years	15.4525	15.846	15.4037	15.8948	15.3468	15.9517	15.275	16.0235	15.0771	16.2214
933	Deaths	15.8944	0.292642	2004	90-94 years	15.6971	16.0916	15.6482	16.1405	15.5912	16.1975	15.5192	16.2695	15.3208	16.4679
934	Deaths	16.2395	0.295202	2005	90-94 years	16.0405	16.4384	15.9912	16.4877	15.9336	16.5453	15.861	16.6179	15.6609	16.818
935	Deaths	16.4949	0.296986	2006	90-94 years	16.2948	16.6951	16.2452	16.7447	16.1873	16.8026	16.1142	16.8757	15.9129	17.077
936	Deaths	16.7906	0.299473	2007	90-94 years	16.5888	16.9925	16.5388	17.0425	16.4804	17.1009	16.4067	17.1746	16.2037	17.3776
937	Deaths	16.9894	0.300225	2008	90-94 years	16.787	17.1917	16.7369	17.2419	16.6783	17.3004	16.6045	17.3743	16.4009	17.5778
938	Deaths	17.2317	0.300524	2009	90-94 years	17.0292	17.4343	16.979	17.4844	16.9204	17.543	16.8464	17.617	16.6427	17.8207
939	Deaths	17.4676	0.298722	2010	90-94 years	17.2663	17.669	17.2164	17.7189	17.1582	17.7771	17.0847	17.8506	16.8821	18.0531
940	Deaths	17.7547	0.296679	2011	90-94 years	17.5547	17.9547	17.5052	18.0042	17.4473	18.0621	17.3744	18.135	17.1732	18.3362
941	Deaths	18.1528	0.295647	2012	90-94 years	17.9536	18.3521	17.9042	18.4015	17.8466	18.4591	17.7738	18.5319	17.5734	18.7323
942	Deaths	18.5015	0.294166	2013	90-94 years	18.3032	18.6998	18.2541	18.7489	18.1967	18.8063	18.1244	18.8786	17.9249	19.0781
943	Deaths	18.8113	0.292657	2014	90-94 years	18.614	19.0085	18.5652	19.0574	18.5081	19.1145	18.4361	19.1865	18.2377	19.3849
944	Deaths	19.1308	0.291522	2015	90-94 years	18.9343	19.3273	18.8856	19.376	18.8288	19.4328	18.7571	19.5045	18.5594	19.7022
945	Deaths	19.1902	0.287904	2016	90-94 years	18.9961	19.3842	18.9481	19.4323	18.8919	19.4885	18.8211	19.5593	18.6259	19.7545
946	Deaths	19.1987	0.28388	2017	90-94 years	19.0073	19.39	18.9599	19.4374	18.9046	19.4928	18.8347	19.5626	18.6423	19.7551
947	Deaths	19.2275	0.280044	2018	90-94 years	19.0388	19.4163	18.992	19.463	18.9374	19.5176	18.8685	19.5865	18.6786	19.7764
948	Deaths	19.2679	0.276337	2019	90-94 years	19.0816	19.4541	19.0355	19.5003	18.9816	19.5542	18.9136	19.6221	18.7262	19.8095
949	Deaths	19.2515	0.273161	2020	90-94 years	19.0674	19.4357	19.0218	19.4813	18.9686	19.5345	18.9014	19.6017	18.7162	19.7869
950	Deaths	19.1294	0.270856	2021	90-94 years	18.9468	19.312	18.9016	19.3572	18.8488	19.41	18.7822	19.4766	18.5985	19.6603
951	Deaths	20.2937	0.513334	2022	90-94 years	19.9477	20.6397	19.862	20.7254	19.7619	20.8255	19.6356	20.9518	19.2876	21.2999
952	Deaths	20.4187	0.527649	2023	90-94 years	20.0631	20.7744	19.975	20.8625	19.8721	20.9654	19.7423	21.0952	19.3845	21.4529
953	Deaths	20.5135	0.541291	2024	90-94 years	20.1487	20.8784	20.0583	20.9688	19.9528	21.0743	19.8196	21.2075	19.4526	21.5745
954	Deaths	20.579	0.554347	2025	90-94 years	20.2054	20.9526	20.1128	21.0452	20.0047	21.1533	19.8683	21.2897	19.4925	21.6655
955	Deaths	20.6226	0.567279	2026	90-94 years	20.2402	21.0049	20.1455	21.0996	20.0349	21.2103	19.8953	21.3498	19.5107	21.7344
956	Deaths	20.6568	0.580476	2027	90-94 years	20.2656	21.0481	20.1686	21.145	20.0554	21.2582	19.9126	21.401	19.5191	21.7945
957	Deaths	20.6842	0.593679	2028	90-94 years	20.284	21.0843	20.1849	21.1835	20.0691	21.2992	19.9231	21.4453	19.5206	21.8478
958	Deaths	20.7066	0.606849	2029	90-94 years	20.2976	21.1156	20.1962	21.2169	20.0779	21.3353	19.9286	21.4846	19.5172	21.896
959	Deaths	20.7243	0.620099	2030	90-94 years	20.3063	21.1422	20.2028	21.2458	20.0818	21.3667	19.9293	21.5192	19.5089	21.9397
960	Deaths	20.736	0.633598	2031	90-94 years	20.309	21.1631	20.2032	21.2689	20.0796	21.3924	19.9238	21.5483	19.4942	21.9779
961	Deaths	20.743	0.647416	2032	90-94 years	20.3066	21.1794	20.1985	21.2875	20.0723	21.4137	19.913	21.573	19.4741	22.0119
962	Deaths	20.7444	0.661194	2033	90-94 years	20.2988	21.1901	20.1884	21.3005	20.0594	21.4294	19.8968	21.5921	19.4485	22.0404
963	Deaths	20.7432	0.674925	2034	90-94 years	20.2883	21.1981	20.1756	21.3108	20.044	21.4424	19.8779	21.6084	19.4203	22.066
964	Deaths	20.7463	0.688938	2035	90-94 years	20.2819	21.2106	20.1669	21.3257	20.0326	21.46	19.8631	21.6295	19.396	22.0966
965	Deaths	20.7625	0.703718	2036	90-94 years	20.2882	21.2368	20.1707	21.3543	20.0334	21.4915	19.8603	21.6646	19.3832	22.1418
966	Deaths	20.7942	0.719415	2037	90-94 years	20.3093	21.2791	20.1892	21.3992	20.0489	21.5395	19.8719	21.7165	19.3842	22.2043
967	Deaths	20.8416	0.735762	2038	90-94 years	20.3457	21.3375	20.2228	21.4604	20.0793	21.6038	19.8983	21.7848	19.3995	22.2837
968	Deaths	20.8984	0.752508	2039	90-94 years	20.3912	21.4056	20.2656	21.5313	20.1188	21.678	19.9337	21.8631	19.4235	22.3733
969	Deaths	20.9507	0.769274	2040	90-94 years	20.4322	21.4692	20.3038	21.5977	20.1538	21.7477	19.9645	21.9369	19.443	22.4585
970	Deaths	10.2684	0.459632	1990	95+ years	9.95859	10.5782	9.88183	10.6549	9.7922	10.7446	9.67913	10.8576	9.3675	11.1693
971	Deaths	10.4972	0.418939	1991	95+ years	10.2148	10.7795	10.1448	10.8495	10.0632	10.9312	9.96009	11.0343	9.67605	11.3183
972	Deaths	10.7293	0.385595	1992	95+ years	10.4694	10.9891	10.405	11.0535	10.3298	11.1287	10.2349	11.2236	9.97348	11.485
973	Deaths	10.9872	0.360308	1993	95+ years	10.7444	11.2301	10.6842	11.2903	10.614	11.3605	10.5253	11.4491	10.281	11.6934
974	Deaths	11.2477	0.341833	1994	95+ years	11.0173	11.4781	10.9602	11.5352	10.8935	11.6018	10.8094	11.6859	10.5777	11.9177
975	Deaths	11.5182	0.329648	1995	95+ years	11.296	11.7404	11.241	11.7954	11.1767	11.8597	11.0956	11.9408	10.8721	12.1643
976	Deaths	11.8097	0.323106	1996	95+ years	11.592	12.0275	11.538	12.0815	11.475	12.1445	11.3955	12.224	11.1764	12.443
977	Deaths	12.1249	0.32124	1997	95+ years	11.9084	12.3414	11.8548	12.3951	11.7921	12.4577	11.7131	12.5367	11.4953	12.7545
978	Deaths	12.4919	0.323164	1998	95+ years	12.274	12.7097	12.2201	12.7636	12.1571	12.8267	12.0776	12.9062	11.8585	13.1253
979	Deaths	13.0347	0.331597	1999	95+ years	12.8112	13.2582	12.7558	13.3136	12.6912	13.3782	12.6096	13.4598	12.3848	13.6846
980	Deaths	13.4036	0.33598	2000	95+ years	13.1772	13.6301	13.1211	13.6862	13.0556	13.7517	12.9729	13.8344	12.7451	14.0622
981	Deaths	13.7141	0.339326	2001	95+ years	13.4854	13.9428	13.4287	13.9995	13.3625	14.0656	13.2791	14.1491	13.049	14.3792
982	Deaths	13.9271	0.340285	2002	95+ years	13.6978	14.1565	13.6409	14.2133	13.5746	14.2797	13.4909	14.3634	13.2602	14.5941
983	Deaths	14.0911	0.340392	2003	95+ years	13.8617	14.3205	13.8048	14.3774	13.7385	14.4437	13.6547	14.5275	13.4239	14.7583
984	Deaths	14.3072	0.341904	2004	95+ years	14.0768	14.5377	14.0197	14.5948	13.953	14.6614	13.8689	14.7455	13.6371	14.9774
985	Deaths	14.6668	0.346935	2005	95+ years	14.433	14.9007	14.3751	14.9586	14.3074	15.0263	14.2221	15.1116	13.9868	15.3468
986	Deaths	14.9248	0.349537	2006	95+ years	14.6892	15.1604	14.6309	15.2188	14.5627	15.2869	14.4767	15.3729	14.2397	15.6099
987	Deaths	15.1429	0.351227	2007	95+ years	14.9062	15.3796	14.8475	15.4383	14.779	15.5068	14.6926	15.5932	14.4545	15.8313
988	Deaths	15.5196	0.356181	2008	95+ years	15.2795	15.7597	15.22	15.8191	15.1506	15.8886	15.063	15.9762	14.8215	16.2177
989	Deaths	15.8899	0.360802	2009	95+ years	15.6467	16.1331	15.5864	16.1933	15.5161	16.2637	15.4273	16.3524	15.1827	16.597
990	Deaths	16.2462	0.365126	2010	95+ years	16.0001	16.4923	15.9391	16.5532	15.8679	16.6244	15.7781	16.7143	15.5305	16.9618
991	Deaths	16.5317	0.368394	2011	95+ years	16.2834	16.78	16.2219	16.8415	16.15	16.9133	16.0594	17.004	15.8096	17.2537
992	Deaths	16.9454	0.37415	2012	95+ years	16.6932	17.1976	16.6307	17.26	16.5578	17.333	16.4657	17.425	16.2121	17.6787
993	Deaths	17.234	0.377415	2013	95+ years	16.9797	17.4884	16.9166	17.5514	16.843	17.625	16.7502	17.7179	16.4943	17.9738
994	Deaths	17.5318	0.380362	2014	95+ years	17.2755	17.7882	17.2119	17.8517	17.1378	17.9259	17.0442	18.0194	16.7863	18.2773
995	Deaths	17.8899	0.383088	2015	95+ years	17.6317	18.1481	17.5677	18.212	17.493	18.2867	17.3987	18.381	17.139	18.6407
996	Deaths	18.2702	0.385682	2016	95+ years	18.0102	18.5301	17.9458	18.5945	17.8706	18.6697	17.7757	18.7646	17.5142	19.0261
997	Deaths	18.5983	0.387208	2017	95+ years	18.3373	18.8593	18.2727	18.924	18.1972	18.9995	18.1019	19.0947	17.8394	19.3573
998	Deaths	18.9275	0.388697	2018	95+ years	18.6655	19.1894	18.6006	19.2543	18.5248	19.3301	18.4291	19.4258	18.1656	19.6893
999	Deaths	19.1123	0.387695	2019	95+ years	18.851	19.3736	18.7863	19.4384	18.7107	19.514	18.6153	19.6093	18.3524	19.8722
1000	Deaths	19.1425	0.384784	2020	95+ years	18.8832	19.4019	18.8189	19.4661	18.7439	19.5412	18.6493	19.6358	18.3884	19.8967
1001	Deaths	19.0226	0.382054	2021	95+ years	18.7651	19.2801	18.7013	19.3439	18.6268	19.4184	18.5328	19.5124	18.2738	19.7715
1002	Deaths	19.9053	0.526162	2022	95+ years	19.5507	20.26	19.4628	20.3478	19.3602	20.4504	19.2308	20.5799	18.874	20.9366
1003	Deaths	20.0838	0.541511	2023	95+ years	19.7188	20.4488	19.6284	20.5392	19.5228	20.6448	19.3896	20.778	19.0224	21.1451
1004	Deaths	20.257	0.556907	2024	95+ years	19.8817	20.6324	19.7887	20.7254	19.6801	20.834	19.5431	20.971	19.1655	21.3486
1005	Deaths	20.4289	0.572498	2025	95+ years	20.0431	20.8148	19.9475	20.9104	19.8358	21.022	19.695	21.1629	19.3068	21.551
1006	Deaths	20.5951	0.588438	2026	95+ years	20.1985	20.9918	20.1003	21.09	19.9855	21.2048	19.8408	21.3495	19.4418	21.7485
1007	Deaths	20.7499	0.604663	2027	95+ years	20.3423	21.1574	20.2414	21.2584	20.1235	21.3763	19.9747	21.5251	19.5648	21.935
1008	Deaths	20.8778	0.620454	2028	95+ years	20.4596	21.296	20.356	21.3996	20.235	21.5206	20.0824	21.6732	19.6617	22.0939
1009	Deaths	20.9748	0.635548	2029	95+ years	20.5464	21.4032	20.4403	21.5093	20.3164	21.6332	20.16	21.7896	19.7291	22.2205
1010	Deaths	21.0418	0.650028	2030	95+ years	20.6037	21.4799	20.4951	21.5885	20.3684	21.7152	20.2085	21.8751	19.7678	22.3159
1011	Deaths	21.0865	0.664319	2031	95+ years	20.6387	21.5342	20.5278	21.6451	20.3982	21.7747	20.2348	21.9381	19.7844	22.3885
1012	Deaths	21.1216	0.678828	2032	95+ years	20.664	21.5791	20.5507	21.6925	20.4183	21.8248	20.2513	21.9918	19.7911	22.4521
1013	Deaths	21.1497	0.693306	2033	95+ years	20.6824	21.6169	20.5666	21.7327	20.4314	21.8679	20.2608	22.0385	19.7908	22.5085
1014	Deaths	21.1726	0.707709	2034	95+ years	20.6956	21.6496	20.5775	21.7678	20.4395	21.9058	20.2654	22.0799	19.7855	22.5598
1015	Deaths	21.1908	0.722127	2035	95+ years	20.7041	21.6775	20.5835	21.7981	20.4427	21.939	20.2651	22.1166	19.7755	22.6062
1016	Deaths	21.2029	0.736696	2036	95+ years	20.7064	21.6995	20.5834	21.8225	20.4397	21.9662	20.2585	22.1474	19.759	22.6469
1017	Deaths	21.2102	0.751495	2037	95+ years	20.7037	21.7167	20.5782	21.8422	20.4316	21.9887	20.2468	22.1736	19.7372	22.6831
1018	Deaths	21.2117	0.76619	2038	95+ years	20.6953	21.7282	20.5674	21.8561	20.418	22.0055	20.2295	22.194	19.71	22.7135
1019	Deaths	21.2106	0.780797	2039	95+ years	20.6843	21.7368	20.5539	21.8672	20.4016	22.0195	20.2096	22.2115	19.6802	22.7409
1020	Deaths	21.2138	0.795673	2040	95+ years	20.6775	21.7501	20.5447	21.883	20.3895	22.0381	20.1938	22.2339	19.6543	22.7733
