# Supplementary material for: The global, regional, and national brain and central nervous system cancer burden and trends from 1990 to 2021: an analysis based on the Global Burden of Disease Study 2021
Source: Front Neurol. 2025 Jun 18;16:1574614. doi: 10.3389/fneur.2025.1574614 (PMC12213423; doi:10.3389/fneur.2025.1574614)
Supplement: Supplementary file 1 [file Data_Sheet_1.zip › Supplementary Data/Supplementary Table S11.xlsx]

## Sheet: Sheet1
Future Projections of Global DALYs for Brain and Central Nervous System Cancer by Age Group
	measure_name	val	sd	Time	group	low_50	up_50	low_60	up_60	low_70	up_70	low_80	up_80	low	up
1	DALYs (Disability-Adjusted Life Years)	143.357	0.151976	1990	<5 years	143.255	143.46	143.23	143.485	143.2	143.515	143.163	143.552	143.06	143.655
2	DALYs (Disability-Adjusted Life Years)	144.266	0.152279	1991	<5 years	144.163	144.368	144.138	144.394	144.108	144.424	144.071	144.461	143.967	144.564
3	DALYs (Disability-Adjusted Life Years)	143.21	0.151727	1992	<5 years	143.107	143.312	143.082	143.337	143.052	143.367	143.015	143.404	142.912	143.507
4	DALYs (Disability-Adjusted Life Years)	140.896	0.150656	1993	<5 years	140.794	140.997	140.769	141.022	140.739	141.052	140.702	141.089	140.6	141.191
5	DALYs (Disability-Adjusted Life Years)	138.267	0.149545	1994	<5 years	138.166	138.367	138.141	138.392	138.112	138.422	138.075	138.458	137.974	138.56
6	DALYs (Disability-Adjusted Life Years)	135.582	0.148453	1995	<5 years	135.482	135.682	135.457	135.707	135.429	135.736	135.392	135.773	135.291	135.873
7	DALYs (Disability-Adjusted Life Years)	132.855	0.147231	1996	<5 years	132.756	132.954	132.731	132.979	132.702	133.007	132.666	133.044	132.566	133.143
8	DALYs (Disability-Adjusted Life Years)	129.962	0.145803	1997	<5 years	129.864	130.061	129.84	130.085	129.811	130.113	129.775	130.149	129.677	130.248
9	DALYs (Disability-Adjusted Life Years)	125.797	0.143571	1998	<5 years	125.7	125.894	125.676	125.918	125.648	125.946	125.613	125.981	125.516	126.079
10	DALYs (Disability-Adjusted Life Years)	121.847	0.141367	1999	<5 years	121.752	121.943	121.728	121.966	121.701	121.994	121.666	122.029	121.57	122.124
11	DALYs (Disability-Adjusted Life Years)	118.52	0.139418	2000	<5 years	118.426	118.614	118.403	118.637	118.375	118.664	118.341	118.699	118.247	118.793
12	DALYs (Disability-Adjusted Life Years)	114.5	0.136946	2001	<5 years	114.408	114.593	114.385	114.616	114.358	114.642	114.325	114.676	114.232	114.769
13	DALYs (Disability-Adjusted Life Years)	110.284	0.134207	2002	<5 years	110.194	110.374	110.171	110.397	110.145	110.423	110.112	110.456	110.021	110.547
14	DALYs (Disability-Adjusted Life Years)	106.129	0.131349	2003	<5 years	106.041	106.218	106.019	106.24	105.993	106.265	105.961	106.298	105.872	106.387
15	DALYs (Disability-Adjusted Life Years)	103.065	0.129051	2004	<5 years	102.978	103.152	102.956	103.173	102.931	103.198	102.899	103.23	102.812	103.318
16	DALYs (Disability-Adjusted Life Years)	100.406	0.126915	2005	<5 years	100.321	100.492	100.3	100.513	100.275	100.538	100.244	100.569	100.158	100.655
17	DALYs (Disability-Adjusted Life Years)	98.2007	0.124955	2006	<5 years	98.1165	98.2849	98.0956	98.3058	98.0712	98.3302	98.0405	98.3609	97.9558	98.4456
18	DALYs (Disability-Adjusted Life Years)	96.2261	0.123049	2007	<5 years	96.1432	96.309	96.1226	96.3296	96.0986	96.3536	96.0683	96.3838	95.9849	96.4673
19	DALYs (Disability-Adjusted Life Years)	95.1483	0.121655	2008	<5 years	95.0663	95.2302	95.0459	95.2506	95.0222	95.2743	94.9923	95.3042	94.9098	95.3867
20	DALYs (Disability-Adjusted Life Years)	93.5619	0.119936	2009	<5 years	93.481	93.6427	93.461	93.6627	93.4376	93.6861	93.4081	93.7156	93.3268	93.7969
21	DALYs (Disability-Adjusted Life Years)	92.0216	0.118375	2010	<5 years	91.9419	92.1014	91.9221	92.1212	91.899	92.1443	91.8699	92.1734	91.7896	92.2537
22	DALYs (Disability-Adjusted Life Years)	91.073	0.117371	2011	<5 years	90.9939	91.1521	90.9743	91.1717	90.9514	91.1946	90.9225	91.2235	90.8429	91.303
23	DALYs (Disability-Adjusted Life Years)	90.2406	0.116498	2012	<5 years	90.1621	90.3191	90.1426	90.3386	90.1199	90.3613	90.0912	90.3899	90.0122	90.4689
24	DALYs (Disability-Adjusted Life Years)	90.1853	0.116141	2013	<5 years	90.107	90.2636	90.0876	90.283	90.065	90.3056	90.0364	90.3342	89.9577	90.4129
25	DALYs (Disability-Adjusted Life Years)	90.116	0.115803	2014	<5 years	90.0379	90.194	90.0186	90.2134	89.996	90.236	89.9675	90.2645	89.889	90.343
26	DALYs (Disability-Adjusted Life Years)	89.9103	0.115307	2015	<5 years	89.8326	89.988	89.8133	90.0073	89.7908	90.0297	89.7625	90.0581	89.6843	90.1363
27	DALYs (Disability-Adjusted Life Years)	89.4613	0.114594	2016	<5 years	89.384	89.5385	89.3649	89.5577	89.3426	89.58	89.3144	89.6082	89.2367	89.6859
28	DALYs (Disability-Adjusted Life Years)	89.11	0.114116	2017	<5 years	89.0331	89.1869	89.014	89.206	88.9918	89.2282	88.9637	89.2563	88.8863	89.3337
29	DALYs (Disability-Adjusted Life Years)	87.9432	0.113422	2018	<5 years	87.8667	88.0196	87.8478	88.0386	87.8257	88.0607	87.7978	88.0886	87.7209	88.1655
30	DALYs (Disability-Adjusted Life Years)	87.2324	0.113322	2019	<5 years	87.156	87.3087	87.137	87.3277	87.115	87.3498	87.0871	87.3776	87.0102	87.4545
31	DALYs (Disability-Adjusted Life Years)	78.9824	0.108496	2020	<5 years	78.9093	79.0556	78.8912	79.0737	78.87	79.0948	78.8434	79.1215	78.7698	79.1951
32	DALYs (Disability-Adjusted Life Years)	76.3695	0.107638	2021	<5 years	76.297	76.442	76.279	76.46	76.258	76.481	76.2315	76.5075	76.1585	76.5805
33	DALYs (Disability-Adjusted Life Years)	76.877	2.83412	2022	<5 years	74.9668	78.7872	74.4935	79.2605	73.9408	79.8131	73.2436	80.5103	71.3221	82.4319
34	DALYs (Disability-Adjusted Life Years)	74.8032	3.06431	2023	<5 years	72.7378	76.8685	72.2261	77.3803	71.6285	77.9778	70.8747	78.7316	68.7971	80.8092
35	DALYs (Disability-Adjusted Life Years)	72.7896	3.34812	2024	<5 years	70.5329	75.0462	69.9738	75.6054	69.3209	76.2582	68.4973	77.0819	66.2273	79.3519
36	DALYs (Disability-Adjusted Life Years)	70.8351	3.67519	2025	<5 years	68.358	73.3122	67.7442	73.9259	67.0276	74.6426	66.1235	75.5467	63.6317	78.0385
37	DALYs (Disability-Adjusted Life Years)	68.9385	4.03553	2026	<5 years	66.2186	71.6585	65.5446	72.3324	64.7577	73.1193	63.765	74.1121	61.0289	76.8482
38	DALYs (Disability-Adjusted Life Years)	67.0987	4.42049	2027	<5 years	64.1193	70.0782	63.3811	70.8164	62.5191	71.6784	61.4317	72.7658	58.4346	75.7629
39	DALYs (Disability-Adjusted Life Years)	65.3145	4.82298	2028	<5 years	62.0639	68.5652	61.2584	69.3707	60.3179	70.3112	59.1315	71.4976	55.8615	74.7676
40	DALYs (Disability-Adjusted Life Years)	63.5848	5.23737	2029	<5 years	60.0548	67.1147	59.1801	67.9894	58.1588	69.0107	56.8704	70.2991	53.3195	73.85
41	DALYs (Disability-Adjusted Life Years)	61.9082	5.65924	2030	<5 years	58.0938	65.7225	57.1487	66.6676	56.0452	67.7711	54.653	69.1633	50.8161	73.0003
42	DALYs (Disability-Adjusted Life Years)	60.2836	6.08512	2031	<5 years	56.1822	64.3849	55.166	65.4012	53.9794	66.5878	52.4824	68.0847	48.3567	72.2104
43	DALYs (Disability-Adjusted Life Years)	58.7098	6.51234	2032	<5 years	54.3205	63.0991	53.2329	64.1867	51.963	65.4566	50.361	67.0586	45.9456	71.474
44	DALYs (Disability-Adjusted Life Years)	57.1856	6.93883	2033	<5 years	52.5088	61.8624	51.3501	63.0212	49.997	64.3742	48.29	66.0812	43.5855	70.7857
45	DALYs (Disability-Adjusted Life Years)	55.7099	7.36299	2034	<5 years	50.7472	60.6725	49.5176	61.9022	48.0818	63.3379	46.2705	65.1492	41.2784	70.1413
46	DALYs (Disability-Adjusted Life Years)	54.2814	7.78361	2035	<5 years	49.0353	59.5276	47.7354	60.8274	46.2176	62.3452	44.3028	64.26	39.0255	69.5373
47	DALYs (Disability-Adjusted Life Years)	52.899	8.19982	2036	<5 years	47.3724	58.4257	46.003	59.7951	44.404	61.394	42.3869	63.4112	36.8274	68.9707
48	DALYs (Disability-Adjusted Life Years)	51.5616	8.61097	2037	<5 years	45.7578	57.3654	44.3198	58.8034	42.6406	60.4826	40.5223	62.6009	34.6841	68.4391
49	DALYs (Disability-Adjusted Life Years)	50.268	9.01664	2038	<5 years	44.1908	56.3452	42.685	57.851	40.9267	59.6092	38.7086	61.8273	32.5953	67.9406
50	DALYs (Disability-Adjusted Life Years)	49.017	9.41659	2039	<5 years	42.6703	55.3638	41.0977	56.9364	39.2614	58.7726	36.945	61.0891	30.5605	67.4736
51	DALYs (Disability-Adjusted Life Years)	47.8077	9.81071	2040	<5 years	41.1953	54.4201	39.5569	56.0585	37.6438	57.9716	35.2303	60.385	28.5787	67.0367
52	DALYs (Disability-Adjusted Life Years)	103.393	0.132989	1990	5-9 years	103.303	103.482	103.281	103.505	103.255	103.53	103.222	103.563	103.132	103.653
53	DALYs (Disability-Adjusted Life Years)	104.083	0.132375	1991	5-9 years	103.994	104.173	103.972	104.195	103.946	104.22	103.914	104.253	103.824	104.343
54	DALYs (Disability-Adjusted Life Years)	104.569	0.131725	1992	5-9 years	104.48	104.658	104.458	104.68	104.433	104.705	104.4	104.738	104.311	104.827
55	DALYs (Disability-Adjusted Life Years)	104.409	0.130862	1993	5-9 years	104.321	104.498	104.299	104.519	104.274	104.545	104.242	104.577	104.153	104.666
56	DALYs (Disability-Adjusted Life Years)	104.134	0.130186	1994	5-9 years	104.046	104.222	104.025	104.244	103.999	104.269	103.967	104.301	103.879	104.389
57	DALYs (Disability-Adjusted Life Years)	103.439	0.129505	1995	5-9 years	103.352	103.526	103.33	103.548	103.305	103.573	103.273	103.605	103.185	103.693
58	DALYs (Disability-Adjusted Life Years)	102.422	0.128881	1996	5-9 years	102.336	102.509	102.314	102.531	102.289	102.556	102.257	102.588	102.17	102.675
59	DALYs (Disability-Adjusted Life Years)	101.101	0.128261	1997	5-9 years	101.014	101.187	100.993	101.209	100.968	101.234	100.936	101.265	100.849	101.352
60	DALYs (Disability-Adjusted Life Years)	99.6453	0.127688	1998	5-9 years	99.5592	99.7313	99.5379	99.7526	99.513	99.7775	99.4816	99.809	99.395	99.8955
61	DALYs (Disability-Adjusted Life Years)	96.8406	0.126307	1999	5-9 years	96.7555	96.9257	96.7344	96.9468	96.7098	96.9715	96.6787	97.0025	96.5931	97.0882
62	DALYs (Disability-Adjusted Life Years)	94.8153	0.125407	2000	5-9 years	94.7308	94.8998	94.7098	94.9208	94.6854	94.9452	94.6545	94.9761	94.5695	95.0611
63	DALYs (Disability-Adjusted Life Years)	93.378	0.124735	2001	5-9 years	93.294	93.4621	93.2731	93.4829	93.2488	93.5073	93.2181	93.5379	93.1336	93.6225
64	DALYs (Disability-Adjusted Life Years)	89.8974	0.122527	2002	5-9 years	89.8149	89.98	89.7944	90.0005	89.7705	90.0244	89.7404	90.0545	89.6573	90.1376
65	DALYs (Disability-Adjusted Life Years)	86.7621	0.120426	2003	5-9 years	86.681	86.8433	86.6608	86.8634	86.6374	86.8869	86.6077	86.9165	86.5261	86.9982
66	DALYs (Disability-Adjusted Life Years)	86.0805	0.119952	2004	5-9 years	85.9997	86.1614	85.9796	86.1814	85.9562	86.2048	85.9267	86.2343	85.8454	86.3156
67	DALYs (Disability-Adjusted Life Years)	85.8206	0.1197	2005	5-9 years	85.74	85.9013	85.72	85.9213	85.6966	85.9446	85.6672	85.9741	85.586	86.0553
68	DALYs (Disability-Adjusted Life Years)	84.4288	0.118585	2006	5-9 years	84.3489	84.5087	84.3291	84.5285	84.3059	84.5516	84.2768	84.5808	84.1964	84.6612
69	DALYs (Disability-Adjusted Life Years)	83.06	0.117404	2007	5-9 years	82.9809	83.1392	82.9613	83.1588	82.9384	83.1817	82.9095	83.2106	82.8299	83.2902
70	DALYs (Disability-Adjusted Life Years)	83.6622	0.117515	2008	5-9 years	83.583	83.7414	83.5634	83.761	83.5404	83.7839	83.5115	83.8128	83.4319	83.8925
71	DALYs (Disability-Adjusted Life Years)	83.4735	0.11696	2009	5-9 years	83.3946	83.5523	83.3751	83.5718	83.3523	83.5946	83.3235	83.6234	83.2442	83.7027
72	DALYs (Disability-Adjusted Life Years)	81.8902	0.115343	2010	5-9 years	81.8124	81.9679	81.7932	81.9872	81.7707	82.0097	81.7423	82.038	81.6641	82.1162
73	DALYs (Disability-Adjusted Life Years)	82.146	0.114911	2011	5-9 years	82.0685	82.2234	82.0494	82.2426	82.027	82.265	81.9987	82.2933	81.9208	82.3712
74	DALYs (Disability-Adjusted Life Years)	82.7935	0.11463	2012	5-9 years	82.7162	82.8708	82.6971	82.8899	82.6747	82.9122	82.6465	82.9404	82.5688	83.0182
75	DALYs (Disability-Adjusted Life Years)	82.7966	0.113829	2013	5-9 years	82.7199	82.8733	82.7008	82.8923	82.6787	82.9145	82.6507	82.9425	82.5735	83.0197
76	DALYs (Disability-Adjusted Life Years)	81.6405	0.112245	2014	5-9 years	81.5648	81.7161	81.5461	81.7349	81.5242	81.7568	81.4966	81.7844	81.4205	81.8605
77	DALYs (Disability-Adjusted Life Years)	81.303	0.11135	2015	5-9 years	81.228	81.3781	81.2094	81.3967	81.1877	81.4184	81.1603	81.4458	81.0848	81.5213
78	DALYs (Disability-Adjusted Life Years)	80.5298	0.110322	2016	5-9 years	80.4554	80.6041	80.437	80.6225	80.4155	80.644	80.3883	80.6712	80.3135	80.746
79	DALYs (Disability-Adjusted Life Years)	79.3915	0.109109	2017	5-9 years	79.318	79.4651	79.2998	79.4833	79.2785	79.5046	79.2516	79.5314	79.1777	79.6054
80	DALYs (Disability-Adjusted Life Years)	77.7903	0.107592	2018	5-9 years	77.7178	77.8629	77.6999	77.8808	77.6789	77.9018	77.6524	77.9283	77.5795	78.0012
81	DALYs (Disability-Adjusted Life Years)	76.7356	0.106483	2019	5-9 years	76.6638	76.8074	76.646	76.8251	76.6253	76.8459	76.5991	76.8721	76.5269	76.9443
82	DALYs (Disability-Adjusted Life Years)	73.0751	0.103482	2020	5-9 years	73.0054	73.1448	72.9881	73.1621	72.9679	73.1823	72.9424	73.2078	72.8723	73.2779
83	DALYs (Disability-Adjusted Life Years)	71.3463	0.101794	2021	5-9 years	71.2776	71.4149	71.2606	71.4319	71.2408	71.4517	71.2158	71.4768	71.1467	71.5458
84	DALYs (Disability-Adjusted Life Years)	68.4345	2.1414	2022	5-9 years	66.9912	69.8778	66.6336	70.2354	66.216	70.653	65.6892	71.1797	64.2373	72.6316
85	DALYs (Disability-Adjusted Life Years)	66.7811	2.14747	2023	5-9 years	65.3337	68.2284	64.975	68.5871	64.5563	69.0058	64.028	69.5341	62.572	70.9901
86	DALYs (Disability-Adjusted Life Years)	65.0735	2.16469	2024	5-9 years	63.6145	66.5325	63.253	66.894	62.8309	67.3162	62.2984	67.8487	60.8307	69.3163
87	DALYs (Disability-Adjusted Life Years)	63.3369	2.20508	2025	5-9 years	61.8507	64.8231	61.4824	65.1914	61.0525	65.6214	60.51	66.1638	59.015	67.6589
88	DALYs (Disability-Adjusted Life Years)	61.6235	2.2825	2026	5-9 years	60.0851	63.1619	59.7039	63.5431	59.2588	63.9882	58.6973	64.5497	57.1498	66.0972
89	DALYs (Disability-Adjusted Life Years)	59.9588	2.40609	2027	5-9 years	58.3371	61.5805	57.9353	61.9823	57.4661	62.4515	56.8742	63.0434	55.2429	64.6747
90	DALYs (Disability-Adjusted Life Years)	58.3419	2.57455	2028	5-9 years	56.6067	60.0771	56.1767	60.5071	55.6747	61.0091	55.0413	61.6425	53.2958	63.388
91	DALYs (Disability-Adjusted Life Years)	56.7719	2.78295	2029	5-9 years	54.8962	58.6477	54.4315	59.1124	53.8888	59.6551	53.2042	60.3397	51.3174	62.2265
92	DALYs (Disability-Adjusted Life Years)	55.248	3.02462	2030	5-9 years	53.2095	57.2866	52.7043	57.7918	52.1145	58.3816	51.3705	59.1256	49.3198	61.1763
93	DALYs (Disability-Adjusted Life Years)	53.7693	3.29269	2031	5-9 years	51.55	55.9886	51.0002	56.5385	50.3581	57.1805	49.5481	57.9905	47.3156	60.223
94	DALYs (Disability-Adjusted Life Years)	52.3348	3.5809	2032	5-9 years	49.9213	54.7483	49.3233	55.3464	48.625	56.0446	47.7441	56.9255	45.3163	59.3534
95	DALYs (Disability-Adjusted Life Years)	50.9437	3.8839	2033	5-9 years	48.3259	53.5614	47.6773	54.21	46.9199	54.9674	45.9645	55.9228	43.3312	58.5561
96	DALYs (Disability-Adjusted Life Years)	49.5949	4.19733	2034	5-9 years	46.7659	52.4239	46.065	53.1249	45.2465	53.9433	44.2139	54.9759	41.3682	57.8217
97	DALYs (Disability-Adjusted Life Years)	48.2876	4.51766	2035	5-9 years	45.2427	51.3325	44.4883	52.087	43.6073	52.9679	42.496	54.0793	39.433	57.1422
98	DALYs (Disability-Adjusted Life Years)	47.0209	4.84209	2036	5-9 years	43.7573	50.2845	42.9487	51.0931	42.0045	52.0373	40.8133	53.2285	37.5304	56.5114
99	DALYs (Disability-Adjusted Life Years)	45.7938	5.16844	2037	5-9 years	42.3102	49.2773	41.4471	50.1404	40.4393	51.1483	39.1678	52.4197	35.6636	55.9239
100	DALYs (Disability-Adjusted Life Years)	44.6053	5.49497	2038	5-9 years	40.9017	48.3089	39.984	49.2266	38.9125	50.2981	37.5608	51.6498	33.8352	55.3754
101	DALYs (Disability-Adjusted Life Years)	43.4546	5.82034	2039	5-9 years	39.5317	47.3775	38.5597	48.3495	37.4247	49.4845	35.9929	50.9163	32.0467	54.8625
102	DALYs (Disability-Adjusted Life Years)	42.3407	6.14353	2040	5-9 years	38.2	46.4815	37.174	47.5075	35.976	48.7054	34.4647	50.2168	30.2994	54.3821
103	DALYs (Disability-Adjusted Life Years)	69.3206	0.113587	1990	10-14 years	69.244	69.3971	69.225	69.4161	69.2029	69.4382	69.1749	69.4662	69.0979	69.5432
104	DALYs (Disability-Adjusted Life Years)	69.4278	0.113007	1991	10-14 years	69.3516	69.5039	69.3327	69.5228	69.3107	69.5448	69.2829	69.5726	69.2063	69.6493
105	DALYs (Disability-Adjusted Life Years)	69.4644	0.112252	1992	10-14 years	69.3887	69.54	69.37	69.5588	69.3481	69.5807	69.3205	69.6083	69.2444	69.6844
106	DALYs (Disability-Adjusted Life Years)	69.3416	0.11126	1993	10-14 years	69.2666	69.4166	69.248	69.4352	69.2263	69.4569	69.199	69.4842	69.1235	69.5597
107	DALYs (Disability-Adjusted Life Years)	69.2746	0.110246	1994	10-14 years	69.2003	69.3489	69.1819	69.3673	69.1604	69.3888	69.1333	69.416	69.0585	69.4907
108	DALYs (Disability-Adjusted Life Years)	69.3926	0.10933	1995	10-14 years	69.3189	69.4663	69.3007	69.4846	69.2793	69.5059	69.2525	69.5328	69.1783	69.6069
109	DALYs (Disability-Adjusted Life Years)	69.65	0.108462	1996	10-14 years	69.5769	69.7231	69.5588	69.7412	69.5376	69.7623	69.5109	69.789	69.4374	69.8626
110	DALYs (Disability-Adjusted Life Years)	69.7286	0.107497	1997	10-14 years	69.6562	69.8011	69.6382	69.819	69.6172	69.84	69.5908	69.8664	69.5179	69.9393
111	DALYs (Disability-Adjusted Life Years)	69.6042	0.106532	1998	10-14 years	69.5324	69.676	69.5146	69.6938	69.4938	69.7145	69.4676	69.7407	69.3954	69.813
112	DALYs (Disability-Adjusted Life Years)	69.9033	0.106117	1999	10-14 years	69.8318	69.9748	69.814	69.9925	69.7933	70.0132	69.7672	70.0393	69.6953	70.1113
113	DALYs (Disability-Adjusted Life Years)	70.1139	0.105899	2000	10-14 years	70.0425	70.1853	70.0248	70.2029	70.0042	70.2236	69.9781	70.2496	69.9063	70.3214
114	DALYs (Disability-Adjusted Life Years)	69.5261	0.105392	2001	10-14 years	69.4551	69.5971	69.4375	69.6147	69.4169	69.6353	69.391	69.6612	69.3195	69.7327
115	DALYs (Disability-Adjusted Life Years)	67.4307	0.103951	2002	10-14 years	67.3607	67.5008	67.3433	67.5182	67.323	67.5384	67.2975	67.564	67.227	67.6345
116	DALYs (Disability-Adjusted Life Years)	65.4186	0.102681	2003	10-14 years	65.3494	65.4878	65.3322	65.5049	65.3122	65.525	65.2869	65.5502	65.2173	65.6198
117	DALYs (Disability-Adjusted Life Years)	64.5507	0.102361	2004	10-14 years	64.4817	64.6197	64.4647	64.6368	64.4447	64.6568	64.4195	64.682	64.3501	64.7514
118	DALYs (Disability-Adjusted Life Years)	63.8608	0.102183	2005	10-14 years	63.792	63.9297	63.7749	63.9468	63.755	63.9667	63.7298	63.9918	63.6606	64.0611
119	DALYs (Disability-Adjusted Life Years)	62.6185	0.101437	2006	10-14 years	62.5501	62.6868	62.5331	62.7038	62.5134	62.7235	62.4884	62.7485	62.4196	62.8173
120	DALYs (Disability-Adjusted Life Years)	61.715	0.10085	2007	10-14 years	61.647	61.783	61.6302	61.7998	61.6105	61.8195	61.5857	61.8443	61.5173	61.9127
121	DALYs (Disability-Adjusted Life Years)	61.3213	0.100611	2008	10-14 years	61.2535	61.3891	61.2367	61.4059	61.2171	61.4255	61.1923	61.4503	61.1241	61.5185
122	DALYs (Disability-Adjusted Life Years)	61.7293	0.100977	2009	10-14 years	61.6613	61.7974	61.6444	61.8143	61.6247	61.834	61.5999	61.8588	61.5314	61.9273
123	DALYs (Disability-Adjusted Life Years)	61.9314	0.101114	2010	10-14 years	61.8633	61.9996	61.8464	62.0165	61.8267	62.0362	61.8018	62.0611	61.7333	62.1296
124	DALYs (Disability-Adjusted Life Years)	61.0995	0.100351	2011	10-14 years	61.0318	61.1671	61.0151	61.1839	60.9955	61.2034	60.9708	61.2281	60.9028	61.2961
125	DALYs (Disability-Adjusted Life Years)	60.6115	0.0997981	2012	10-14 years	60.5442	60.6787	60.5275	60.6954	60.5081	60.7149	60.4835	60.7394	60.4159	60.8071
126	DALYs (Disability-Adjusted Life Years)	60.2582	0.0992664	2013	10-14 years	60.1913	60.3251	60.1747	60.3417	60.1553	60.361	60.1309	60.3854	60.0636	60.4527
127	DALYs (Disability-Adjusted Life Years)	60.9151	0.0994758	2014	10-14 years	60.8481	60.9821	60.8314	60.9988	60.812	61.0182	60.7876	61.0426	60.7201	61.1101
128	DALYs (Disability-Adjusted Life Years)	60.6896	0.0988754	2015	10-14 years	60.623	60.7563	60.6065	60.7728	60.5872	60.792	60.5629	60.8164	60.4958	60.8834
129	DALYs (Disability-Adjusted Life Years)	59.7542	0.0975835	2016	10-14 years	59.6885	59.82	59.6722	59.8363	59.6531	59.8553	59.6291	59.8793	59.563	59.9455
130	DALYs (Disability-Adjusted Life Years)	59.4205	0.0966781	2017	10-14 years	59.3554	59.4857	59.3392	59.5018	59.3204	59.5207	59.2966	59.5445	59.231	59.61
131	DALYs (Disability-Adjusted Life Years)	59.2826	0.0958731	2018	10-14 years	59.218	59.3472	59.202	59.3633	59.1833	59.3819	59.1597	59.4055	59.0947	59.4705
132	DALYs (Disability-Adjusted Life Years)	58.862	0.0948473	2019	10-14 years	58.7981	58.9259	58.7822	58.9417	58.7637	58.9602	58.7404	58.9836	58.6761	59.0479
133	DALYs (Disability-Adjusted Life Years)	57.4236	0.0931065	2020	10-14 years	57.3609	57.4864	57.3453	57.502	57.3272	57.5201	57.3043	57.543	57.2412	57.6061
134	DALYs (Disability-Adjusted Life Years)	56.7659	0.0921487	2021	10-14 years	56.7038	56.828	56.6884	56.8434	56.6705	56.8614	56.6478	56.8841	56.5853	56.9465
135	DALYs (Disability-Adjusted Life Years)	52.3989	1.61813	2022	10-14 years	51.3082	53.4895	51.038	53.7597	50.7225	54.0752	50.3244	54.4733	49.2273	55.5704
136	DALYs (Disability-Adjusted Life Years)	51.4542	1.62244	2023	10-14 years	50.3606	52.5477	50.0897	52.8186	49.7733	53.135	49.3742	53.5341	48.2742	54.6341
137	DALYs (Disability-Adjusted Life Years)	50.4803	1.62524	2024	10-14 years	49.3849	51.5758	49.1135	51.8472	48.7966	52.1641	48.3968	52.5639	47.2949	53.6658
138	DALYs (Disability-Adjusted Life Years)	49.469	1.62648	2025	10-14 years	48.3727	50.5652	48.1011	50.8368	47.7839	51.154	47.3838	51.5541	46.2811	52.6569
139	DALYs (Disability-Adjusted Life Years)	48.4164	1.62677	2026	10-14 years	47.32	49.5129	47.0483	49.7845	46.7311	50.1018	46.3309	50.502	45.228	51.6049
140	DALYs (Disability-Adjusted Life Years)	47.3177	1.62698	2027	10-14 years	46.2212	48.4143	45.9495	48.686	45.6322	49.0033	45.232	49.4035	44.1289	50.5066
141	DALYs (Disability-Adjusted Life Years)	46.1747	1.6287	2028	10-14 years	45.0769	47.2724	44.8049	47.5444	44.4873	47.862	44.0867	48.2627	42.9824	49.3669
142	DALYs (Disability-Adjusted Life Years)	44.9942	1.6367	2029	10-14 years	43.8911	46.0973	43.6177	46.3707	43.2986	46.6898	42.8959	47.0924	41.7863	48.2021
143	DALYs (Disability-Adjusted Life Years)	43.7936	1.65896	2030	10-14 years	42.6754	44.9117	42.3984	45.1888	42.0749	45.5123	41.6668	45.9204	40.542	47.0451
144	DALYs (Disability-Adjusted Life Years)	42.609	1.70491	2031	10-14 years	41.4599	43.7581	41.1752	44.0428	40.8427	44.3753	40.4233	44.7947	39.2674	45.9506
145	DALYs (Disability-Adjusted Life Years)	41.4581	1.7811	2032	10-14 years	40.2576	42.6586	39.9602	42.956	39.6129	43.3033	39.1747	43.7415	37.9671	44.949
146	DALYs (Disability-Adjusted Life Years)	40.3402	1.88738	2033	10-14 years	39.0681	41.6123	38.7529	41.9275	38.3849	42.2956	37.9206	42.7598	36.641	44.0395
147	DALYs (Disability-Adjusted Life Years)	39.2548	2.0211	2034	10-14 years	37.8926	40.6171	37.5551	40.9546	37.161	41.3487	36.6638	41.8459	35.2935	43.2162
148	DALYs (Disability-Adjusted Life Years)	38.2013	2.1783	2035	10-14 years	36.7331	39.6694	36.3693	40.0332	35.9445	40.458	35.4087	40.9938	33.9318	42.4707
149	DALYs (Disability-Adjusted Life Years)	37.1789	2.35457	2036	10-14 years	35.5919	38.7659	35.1987	39.1591	34.7396	39.6182	34.1604	40.1975	32.564	41.7939
150	DALYs (Disability-Adjusted Life Years)	36.1871	2.54573	2037	10-14 years	34.4713	37.903	34.0462	38.3281	33.5498	38.8245	32.9235	39.4508	31.1975	41.1768
151	DALYs (Disability-Adjusted Life Years)	35.2253	2.7481	2038	10-14 years	33.3731	37.0776	32.9142	37.5365	32.3783	38.0724	31.7023	38.7484	29.8391	40.6116
152	DALYs (Disability-Adjusted Life Years)	34.2928	2.95859	2039	10-14 years	32.2988	36.2869	31.8047	36.781	31.2277	37.3579	30.4999	38.0858	28.494	40.0917
153	DALYs (Disability-Adjusted Life Years)	33.389	3.17467	2040	10-14 years	31.2493	35.5287	30.7191	36.0589	30.1001	36.678	29.3191	37.459	27.1667	39.6114
154	DALYs (Disability-Adjusted Life Years)	51.5776	0.0994438	1990	15-19 years	51.5106	51.6446	51.4939	51.6612	51.4746	51.6806	51.4501	51.7051	51.3827	51.7725
155	DALYs (Disability-Adjusted Life Years)	51.3508	0.0993238	1991	15-19 years	51.2838	51.4177	51.2672	51.4343	51.2479	51.4537	51.2234	51.4781	51.1561	51.5454
156	DALYs (Disability-Adjusted Life Years)	51.0863	0.0991663	1992	15-19 years	51.0195	51.1532	51.0029	51.1697	50.9836	51.1891	50.9592	51.2135	50.892	51.2807
157	DALYs (Disability-Adjusted Life Years)	50.5983	0.0986875	1993	15-19 years	50.5318	50.6648	50.5153	50.6813	50.4961	50.7005	50.4718	50.7248	50.4049	50.7917
158	DALYs (Disability-Adjusted Life Years)	49.9494	0.0978673	1994	15-19 years	49.8834	50.0154	49.8671	50.0317	49.848	50.0508	49.8239	50.0749	49.7576	50.1412
159	DALYs (Disability-Adjusted Life Years)	49.5318	0.0970506	1995	15-19 years	49.4664	49.5972	49.4502	49.6134	49.4312	49.6323	49.4074	49.6562	49.3416	49.722
160	DALYs (Disability-Adjusted Life Years)	49.4097	0.0963613	1996	15-19 years	49.3447	49.4746	49.3286	49.4907	49.3098	49.5095	49.2861	49.5332	49.2208	49.5985
161	DALYs (Disability-Adjusted Life Years)	49.4978	0.0957603	1997	15-19 years	49.4332	49.5623	49.4172	49.5783	49.3986	49.597	49.375	49.6205	49.3101	49.6855
162	DALYs (Disability-Adjusted Life Years)	49.4252	0.0948874	1998	15-19 years	49.3612	49.4891	49.3454	49.505	49.3269	49.5235	49.3035	49.5468	49.2392	49.6112
163	DALYs (Disability-Adjusted Life Years)	49.2636	0.093841	1999	15-19 years	49.2003	49.3268	49.1847	49.3425	49.1664	49.3608	49.1433	49.3839	49.0797	49.4475
164	DALYs (Disability-Adjusted Life Years)	49.3767	0.0929841	2000	15-19 years	49.314	49.4393	49.2985	49.4549	49.2803	49.473	49.2575	49.4959	49.1944	49.5589
165	DALYs (Disability-Adjusted Life Years)	49.1745	0.0917504	2001	15-19 years	49.1126	49.2363	49.0973	49.2516	49.0794	49.2695	49.0569	49.2921	48.9947	49.3543
166	DALYs (Disability-Adjusted Life Years)	48.7601	0.0903515	2002	15-19 years	48.6992	48.821	48.6841	48.8361	48.6665	48.8537	48.6443	48.8759	48.583	48.9372
167	DALYs (Disability-Adjusted Life Years)	48.4845	0.0892248	2003	15-19 years	48.4243	48.5446	48.4094	48.5595	48.392	48.5769	48.3701	48.5989	48.3096	48.6594
168	DALYs (Disability-Adjusted Life Years)	48.4325	0.0885107	2004	15-19 years	48.3728	48.4921	48.358	48.5069	48.3408	48.5242	48.319	48.546	48.259	48.606
169	DALYs (Disability-Adjusted Life Years)	48.0656	0.0877569	2005	15-19 years	48.0065	48.1248	47.9918	48.1394	47.9747	48.1565	47.9531	48.1781	47.8936	48.2376
170	DALYs (Disability-Adjusted Life Years)	47.3246	0.086951	2006	15-19 years	47.266	47.3832	47.2515	47.3977	47.2345	47.4147	47.2131	47.4361	47.1542	47.495
171	DALYs (Disability-Adjusted Life Years)	46.6228	0.0863911	2007	15-19 years	46.5645	46.681	46.5501	46.6954	46.5333	46.7123	46.512	46.7335	46.4534	46.7921
172	DALYs (Disability-Adjusted Life Years)	46.3468	0.0863582	2008	15-19 years	46.2886	46.4051	46.2742	46.4195	46.2574	46.4363	46.2361	46.4576	46.1776	46.5161
173	DALYs (Disability-Adjusted Life Years)	45.6036	0.0859592	2009	15-19 years	45.5457	45.6616	45.5314	45.6759	45.5146	45.6927	45.4934	45.7138	45.4352	45.7721
174	DALYs (Disability-Adjusted Life Years)	44.8573	0.085581	2010	15-19 years	44.7996	44.915	44.7854	44.9293	44.7687	44.946	44.7476	44.967	44.6896	45.0251
175	DALYs (Disability-Adjusted Life Years)	44.3797	0.0853726	2011	15-19 years	44.3222	44.4373	44.3079	44.4515	44.2913	44.4682	44.2703	44.4892	44.2124	44.547
176	DALYs (Disability-Adjusted Life Years)	43.8359	0.084992	2012	15-19 years	43.7786	43.8931	43.7644	43.9073	43.7478	43.9239	43.7269	43.9448	43.6693	44.0024
177	DALYs (Disability-Adjusted Life Years)	43.5664	0.0848123	2013	15-19 years	43.5093	43.6236	43.4951	43.6378	43.4786	43.6543	43.4577	43.6752	43.4002	43.7327
178	DALYs (Disability-Adjusted Life Years)	43.5567	0.0848427	2014	15-19 years	43.4995	43.6139	43.4853	43.628	43.4688	43.6446	43.4479	43.6655	43.3904	43.723
179	DALYs (Disability-Adjusted Life Years)	43.2009	0.0844776	2015	15-19 years	43.144	43.2578	43.1298	43.2719	43.1134	43.2884	43.0926	43.3092	43.0353	43.3665
180	DALYs (Disability-Adjusted Life Years)	42.7769	0.0840022	2016	15-19 years	42.7203	42.8336	42.7063	42.8476	42.6899	42.864	42.6693	42.8846	42.6123	42.9416
181	DALYs (Disability-Adjusted Life Years)	42.7302	0.083845	2017	15-19 years	42.6737	42.7867	42.6597	42.8007	42.6433	42.8171	42.6227	42.8377	42.5659	42.8945
182	DALYs (Disability-Adjusted Life Years)	42.4812	0.083412	2018	15-19 years	42.4249	42.5374	42.411	42.5513	42.3948	42.5676	42.3742	42.5881	42.3177	42.6447
183	DALYs (Disability-Adjusted Life Years)	42.4885	0.0831464	2019	15-19 years	42.4325	42.5446	42.4186	42.5585	42.4024	42.5747	42.3819	42.5951	42.3256	42.6515
184	DALYs (Disability-Adjusted Life Years)	42.4679	0.0827774	2020	15-19 years	42.4121	42.5237	42.3983	42.5375	42.3821	42.5536	42.3618	42.574	42.3056	42.6301
185	DALYs (Disability-Adjusted Life Years)	41.9205	0.0817952	2021	15-19 years	41.8653	41.9756	41.8517	41.9893	41.8357	42.0052	41.8156	42.0253	41.7602	42.0808
186	DALYs (Disability-Adjusted Life Years)	39.592	1.21547	2022	15-19 years	38.7727	40.4112	38.5698	40.6142	38.3327	40.8512	38.0337	41.1502	37.2096	41.9743
187	DALYs (Disability-Adjusted Life Years)	39.0803	1.22388	2023	15-19 years	38.2554	39.9052	38.051	40.1096	37.8123	40.3482	37.5113	40.6493	36.6815	41.4791
188	DALYs (Disability-Adjusted Life Years)	38.5435	1.2313	2024	15-19 years	37.7136	39.3734	37.5079	39.579	37.2678	39.8191	36.9649	40.122	36.1301	40.9568
189	DALYs (Disability-Adjusted Life Years)	37.9734	1.23753	2025	15-19 years	37.1393	38.8075	36.9326	39.0142	36.6913	39.2555	36.3869	39.5599	35.5478	40.399
190	DALYs (Disability-Adjusted Life Years)	37.367	1.24272	2026	15-19 years	36.5294	38.2046	36.3219	38.4121	36.0795	38.6544	35.7738	38.9601	34.9313	39.8027
191	DALYs (Disability-Adjusted Life Years)	36.7259	1.2469	2027	15-19 years	35.8855	37.5664	35.6773	37.7746	35.4342	38.0177	35.1274	38.3245	34.282	39.1699
192	DALYs (Disability-Adjusted Life Years)	36.064	1.24993	2028	15-19 years	35.2215	36.9064	35.0128	37.1151	34.769	37.3589	34.4616	37.6664	33.6141	38.5138
193	DALYs (Disability-Adjusted Life Years)	35.3816	1.25165	2029	15-19 years	34.5379	36.2252	34.3289	36.4342	34.0849	36.6783	33.7769	36.9862	32.9283	37.8348
194	DALYs (Disability-Adjusted Life Years)	34.6728	1.25206	2030	15-19 years	33.8289	35.5167	33.6199	35.7258	33.3757	35.97	33.0677	36.278	32.2188	37.1269
195	DALYs (Disability-Adjusted Life Years)	33.9352	1.25154	2031	15-19 years	33.0917	34.7788	32.8827	34.9878	32.6387	35.2318	32.3308	35.5397	31.4822	36.3883
196	DALYs (Disability-Adjusted Life Years)	33.1653	1.25063	2032	15-19 years	32.3224	34.0082	32.1135	34.2171	31.8697	34.461	31.562	34.7686	30.7141	35.6165
197	DALYs (Disability-Adjusted Life Years)	32.3643	1.25029	2033	15-19 years	31.5216	33.207	31.3128	33.4158	31.069	33.6596	30.7614	33.9671	29.9137	34.8148
198	DALYs (Disability-Adjusted Life Years)	31.537	1.25359	2034	15-19 years	30.6921	32.3819	30.4827	32.5913	30.2383	32.8357	29.9299	33.1441	29.08	33.994
199	DALYs (Disability-Adjusted Life Years)	30.6956	1.26576	2035	15-19 years	29.8425	31.5487	29.6311	31.7601	29.3843	32.0069	29.0729	32.3183	28.2147	33.1765
200	DALYs (Disability-Adjusted Life Years)	29.8654	1.29322	2036	15-19 years	28.9938	30.7371	28.7779	30.953	28.5257	31.2052	28.2075	31.5234	27.3307	32.4002
201	DALYs (Disability-Adjusted Life Years)	29.0589	1.34058	2037	15-19 years	28.1553	29.9624	27.9315	30.1863	27.67	30.4477	27.3403	30.7775	26.4313	31.6864
202	DALYs (Disability-Adjusted Life Years)	28.2755	1.40816	2038	15-19 years	27.3264	29.2246	27.0912	29.4597	26.8166	29.7343	26.4702	30.0807	25.5155	31.0355
203	DALYs (Disability-Adjusted Life Years)	27.5148	1.49463	2039	15-19 years	26.5074	28.5222	26.2578	28.7718	25.9664	29.0633	25.5987	29.4309	24.5853	30.4443
204	DALYs (Disability-Adjusted Life Years)	26.7765	1.59765	2040	15-19 years	25.6996	27.8533	25.4328	28.1201	25.1213	28.4316	24.7283	28.8247	23.6451	29.9079
205	DALYs (Disability-Adjusted Life Years)	47.4141	0.097927	1990	20-24 years	47.3481	47.4801	47.3317	47.4965	47.3126	47.5155	47.2886	47.5396	47.2222	47.606
206	DALYs (Disability-Adjusted Life Years)	47.6153	0.0976467	1991	20-24 years	47.5494	47.6811	47.5331	47.6974	47.5141	47.7164	47.4901	47.7404	47.4239	47.8066
207	DALYs (Disability-Adjusted Life Years)	47.8313	0.0975146	1992	20-24 years	47.7656	47.897	47.7493	47.9133	47.7303	47.9323	47.7063	47.9563	47.6402	48.0224
208	DALYs (Disability-Adjusted Life Years)	47.7663	0.0972066	1993	20-24 years	47.7008	47.8318	47.6845	47.848	47.6656	47.867	47.6417	47.8909	47.5758	47.9568
209	DALYs (Disability-Adjusted Life Years)	47.6908	0.097019	1994	20-24 years	47.6254	47.7562	47.6092	47.7724	47.5903	47.7913	47.5664	47.8152	47.5007	47.881
210	DALYs (Disability-Adjusted Life Years)	47.6139	0.0969254	1995	20-24 years	47.5485	47.6792	47.5323	47.6954	47.5134	47.7143	47.4896	47.7381	47.4239	47.8038
211	DALYs (Disability-Adjusted Life Years)	47.4845	0.0968479	1996	20-24 years	47.4192	47.5498	47.4031	47.566	47.3842	47.5849	47.3604	47.6087	47.2947	47.6743
212	DALYs (Disability-Adjusted Life Years)	47.3851	0.0968098	1997	20-24 years	47.3199	47.4504	47.3037	47.4665	47.2848	47.4854	47.261	47.5092	47.1954	47.5748
213	DALYs (Disability-Adjusted Life Years)	47.1367	0.0965138	1998	20-24 years	47.0717	47.2018	47.0555	47.2179	47.0367	47.2367	47.013	47.2604	46.9475	47.3259
214	DALYs (Disability-Adjusted Life Years)	47.0492	0.0961826	1999	20-24 years	46.9844	47.1141	46.9684	47.1301	46.9496	47.1489	46.9259	47.1725	46.8607	47.2378
215	DALYs (Disability-Adjusted Life Years)	47.2876	0.0959706	2000	20-24 years	47.2229	47.3523	47.2069	47.3683	47.1882	47.3871	47.1646	47.4107	47.0995	47.4757
216	DALYs (Disability-Adjusted Life Years)	46.9521	0.0950325	2001	20-24 years	46.888	47.0161	46.8721	47.032	46.8536	47.0505	46.8302	47.0739	46.7658	47.1383
217	DALYs (Disability-Adjusted Life Years)	46.2826	0.0936412	2002	20-24 years	46.2194	46.3457	46.2038	46.3613	46.1855	46.3796	46.1625	46.4026	46.099	46.4661
218	DALYs (Disability-Adjusted Life Years)	46.0758	0.0926098	2003	20-24 years	46.0134	46.1382	45.9979	46.1537	45.9798	46.1717	45.957	46.1945	45.8943	46.2573
219	DALYs (Disability-Adjusted Life Years)	45.8789	0.0914958	2004	20-24 years	45.8173	45.9406	45.802	45.9559	45.7842	45.9737	45.7616	45.9962	45.6996	46.0583
220	DALYs (Disability-Adjusted Life Years)	45.9317	0.0905489	2005	20-24 years	45.8707	45.9928	45.8556	46.0079	45.8379	46.0255	45.8156	46.0478	45.7543	46.1092
221	DALYs (Disability-Adjusted Life Years)	45.9863	0.0895126	2006	20-24 years	45.926	46.0466	45.911	46.0616	45.8936	46.0791	45.8716	46.1011	45.8109	46.1618
222	DALYs (Disability-Adjusted Life Years)	46.3417	0.0887859	2007	20-24 years	46.2818	46.4015	46.267	46.4163	46.2497	46.4337	46.2279	46.4555	46.1677	46.5157
223	DALYs (Disability-Adjusted Life Years)	46.8033	0.0882678	2008	20-24 years	46.7438	46.8628	46.729	46.8775	46.7118	46.8947	46.6901	46.9164	46.6303	46.9763
224	DALYs (Disability-Adjusted Life Years)	46.8393	0.0875513	2009	20-24 years	46.7803	46.8983	46.7657	46.9129	46.7486	46.93	46.7271	46.9516	46.6677	47.0109
225	DALYs (Disability-Adjusted Life Years)	46.8917	0.0871748	2010	20-24 years	46.8329	46.9504	46.8184	46.965	46.8014	46.982	46.7799	47.0034	46.7208	47.0625
226	DALYs (Disability-Adjusted Life Years)	46.2452	0.0864922	2011	20-24 years	46.1869	46.3035	46.1725	46.318	46.1556	46.3348	46.1343	46.3561	46.0757	46.4147
227	DALYs (Disability-Adjusted Life Years)	45.7185	0.0861396	2012	20-24 years	45.6605	45.7766	45.6461	45.791	45.6293	45.8078	45.6081	45.829	45.5497	45.8874
228	DALYs (Disability-Adjusted Life Years)	45.4784	0.0861905	2013	20-24 years	45.4203	45.5365	45.4059	45.5509	45.3891	45.5677	45.3679	45.5889	45.3095	45.6474
229	DALYs (Disability-Adjusted Life Years)	45.3797	0.0864399	2014	20-24 years	45.3215	45.438	45.307	45.4524	45.2902	45.4693	45.2689	45.4905	45.2103	45.5492
230	DALYs (Disability-Adjusted Life Years)	45.2253	0.0866277	2015	20-24 years	45.167	45.2837	45.1525	45.2982	45.1356	45.3151	45.1143	45.3364	45.0556	45.3951
231	DALYs (Disability-Adjusted Life Years)	45.0626	0.0866945	2016	20-24 years	45.0042	45.121	44.9897	45.1355	44.9728	45.1524	44.9515	45.1738	44.8927	45.2325
232	DALYs (Disability-Adjusted Life Years)	45.0638	0.0868103	2017	20-24 years	45.0053	45.1223	44.9908	45.1368	44.9738	45.1537	44.9525	45.1751	44.8936	45.2339
233	DALYs (Disability-Adjusted Life Years)	44.7608	0.0865642	2018	20-24 years	44.7025	44.8192	44.688	44.8336	44.6711	44.8505	44.6499	44.8718	44.5912	44.9305
234	DALYs (Disability-Adjusted Life Years)	44.5456	0.0863499	2019	20-24 years	44.4874	44.6038	44.473	44.6183	44.4562	44.6351	44.4349	44.6563	44.3764	44.7149
235	DALYs (Disability-Adjusted Life Years)	44.122	0.0858727	2020	20-24 years	44.0641	44.1799	44.0498	44.1942	44.033	44.211	44.0119	44.2321	43.9537	44.2903
236	DALYs (Disability-Adjusted Life Years)	43.6475	0.0853169	2021	20-24 years	43.59	43.705	43.5757	43.7192	43.5591	43.7359	43.5381	43.7569	43.4803	43.8147
237	DALYs (Disability-Adjusted Life Years)	40.4644	1.23857	2022	20-24 years	39.6296	41.2992	39.4227	41.506	39.1812	41.7475	38.8765	42.0522	38.0368	42.892
238	DALYs (Disability-Adjusted Life Years)	39.9277	1.24598	2023	20-24 years	39.088	40.7675	38.8799	40.9756	38.6369	41.2186	38.3304	41.5251	37.4856	42.3699
239	DALYs (Disability-Adjusted Life Years)	39.4292	1.25433	2024	20-24 years	38.5838	40.2746	38.3743	40.4841	38.1297	40.7287	37.8212	41.0373	36.9707	41.8877
240	DALYs (Disability-Adjusted Life Years)	38.9512	1.26334	2025	20-24 years	38.0997	39.8027	37.8887	40.0137	37.6424	40.26	37.3316	40.5708	36.4751	41.4273
241	DALYs (Disability-Adjusted Life Years)	38.4785	1.27281	2026	20-24 years	37.6206	39.3363	37.408	39.5489	37.1598	39.7971	36.8467	40.1102	35.9838	40.9732
242	DALYs (Disability-Adjusted Life Years)	37.9995	1.28242	2027	20-24 years	37.1351	38.8639	36.921	39.078	36.6709	39.3281	36.3554	39.6436	35.486	40.513
243	DALYs (Disability-Adjusted Life Years)	37.5086	1.29145	2028	20-24 years	36.6381	38.379	36.4225	38.5947	36.1706	38.8465	35.8529	39.1642	34.9773	40.0398
244	DALYs (Disability-Adjusted Life Years)	36.9935	1.29933	2029	20-24 years	36.1177	37.8692	35.9008	38.0862	35.6474	38.3396	35.3278	38.6592	34.4468	39.5402
245	DALYs (Disability-Adjusted Life Years)	36.4465	1.3059	2030	20-24 years	35.5663	37.3267	35.3482	37.5448	35.0936	37.7994	34.7723	38.1207	33.8869	39.0061
246	DALYs (Disability-Adjusted Life Years)	35.8646	1.31127	2031	20-24 years	34.9808	36.7484	34.7619	36.9674	34.5062	37.2231	34.1836	37.5457	33.2945	38.4347
247	DALYs (Disability-Adjusted Life Years)	35.2495	1.31546	2032	20-24 years	34.3629	36.1362	34.1432	36.3558	33.8867	36.6123	33.5631	36.936	32.6712	37.8278
248	DALYs (Disability-Adjusted Life Years)	34.6143	1.31836	2033	20-24 years	33.7258	35.5029	33.5056	35.7231	33.2485	35.9801	32.9242	36.3045	32.0303	37.1983
249	DALYs (Disability-Adjusted Life Years)	33.9595	1.31979	2034	20-24 years	33.07	34.8491	32.8496	35.0695	32.5922	35.3268	32.2676	35.6515	31.3727	36.5463
250	DALYs (Disability-Adjusted Life Years)	33.2794	1.31969	2035	20-24 years	32.39	34.1689	32.1696	34.3893	31.9122	34.6466	31.5876	34.9713	30.6929	35.866
251	DALYs (Disability-Adjusted Life Years)	32.5717	1.31836	2036	20-24 years	31.6831	33.4602	31.4629	33.6804	31.2058	33.9375	30.8815	34.2618	29.9877	35.1556
252	DALYs (Disability-Adjusted Life Years)	31.8328	1.31624	2037	20-24 years	30.9457	32.72	30.7259	32.9398	30.4692	33.1964	30.1454	33.5202	29.253	34.4127
253	DALYs (Disability-Adjusted Life Years)	31.0641	1.31418	2038	20-24 years	30.1783	31.9499	29.9589	32.1693	29.7026	32.4256	29.3793	32.7489	28.4883	33.6399
254	DALYs (Disability-Adjusted Life Years)	30.2702	1.31489	2039	20-24 years	29.384	31.1564	29.1644	31.376	28.908	31.6324	28.5845	31.9559	27.693	32.8474
255	DALYs (Disability-Adjusted Life Years)	29.4628	1.32312	2040	20-24 years	28.571	30.3545	28.35	30.5755	28.092	30.8335	27.7665	31.159	26.8694	32.0561
256	DALYs (Disability-Adjusted Life Years)	54.9529	0.111174	1990	25-29 years	54.878	55.0278	54.8594	55.0464	54.8377	55.0681	54.8104	55.0954	54.735	55.1708
257	DALYs (Disability-Adjusted Life Years)	55.3708	0.109983	1991	25-29 years	55.2967	55.4449	55.2783	55.4633	55.2569	55.4848	55.2298	55.5118	55.1552	55.5864
258	DALYs (Disability-Adjusted Life Years)	55.5946	0.108883	1992	25-29 years	55.5212	55.668	55.503	55.6862	55.4818	55.7074	55.455	55.7342	55.3812	55.808
259	DALYs (Disability-Adjusted Life Years)	55.6708	0.108055	1993	25-29 years	55.598	55.7436	55.5799	55.7617	55.5588	55.7827	55.5323	55.8093	55.459	55.8826
260	DALYs (Disability-Adjusted Life Years)	55.7882	0.107546	1994	25-29 years	55.7157	55.8607	55.6978	55.8786	55.6768	55.8996	55.6503	55.9261	55.5774	55.999
261	DALYs (Disability-Adjusted Life Years)	56.0146	0.107284	1995	25-29 years	55.9423	56.0869	55.9244	56.1048	55.9035	56.1257	55.8771	56.1521	55.8043	56.2249
262	DALYs (Disability-Adjusted Life Years)	56.2085	0.106982	1996	25-29 years	56.1364	56.2806	56.1185	56.2985	56.0976	56.3193	56.0713	56.3456	55.9988	56.4182
263	DALYs (Disability-Adjusted Life Years)	56.2526	0.106629	1997	25-29 years	56.1808	56.3245	56.163	56.3423	56.1422	56.3631	56.1159	56.3893	56.0436	56.4616
264	DALYs (Disability-Adjusted Life Years)	56.2312	0.106289	1998	25-29 years	56.1595	56.3028	56.1418	56.3206	56.1211	56.3413	56.0949	56.3674	56.0228	56.4395
265	DALYs (Disability-Adjusted Life Years)	56.6233	0.106441	1999	25-29 years	56.5516	56.6951	56.5338	56.7128	56.5131	56.7336	56.4869	56.7598	56.4147	56.832
266	DALYs (Disability-Adjusted Life Years)	56.9929	0.106686	2000	25-29 years	56.921	57.0649	56.9032	57.0827	56.8824	57.1035	56.8562	57.1297	56.7838	57.202
267	DALYs (Disability-Adjusted Life Years)	56.6688	0.106387	2001	25-29 years	56.5971	56.7405	56.5793	56.7583	56.5586	56.779	56.5324	56.8052	56.4603	56.8773
268	DALYs (Disability-Adjusted Life Years)	56.0799	0.105854	2002	25-29 years	56.0085	56.1512	55.9908	56.1689	55.9702	56.1895	55.9442	56.2156	55.8724	56.2873
269	DALYs (Disability-Adjusted Life Years)	55.845	0.105552	2003	25-29 years	55.7738	55.9161	55.7562	55.9337	55.7356	55.9543	55.7096	55.9803	55.6381	56.0518
270	DALYs (Disability-Adjusted Life Years)	55.6248	0.10505	2004	25-29 years	55.554	55.6956	55.5364	55.7131	55.516	55.7336	55.4901	55.7595	55.4189	55.8307
271	DALYs (Disability-Adjusted Life Years)	55.263	0.104181	2005	25-29 years	55.1928	55.3333	55.1754	55.3507	55.1551	55.371	55.1295	55.3966	55.0588	55.4672
272	DALYs (Disability-Adjusted Life Years)	54.9187	0.103185	2006	25-29 years	54.8492	54.9883	54.8319	55.0055	54.8118	55.0256	54.7864	55.051	54.7165	55.1209
273	DALYs (Disability-Adjusted Life Years)	54.8634	0.102343	2007	25-29 years	54.7944	54.9324	54.7773	54.9494	54.7573	54.9694	54.7322	54.9946	54.6628	55.064
274	DALYs (Disability-Adjusted Life Years)	55.2983	0.101813	2008	25-29 years	55.2297	55.3669	55.2127	55.3839	55.1928	55.4038	55.1678	55.4288	55.0987	55.4978
275	DALYs (Disability-Adjusted Life Years)	55.6264	0.10107	2009	25-29 years	55.5583	55.6945	55.5414	55.7114	55.5217	55.7311	55.4968	55.756	55.4283	55.8245
276	DALYs (Disability-Adjusted Life Years)	55.6397	0.0999909	2010	25-29 years	55.5723	55.7071	55.5556	55.7238	55.5361	55.7433	55.5115	55.7679	55.4438	55.8357
277	DALYs (Disability-Adjusted Life Years)	55.2542	0.098491	2011	25-29 years	55.1878	55.3206	55.1714	55.337	55.1522	55.3562	55.1279	55.3805	55.0612	55.4472
278	DALYs (Disability-Adjusted Life Years)	55.2393	0.0973537	2012	25-29 years	55.1736	55.3049	55.1574	55.3211	55.1384	55.3401	55.1145	55.3641	55.0485	55.4301
279	DALYs (Disability-Adjusted Life Years)	55.5356	0.0966535	2013	25-29 years	55.4705	55.6008	55.4543	55.6169	55.4355	55.6358	55.4117	55.6595	55.3462	55.7251
280	DALYs (Disability-Adjusted Life Years)	55.7101	0.0960943	2014	25-29 years	55.6453	55.7749	55.6293	55.7909	55.6106	55.8097	55.5869	55.8333	55.5218	55.8985
281	DALYs (Disability-Adjusted Life Years)	55.6116	0.0956	2015	25-29 years	55.5472	55.6761	55.5312	55.692	55.5126	55.7107	55.4891	55.7342	55.4242	55.799
282	DALYs (Disability-Adjusted Life Years)	55.7659	0.0956769	2016	25-29 years	55.7014	55.8304	55.6854	55.8464	55.6668	55.865	55.6433	55.8886	55.5784	55.9534
283	DALYs (Disability-Adjusted Life Years)	56.0262	0.0960928	2017	25-29 years	55.9615	56.091	55.9454	56.107	55.9267	56.1258	55.903	56.1494	55.8379	56.2146
284	DALYs (Disability-Adjusted Life Years)	55.687	0.0961367	2018	25-29 years	55.6222	55.7518	55.6062	55.7679	55.5874	55.7866	55.5638	55.8103	55.4986	55.8755
285	DALYs (Disability-Adjusted Life Years)	54.9256	0.095865	2019	25-29 years	54.861	54.9902	54.845	55.0062	54.8263	55.0249	54.8027	55.0485	54.7377	55.1135
286	DALYs (Disability-Adjusted Life Years)	53.9508	0.0953727	2020	25-29 years	53.8866	54.0151	53.8706	54.0311	53.852	54.0497	53.8286	54.0731	53.7639	54.1378
287	DALYs (Disability-Adjusted Life Years)	53.4484	0.095146	2021	25-29 years	53.3843	53.5125	53.3684	53.5284	53.3498	53.547	53.3264	53.5704	53.2619	53.6349
288	DALYs (Disability-Adjusted Life Years)	51.1311	1.56257	2022	25-29 years	50.078	52.1843	49.817	52.4453	49.5123	52.75	49.1279	53.1344	48.0685	54.1938
289	DALYs (Disability-Adjusted Life Years)	50.3357	1.56797	2023	25-29 years	49.2788	51.3925	49.017	51.6543	48.7112	51.9601	48.3255	52.3458	47.2624	53.4089
290	DALYs (Disability-Adjusted Life Years)	49.5778	1.57405	2024	25-29 years	48.5169	50.6388	48.2541	50.9016	47.9471	51.2086	47.5599	51.5958	46.4927	52.663
291	DALYs (Disability-Adjusted Life Years)	48.8494	1.58083	2025	25-29 years	47.7839	49.9149	47.5199	50.1789	47.2117	50.4872	46.8228	50.876	45.751	51.9479
292	DALYs (Disability-Adjusted Life Years)	48.1417	1.58844	2026	25-29 years	47.0711	49.2123	46.8058	49.4776	46.4961	49.7873	46.1053	50.1781	45.0283	51.255
293	DALYs (Disability-Adjusted Life Years)	47.463	1.59725	2027	25-29 years	46.3865	48.5395	46.1197	48.8063	45.8083	49.1178	45.4153	49.5107	44.3324	50.5936
294	DALYs (Disability-Adjusted Life Years)	46.8338	1.60733	2028	25-29 years	45.7504	47.9171	45.482	48.1855	45.1686	48.499	44.7732	48.8944	43.6834	49.9841
295	DALYs (Disability-Adjusted Life Years)	46.2492	1.61853	2029	25-29 years	45.1583	47.3401	44.888	47.6104	44.5724	47.926	44.1743	48.3242	43.0769	49.4215
296	DALYs (Disability-Adjusted Life Years)	45.6887	1.63049	2030	25-29 years	44.5898	46.7877	44.3175	47.06	43.9995	47.3779	43.5984	47.779	42.493	48.8845
297	DALYs (Disability-Adjusted Life Years)	45.1344	1.64291	2031	25-29 years	44.0271	46.2418	43.7528	46.5161	43.4324	46.8365	43.0282	47.2407	41.9143	48.3546
298	DALYs (Disability-Adjusted Life Years)	44.5728	1.65536	2032	25-29 years	43.4571	45.6885	43.1807	45.965	42.8579	46.2878	42.4507	46.695	41.3283	47.8173
299	DALYs (Disability-Adjusted Life Years)	43.9972	1.66693	2033	25-29 years	42.8737	45.1207	42.5953	45.3991	42.2702	45.7241	41.8602	46.1342	40.73	47.2644
300	DALYs (Disability-Adjusted Life Years)	43.3932	1.67688	2034	25-29 years	42.263	44.5234	41.983	44.8035	41.656	45.1305	41.2435	45.543	40.1065	46.6799
301	DALYs (Disability-Adjusted Life Years)	42.7518	1.68498	2035	25-29 years	41.6161	43.8875	41.3348	44.1689	41.0062	44.4975	40.5917	44.912	39.4493	46.0544
302	DALYs (Disability-Adjusted Life Years)	42.0695	1.69127	2036	25-29 years	40.9296	43.2094	40.6471	43.4919	40.3173	43.8217	39.9013	44.2377	38.7546	45.3844
303	DALYs (Disability-Adjusted Life Years)	41.3482	1.69578	2037	25-29 years	40.2052	42.4911	39.922	42.7743	39.5914	43.105	39.1742	43.5222	38.0245	44.6719
304	DALYs (Disability-Adjusted Life Years)	40.6033	1.69847	2038	25-29 years	39.4585	41.748	39.1749	42.0317	38.8437	42.3629	38.4258	42.7807	37.2743	43.9323
305	DALYs (Disability-Adjusted Life Years)	39.8354	1.69913	2039	25-29 years	38.6902	40.9806	38.4064	41.2643	38.0751	41.5957	37.6571	42.0137	36.5051	43.1657
306	DALYs (Disability-Adjusted Life Years)	39.0378	1.69766	2040	25-29 years	37.8936	40.182	37.6101	40.4655	37.279	40.7966	36.8614	41.2142	35.7104	42.3652
307	DALYs (Disability-Adjusted Life Years)	72.2565	0.136652	1990	30-34 years	72.1644	72.3486	72.1416	72.3715	72.115	72.3981	72.0813	72.4317	71.9887	72.5244
308	DALYs (Disability-Adjusted Life Years)	72.2526	0.135746	1991	30-34 years	72.1611	72.3441	72.1384	72.3667	72.1119	72.3932	72.0786	72.4266	71.9865	72.5186
309	DALYs (Disability-Adjusted Life Years)	72.5799	0.134626	1992	30-34 years	72.4892	72.6706	72.4667	72.6931	72.4404	72.7194	72.4073	72.7525	72.316	72.8438
310	DALYs (Disability-Adjusted Life Years)	72.912	0.132888	1993	30-34 years	72.8225	73.0016	72.8003	73.0238	72.7743	73.0497	72.7417	73.0824	72.6516	73.1725
311	DALYs (Disability-Adjusted Life Years)	73.1415	0.130848	1994	30-34 years	73.0533	73.2297	73.0315	73.2515	73.0059	73.2771	72.9737	73.3092	72.885	73.398
312	DALYs (Disability-Adjusted Life Years)	73.6759	0.129212	1995	30-34 years	73.5888	73.763	73.5672	73.7845	73.542	73.8097	73.5102	73.8415	73.4226	73.9291
313	DALYs (Disability-Adjusted Life Years)	73.9634	0.127702	1996	30-34 years	73.8774	74.0495	73.856	74.0708	73.8311	74.0957	73.7997	74.1271	73.7131	74.2137
314	DALYs (Disability-Adjusted Life Years)	74.1381	0.126431	1997	30-34 years	74.0529	74.2233	74.0318	74.2444	74.0071	74.2691	73.976	74.3002	73.8903	74.3859
315	DALYs (Disability-Adjusted Life Years)	74.1013	0.125435	1998	30-34 years	74.0167	74.1858	73.9958	74.2068	73.9713	74.2312	73.9405	74.2621	73.8554	74.3471
316	DALYs (Disability-Adjusted Life Years)	74.1709	0.124801	1999	30-34 years	74.0868	74.255	74.0659	74.2759	74.0416	74.3002	74.0109	74.3309	73.9263	74.4155
317	DALYs (Disability-Adjusted Life Years)	74.5444	0.124539	2000	30-34 years	74.4605	74.6283	74.4397	74.6491	74.4154	74.6734	74.3847	74.7041	74.3003	74.7885
318	DALYs (Disability-Adjusted Life Years)	74.1747	0.123594	2001	30-34 years	74.0914	74.258	74.0708	74.2787	74.0467	74.3028	74.0163	74.3332	73.9325	74.417
319	DALYs (Disability-Adjusted Life Years)	73.6921	0.122632	2002	30-34 years	73.6094	73.7747	73.5889	73.7952	73.565	73.8191	73.5348	73.8493	73.4517	73.9324
320	DALYs (Disability-Adjusted Life Years)	73.2659	0.121798	2003	30-34 years	73.1838	73.348	73.1634	73.3683	73.1397	73.3921	73.1097	73.422	73.0272	73.5046
321	DALYs (Disability-Adjusted Life Years)	72.7061	0.120971	2004	30-34 years	72.6245	72.7876	72.6043	72.8078	72.5808	72.8314	72.551	72.8612	72.469	72.9432
322	DALYs (Disability-Adjusted Life Years)	72.0595	0.120211	2005	30-34 years	71.9785	72.1405	71.9584	72.1606	71.9349	72.184	71.9054	72.2136	71.8239	72.2951
323	DALYs (Disability-Adjusted Life Years)	71.2319	0.119427	2006	30-34 years	71.1514	71.3124	71.1315	71.3324	71.1082	71.3557	71.0788	71.385	70.9978	71.466
324	DALYs (Disability-Adjusted Life Years)	70.7114	0.118934	2007	30-34 years	70.6312	70.7915	70.6114	70.8114	70.5882	70.8346	70.5589	70.8639	70.4783	70.9445
325	DALYs (Disability-Adjusted Life Years)	70.8297	0.118863	2008	30-34 years	70.7495	70.9098	70.7297	70.9296	70.7065	70.9528	70.6773	70.982	70.5967	71.0626
326	DALYs (Disability-Adjusted Life Years)	71.2629	0.118828	2009	30-34 years	71.1828	71.343	71.163	71.3629	71.1398	71.386	71.1106	71.4153	71.03	71.4958
327	DALYs (Disability-Adjusted Life Years)	71.1642	0.118143	2010	30-34 years	71.0845	71.2438	71.0648	71.2635	71.0418	71.2866	71.0127	71.3156	70.9326	71.3957
328	DALYs (Disability-Adjusted Life Years)	70.1809	0.116614	2011	30-34 years	70.1023	70.2595	70.0828	70.2789	70.0601	70.3017	70.0314	70.3304	69.9523	70.4094
329	DALYs (Disability-Adjusted Life Years)	69.5279	0.115238	2012	30-34 years	69.4503	69.6056	69.431	69.6249	69.4086	69.6473	69.3802	69.6757	69.3021	69.7538
330	DALYs (Disability-Adjusted Life Years)	69.3494	0.114121	2013	30-34 years	69.2725	69.4263	69.2534	69.4454	69.2312	69.4676	69.2031	69.4957	69.1257	69.5731
331	DALYs (Disability-Adjusted Life Years)	69.6165	0.113258	2014	30-34 years	69.5401	69.6928	69.5212	69.7117	69.4991	69.7338	69.4713	69.7617	69.3945	69.8384
332	DALYs (Disability-Adjusted Life Years)	69.7889	0.11221	2015	30-34 years	69.7133	69.8646	69.6946	69.8833	69.6727	69.9052	69.6451	69.9328	69.569	70.0089
333	DALYs (Disability-Adjusted Life Years)	70.0742	0.111138	2016	30-34 years	69.9993	70.1491	69.9808	70.1677	69.9591	70.1894	69.9318	70.2167	69.8564	70.2921
334	DALYs (Disability-Adjusted Life Years)	70.3156	0.110065	2017	30-34 years	70.2415	70.3898	70.2231	70.4082	70.2016	70.4297	70.1745	70.4567	70.0999	70.5314
335	DALYs (Disability-Adjusted Life Years)	70.4768	0.109114	2018	30-34 years	70.4032	70.5503	70.385	70.5685	70.3637	70.5898	70.3369	70.6167	70.2629	70.6906
336	DALYs (Disability-Adjusted Life Years)	70.5444	0.108372	2019	30-34 years	70.4714	70.6175	70.4533	70.6356	70.4322	70.6567	70.4055	70.6834	70.332	70.7568
337	DALYs (Disability-Adjusted Life Years)	69.9612	0.107478	2020	30-34 years	69.8888	70.0337	69.8709	70.0516	69.8499	70.0726	69.8235	70.099	69.7506	70.1719
338	DALYs (Disability-Adjusted Life Years)	69.7856	0.107305	2021	30-34 years	69.7132	69.8579	69.6953	69.8758	69.6744	69.8967	69.648	69.9231	69.5752	69.9959
339	DALYs (Disability-Adjusted Life Years)	69.6757	2.128	2022	30-34 years	68.2414	71.1099	67.886	71.4653	67.4711	71.8803	66.9476	72.4038	65.5048	73.8466
340	DALYs (Disability-Adjusted Life Years)	68.9623	2.146	2023	30-34 years	67.5159	70.4087	67.1575	70.7671	66.739	71.1855	66.2111	71.7134	64.7561	73.1684
341	DALYs (Disability-Adjusted Life Years)	68.0885	2.15891	2024	30-34 years	66.6334	69.5436	66.2728	69.9041	65.8518	70.3251	65.3208	70.8562	63.857	72.3199
342	DALYs (Disability-Adjusted Life Years)	67.1129	2.16867	2025	30-34 years	65.6512	68.5745	65.289	68.9367	64.8661	69.3596	64.3326	69.8931	62.8623	71.3635
343	DALYs (Disability-Adjusted Life Years)	66.0851	2.17704	2026	30-34 years	64.6178	67.5525	64.2542	67.916	63.8297	68.3406	63.2942	68.8761	61.8181	70.3521
344	DALYs (Disability-Adjusted Life Years)	65.0442	2.18523	2027	30-34 years	63.5714	66.5171	63.2065	66.882	62.7803	67.3081	62.2428	67.8457	60.7612	69.3273
345	DALYs (Disability-Adjusted Life Years)	64.0326	2.19374	2028	30-34 years	62.554	65.5112	62.1876	65.8775	61.7598	66.3053	61.2202	66.8449	59.7328	68.3323
346	DALYs (Disability-Adjusted Life Years)	63.0688	2.20311	2029	30-34 years	61.5839	64.5537	61.216	64.9216	60.7864	65.3512	60.2444	65.8932	58.7507	67.3869
347	DALYs (Disability-Adjusted Life Years)	62.1425	2.21338	2030	30-34 years	60.6507	63.6343	60.281	64.0039	59.8494	64.4355	59.3049	64.98	57.8043	66.4807
348	DALYs (Disability-Adjusted Life Years)	61.2424	2.22459	2031	30-34 years	59.7431	62.7418	59.3716	63.1133	58.9378	63.5471	58.3905	64.0944	56.8822	65.6026
349	DALYs (Disability-Adjusted Life Years)	60.3794	2.23722	2032	30-34 years	58.8715	61.8872	58.4979	62.2609	58.0616	62.6971	57.5112	63.2475	55.9944	64.7643
350	DALYs (Disability-Adjusted Life Years)	59.5792	2.2515	2033	30-34 years	58.0617	61.0967	57.6857	61.4727	57.2466	61.9117	56.6928	62.4656	55.1663	63.9921
351	DALYs (Disability-Adjusted Life Years)	58.8358	2.26716	2034	30-34 years	57.3078	60.3639	56.9292	60.7425	56.4871	61.1846	55.9294	61.7423	54.3922	63.2795
352	DALYs (Disability-Adjusted Life Years)	58.1231	2.28361	2035	30-34 years	56.584	59.6623	56.2026	60.0436	55.7573	60.4889	55.1955	61.0507	53.6472	62.599
353	DALYs (Disability-Adjusted Life Years)	57.4183	2.30038	2036	30-34 years	55.8678	58.9687	55.4837	59.3529	55.0351	59.8015	54.4692	60.3674	52.9095	61.927
354	DALYs (Disability-Adjusted Life Years)	56.7041	2.31681	2037	30-34 years	55.1426	58.2656	54.7557	58.6525	54.3039	59.1043	53.734	59.6743	52.1632	61.245
355	DALYs (Disability-Adjusted Life Years)	55.9721	2.3318	2038	30-34 years	54.4004	57.5437	54.011	57.9331	53.5563	58.3878	52.9827	58.9614	51.4017	60.5424
356	DALYs (Disability-Adjusted Life Years)	55.204	2.34433	2039	30-34 years	53.6239	56.7841	53.2324	57.1756	52.7753	57.6327	52.1986	58.2094	50.6091	59.7989
357	DALYs (Disability-Adjusted Life Years)	54.3883	2.35405	2040	30-34 years	52.8017	55.9749	52.4085	56.368	51.9495	56.8271	51.3704	57.4062	49.7744	59.0022
358	DALYs (Disability-Adjusted Life Years)	95.8524	0.164691	1990	35-39 years	95.7414	95.9634	95.7139	95.9909	95.6818	96.0231	95.6413	96.0636	95.5296	96.1752
359	DALYs (Disability-Adjusted Life Years)	96.8079	0.163475	1991	35-39 years	96.6977	96.9181	96.6704	96.9454	96.6385	96.9773	96.5983	97.0175	96.4875	97.1283
360	DALYs (Disability-Adjusted Life Years)	97.2333	0.162206	1992	35-39 years	97.124	97.3426	97.0969	97.3697	97.0653	97.4014	97.0254	97.4413	96.9154	97.5512
361	DALYs (Disability-Adjusted Life Years)	97.5343	0.161388	1993	35-39 years	97.4256	97.6431	97.3986	97.6701	97.3671	97.7015	97.3274	97.7412	97.218	97.8507
362	DALYs (Disability-Adjusted Life Years)	97.8839	0.160998	1994	35-39 years	97.7754	97.9924	97.7485	98.0193	97.7171	98.0507	97.6775	98.0903	97.5684	98.1995
363	DALYs (Disability-Adjusted Life Years)	97.6591	0.160172	1995	35-39 years	97.5511	97.767	97.5244	97.7938	97.4932	97.825	97.4537	97.8644	97.3452	97.973
364	DALYs (Disability-Adjusted Life Years)	97.1053	0.15866	1996	35-39 years	96.9983	97.2122	96.9718	97.2387	96.9409	97.2697	96.9019	97.3087	96.7943	97.4163
365	DALYs (Disability-Adjusted Life Years)	96.6545	0.156586	1997	35-39 years	96.549	96.7601	96.5228	96.7862	96.4923	96.8167	96.4538	96.8553	96.3476	96.9614
366	DALYs (Disability-Adjusted Life Years)	96.2669	0.15384	1998	35-39 years	96.1632	96.3705	96.1375	96.3962	96.1075	96.4262	96.0696	96.4641	95.9653	96.5684
367	DALYs (Disability-Adjusted Life Years)	96.3703	0.151251	1999	35-39 years	96.2684	96.4722	96.2431	96.4975	96.2136	96.527	96.1764	96.5642	96.0739	96.6668
368	DALYs (Disability-Adjusted Life Years)	97.2401	0.149423	2000	35-39 years	97.1393	97.3408	97.1144	97.3657	97.0853	97.3949	97.0485	97.4316	96.9472	97.5329
369	DALYs (Disability-Adjusted Life Years)	97.1545	0.147293	2001	35-39 years	97.0553	97.2538	97.0307	97.2784	97.0019	97.3071	96.9657	97.3434	96.8658	97.4432
370	DALYs (Disability-Adjusted Life Years)	96.8336	0.145383	2002	35-39 years	96.7356	96.9316	96.7114	96.9559	96.683	96.9842	96.6472	97.02	96.5487	97.1186
371	DALYs (Disability-Adjusted Life Years)	96.182	0.143743	2003	35-39 years	96.0852	96.2789	96.0612	96.3029	96.0331	96.331	95.9978	96.3663	95.9003	96.4638
372	DALYs (Disability-Adjusted Life Years)	95.1667	0.142123	2004	35-39 years	95.0709	95.2625	95.0472	95.2862	95.0195	95.3139	94.9845	95.3489	94.8881	95.4453
373	DALYs (Disability-Adjusted Life Years)	94.3626	0.140792	2005	35-39 years	94.2677	94.4575	94.2442	94.481	94.2167	94.5084	94.1821	94.5431	94.0866	94.6385
374	DALYs (Disability-Adjusted Life Years)	93.3146	0.139215	2006	35-39 years	93.2208	93.4084	93.1975	93.4317	93.1704	93.4588	93.1361	93.4931	93.0417	93.5875
375	DALYs (Disability-Adjusted Life Years)	92.2425	0.137716	2007	35-39 years	92.1497	92.3354	92.1267	92.3584	92.0999	92.3852	92.066	92.4191	91.9726	92.5125
376	DALYs (Disability-Adjusted Life Years)	91.6682	0.13668	2008	35-39 years	91.576	91.7603	91.5532	91.7831	91.5266	91.8098	91.4929	91.8434	91.4003	91.9361
377	DALYs (Disability-Adjusted Life Years)	90.9192	0.135657	2009	35-39 years	90.8278	91.0107	90.8052	91.0333	90.7787	91.0598	90.7453	91.0932	90.6534	91.1851
378	DALYs (Disability-Adjusted Life Years)	90.1013	0.134778	2010	35-39 years	90.0105	90.1922	89.988	90.2147	89.9617	90.241	89.9286	90.2741	89.8372	90.3655
379	DALYs (Disability-Adjusted Life Years)	88.5399	0.133522	2011	35-39 years	88.45	88.6299	88.4277	88.6522	88.4016	88.6783	88.3688	88.7111	88.2782	88.8016
380	DALYs (Disability-Adjusted Life Years)	87.8183	0.132948	2012	35-39 years	87.7287	87.9079	87.7065	87.9301	87.6805	87.956	87.6478	87.9887	87.5577	88.0788
381	DALYs (Disability-Adjusted Life Years)	87.4609	0.132546	2013	35-39 years	87.3716	87.5503	87.3495	87.5724	87.3236	87.5983	87.291	87.6309	87.2012	87.7207
382	DALYs (Disability-Adjusted Life Years)	87.7086	0.132362	2014	35-39 years	87.6193	87.7978	87.5972	87.8199	87.5714	87.8457	87.5389	87.8782	87.4491	87.968
383	DALYs (Disability-Adjusted Life Years)	88.0038	0.131939	2015	35-39 years	87.9149	88.0928	87.8929	88.1148	87.8671	88.1405	87.8347	88.173	87.7452	88.2624
384	DALYs (Disability-Adjusted Life Years)	88.0102	0.131145	2016	35-39 years	87.9218	88.0986	87.8999	88.1205	87.8744	88.1461	87.8421	88.1783	87.7532	88.2673
385	DALYs (Disability-Adjusted Life Years)	88.3952	0.130498	2017	35-39 years	88.3072	88.4831	88.2854	88.5049	88.26	88.5304	88.2279	88.5625	88.1394	88.651
386	DALYs (Disability-Adjusted Life Years)	88.4188	0.129425	2018	35-39 years	88.3316	88.5061	88.31	88.5277	88.2847	88.5529	88.2529	88.5847	88.1651	88.6725
387	DALYs (Disability-Adjusted Life Years)	88.0797	0.127955	2019	35-39 years	87.9934	88.1659	87.9721	88.1873	87.9471	88.2122	87.9156	88.2437	87.8289	88.3305
388	DALYs (Disability-Adjusted Life Years)	86.7541	0.125664	2020	35-39 years	86.6694	86.8388	86.6484	86.8598	86.6239	86.8843	86.593	86.9152	86.5078	87.0004
389	DALYs (Disability-Adjusted Life Years)	86.6528	0.124155	2021	35-39 years	86.5691	86.7365	86.5484	86.7572	86.5242	86.7814	86.4936	86.812	86.4095	86.8962
390	DALYs (Disability-Adjusted Life Years)	89.3726	2.72806	2022	35-39 years	87.5339	91.2114	87.0783	91.6669	86.5464	92.1989	85.8753	92.87	84.0256	94.7196
391	DALYs (Disability-Adjusted Life Years)	89.5951	2.78708	2023	35-39 years	87.7166	91.4736	87.2512	91.9391	86.7077	92.4825	86.0221	93.1682	84.1325	95.0578
392	DALYs (Disability-Adjusted Life Years)	89.7147	2.84416	2024	35-39 years	87.7977	91.6316	87.3227	92.1066	86.7681	92.6612	86.0685	93.3609	84.1401	95.2892
393	DALYs (Disability-Adjusted Life Years)	89.6534	2.89688	2025	35-39 years	87.7009	91.6059	87.2171	92.0897	86.6522	92.6546	85.9396	93.3672	83.9755	95.3313
394	DALYs (Disability-Adjusted Life Years)	89.3155	2.94191	2026	35-39 years	87.3326	91.2983	86.8413	91.7896	86.2677	92.3633	85.544	93.087	83.5493	95.0816
395	DALYs (Disability-Adjusted Life Years)	88.6762	2.97782	2027	35-39 years	86.6692	90.6832	86.1719	91.1805	85.5912	91.7612	84.8586	92.4938	82.8397	94.5127
396	DALYs (Disability-Adjusted Life Years)	87.7686	3.00449	2028	35-39 years	85.7436	89.7937	85.2419	90.2954	84.656	90.8813	83.9169	91.6204	81.8798	93.6574
397	DALYs (Disability-Adjusted Life Years)	86.6569	3.02387	2029	35-39 years	84.6189	88.695	84.1139	89.2	83.5242	89.7897	82.7803	90.5335	80.7302	92.5837
398	DALYs (Disability-Adjusted Life Years)	85.4157	3.03866	2030	35-39 years	83.3676	87.4637	82.8601	87.9712	82.2676	88.5637	81.5201	89.3112	79.4599	91.3714
399	DALYs (Disability-Adjusted Life Years)	84.1081	3.05124	2031	35-39 years	82.0515	86.1646	81.542	86.6742	80.947	87.2691	80.1964	88.0197	78.1276	90.0885
400	DALYs (Disability-Adjusted Life Years)	82.7837	3.0632	2032	35-39 years	80.7191	84.8483	80.2075	85.3598	79.6102	85.9572	78.8566	86.7107	76.7798	88.7876
401	DALYs (Disability-Adjusted Life Years)	81.4965	3.07541	2033	35-39 years	79.4237	83.5693	78.9101	84.0829	78.3104	84.6826	77.5538	85.4392	75.4687	87.5243
402	DALYs (Disability-Adjusted Life Years)	80.2703	3.08854	2034	35-39 years	78.1886	82.352	77.6729	82.8678	77.0706	83.4701	76.3108	84.2298	74.2168	86.3239
403	DALYs (Disability-Adjusted Life Years)	79.0917	3.10256	2035	35-39 years	77.0006	81.1828	76.4825	81.701	75.8775	82.306	75.1142	83.0692	73.0107	85.1727
404	DALYs (Disability-Adjusted Life Years)	77.9466	3.11745	2036	35-39 years	75.8454	80.0477	75.3248	80.5684	74.7169	81.1763	73.95	81.9432	71.8364	84.0568
405	DALYs (Disability-Adjusted Life Years)	76.8485	3.13389	2037	35-39 years	74.7362	78.9607	74.2129	79.4841	73.6018	80.0952	72.8308	80.8661	70.7061	82.9909
406	DALYs (Disability-Adjusted Life Years)	75.8305	3.15237	2038	35-39 years	73.7058	77.9552	73.1793	78.4816	72.5646	79.0963	71.7891	79.8718	69.6518	82.0091
407	DALYs (Disability-Adjusted Life Years)	74.8847	3.17258	2039	35-39 years	72.7464	77.023	72.2166	77.5529	71.5979	78.1715	70.8175	78.952	68.6665	81.103
408	DALYs (Disability-Adjusted Life Years)	73.978	3.19361	2040	35-39 years	71.8255	76.1305	71.2921	76.6638	70.6694	77.2865	69.8837	78.0722	67.7185	80.2374
409	DALYs (Disability-Adjusted Life Years)	125.094	0.208641	1990	40-44 years	124.954	125.235	124.919	125.27	124.878	125.311	124.827	125.362	124.685	125.503
410	DALYs (Disability-Adjusted Life Years)	126.441	0.204814	1991	40-44 years	126.303	126.579	126.269	126.613	126.229	126.653	126.178	126.704	126.04	126.842
411	DALYs (Disability-Adjusted Life Years)	127.038	0.201916	1992	40-44 years	126.902	127.174	126.868	127.207	126.828	127.247	126.779	127.296	126.642	127.433
412	DALYs (Disability-Adjusted Life Years)	127.81	0.198998	1993	40-44 years	127.675	127.944	127.642	127.977	127.603	128.016	127.554	128.065	127.42	128.2
413	DALYs (Disability-Adjusted Life Years)	128.835	0.197081	1994	40-44 years	128.702	128.967	128.669	129	128.63	129.039	128.582	129.087	128.448	129.221
414	DALYs (Disability-Adjusted Life Years)	129.116	0.193663	1995	40-44 years	128.985	129.246	128.953	129.279	128.915	129.316	128.868	129.364	128.736	129.495
415	DALYs (Disability-Adjusted Life Years)	129.33	0.191684	1996	40-44 years	129.201	129.46	129.169	129.492	129.132	129.529	129.085	129.576	128.955	129.706
416	DALYs (Disability-Adjusted Life Years)	129.235	0.189893	1997	40-44 years	129.107	129.363	129.075	129.395	129.038	129.432	128.992	129.479	128.863	129.607
417	DALYs (Disability-Adjusted Life Years)	128.937	0.188537	1998	40-44 years	128.81	129.064	128.778	129.095	128.742	129.132	128.695	129.179	128.567	129.306
418	DALYs (Disability-Adjusted Life Years)	128.434	0.187412	1999	40-44 years	128.307	128.56	128.276	128.591	128.24	128.628	128.194	128.674	128.066	128.801
419	DALYs (Disability-Adjusted Life Years)	128.227	0.186484	2000	40-44 years	128.101	128.353	128.07	128.384	128.034	128.42	127.988	128.466	127.861	128.592
420	DALYs (Disability-Adjusted Life Years)	127.295	0.184508	2001	40-44 years	127.17	127.419	127.139	127.45	127.103	127.486	127.058	127.531	126.933	127.656
421	DALYs (Disability-Adjusted Life Years)	126.496	0.181865	2002	40-44 years	126.373	126.619	126.343	126.649	126.308	126.684	126.263	126.729	126.14	126.852
422	DALYs (Disability-Adjusted Life Years)	125.46	0.178215	2003	40-44 years	125.34	125.58	125.31	125.61	125.275	125.645	125.232	125.689	125.111	125.809
423	DALYs (Disability-Adjusted Life Years)	124.751	0.174527	2004	40-44 years	124.633	124.869	124.604	124.898	124.57	124.932	124.527	124.975	124.409	125.093
424	DALYs (Disability-Adjusted Life Years)	125.165	0.171823	2005	40-44 years	125.049	125.281	125.021	125.31	124.987	125.343	124.945	125.385	124.828	125.502
425	DALYs (Disability-Adjusted Life Years)	125.105	0.169317	2006	40-44 years	124.991	125.219	124.962	125.247	124.929	125.28	124.888	125.322	124.773	125.437
426	DALYs (Disability-Adjusted Life Years)	124.457	0.166869	2007	40-44 years	124.345	124.57	124.317	124.598	124.284	124.63	124.243	124.671	124.13	124.784
427	DALYs (Disability-Adjusted Life Years)	122.548	0.164172	2008	40-44 years	122.437	122.659	122.41	122.686	122.378	122.718	122.338	122.758	122.226	122.87
428	DALYs (Disability-Adjusted Life Years)	119.936	0.161351	2009	40-44 years	119.827	120.044	119.8	120.071	119.768	120.103	119.729	120.142	119.619	120.252
429	DALYs (Disability-Adjusted Life Years)	118.35	0.159401	2010	40-44 years	118.242	118.457	118.216	118.484	118.184	118.515	118.145	118.554	118.037	118.662
430	DALYs (Disability-Adjusted Life Years)	116.859	0.157468	2011	40-44 years	116.753	116.966	116.727	116.992	116.696	117.023	116.658	117.061	116.551	117.168
431	DALYs (Disability-Adjusted Life Years)	115.572	0.155792	2012	40-44 years	115.467	115.677	115.441	115.703	115.411	115.734	115.373	115.772	115.267	115.878
432	DALYs (Disability-Adjusted Life Years)	114.596	0.15445	2013	40-44 years	114.492	114.7	114.466	114.726	114.436	114.756	114.398	114.794	114.294	114.899
433	DALYs (Disability-Adjusted Life Years)	114.413	0.15382	2014	40-44 years	114.309	114.517	114.284	114.542	114.254	114.572	114.216	114.61	114.112	114.715
434	DALYs (Disability-Adjusted Life Years)	114.422	0.153526	2015	40-44 years	114.319	114.526	114.293	114.551	114.263	114.581	114.225	114.619	114.121	114.723
435	DALYs (Disability-Adjusted Life Years)	114.114	0.153214	2016	40-44 years	114.01	114.217	113.985	114.243	113.955	114.272	113.917	114.31	113.813	114.414
436	DALYs (Disability-Adjusted Life Years)	114.18	0.153219	2017	40-44 years	114.076	114.283	114.051	114.309	114.021	114.338	113.983	114.376	113.879	114.48
437	DALYs (Disability-Adjusted Life Years)	114.075	0.15299	2018	40-44 years	113.972	114.178	113.946	114.204	113.916	114.233	113.879	114.271	113.775	114.375
438	DALYs (Disability-Adjusted Life Years)	113.206	0.15196	2019	40-44 years	113.104	113.309	113.078	113.334	113.049	113.364	113.011	113.401	112.908	113.504
439	DALYs (Disability-Adjusted Life Years)	111.906	0.150327	2020	40-44 years	111.804	112.007	111.779	112.032	111.75	112.061	111.713	112.098	111.611	112.2
440	DALYs (Disability-Adjusted Life Years)	111.732	0.149301	2021	40-44 years	111.631	111.832	111.606	111.857	111.577	111.886	111.54	111.923	111.439	112.024
441	DALYs (Disability-Adjusted Life Years)	114.126	3.48417	2022	40-44 years	111.777	116.474	111.196	117.056	110.516	117.735	109.659	118.593	107.297	120.955
442	DALYs (Disability-Adjusted Life Years)	114.124	3.55069	2023	40-44 years	111.731	116.517	111.138	117.11	110.445	117.802	109.572	118.676	107.165	121.083
443	DALYs (Disability-Adjusted Life Years)	114.239	3.62167	2024	40-44 years	111.798	116.68	111.193	117.285	110.487	117.991	109.596	118.882	107.14	121.337
444	DALYs (Disability-Adjusted Life Years)	114.464	3.69746	2025	40-44 years	111.972	116.956	111.355	117.574	110.634	118.295	109.724	119.204	107.217	121.711
445	DALYs (Disability-Adjusted Life Years)	114.768	3.7784	2026	40-44 years	112.221	117.314	111.59	117.945	110.853	118.682	109.924	119.611	107.362	122.173
446	DALYs (Disability-Adjusted Life Years)	115.102	3.86348	2027	40-44 years	112.498	117.706	111.853	118.352	111.1	119.105	110.149	120.055	107.53	122.675
447	DALYs (Disability-Adjusted Life Years)	115.389	3.94891	2028	40-44 years	112.728	118.051	112.068	118.71	111.298	119.48	110.327	120.452	107.65	123.129
448	DALYs (Disability-Adjusted Life Years)	115.544	4.0314	2029	40-44 years	112.827	118.261	112.153	118.934	111.367	119.72	110.376	120.712	107.642	123.445
449	DALYs (Disability-Adjusted Life Years)	115.466	4.10755	2030	40-44 years	112.697	118.234	112.011	118.92	111.21	119.721	110.2	120.731	107.415	123.516
450	DALYs (Disability-Adjusted Life Years)	115.031	4.17256	2031	40-44 years	112.219	117.843	111.522	118.54	110.708	119.354	109.682	120.38	106.853	123.209
451	DALYs (Disability-Adjusted Life Years)	114.208	4.22438	2032	40-44 years	111.361	117.055	110.655	117.761	109.832	118.585	108.792	119.624	105.928	122.488
452	DALYs (Disability-Adjusted Life Years)	113.04	4.26282	2033	40-44 years	110.167	115.913	109.455	116.625	108.623	117.456	107.575	118.505	104.685	121.395
453	DALYs (Disability-Adjusted Life Years)	111.609	4.29049	2034	40-44 years	108.717	114.5	108	115.217	107.164	116.053	106.108	117.109	103.199	120.018
454	DALYs (Disability-Adjusted Life Years)	110.01	4.31106	2035	40-44 years	107.105	112.916	106.385	113.636	105.544	114.477	104.484	115.537	101.561	118.46
455	DALYs (Disability-Adjusted Life Years)	108.327	4.32781	2036	40-44 years	105.41	111.244	104.687	111.967	103.843	112.81	102.779	113.875	99.8443	116.809
456	DALYs (Disability-Adjusted Life Years)	106.622	4.34308	2037	40-44 years	103.694	109.549	102.969	110.274	102.122	111.121	101.054	112.189	98.1092	115.134
457	DALYs (Disability-Adjusted Life Years)	104.964	4.35829	2038	40-44 years	102.027	107.902	101.299	108.63	100.449	109.48	99.377	110.552	96.4221	113.507
458	DALYs (Disability-Adjusted Life Years)	103.386	4.37449	2039	40-44 years	100.437	106.334	99.7066	107.065	98.8536	107.918	97.7775	108.994	94.8116	111.96
459	DALYs (Disability-Adjusted Life Years)	101.868	4.39162	2040	40-44 years	98.9081	104.828	98.1747	105.561	97.3184	106.418	96.238	107.498	93.2605	110.476
460	DALYs (Disability-Adjusted Life Years)	146.92	0.251137	1990	45-49 years	146.751	147.09	146.709	147.132	146.66	147.181	146.598	147.242	146.428	147.413
461	DALYs (Disability-Adjusted Life Years)	147.705	0.250095	1991	45-49 years	147.536	147.873	147.494	147.915	147.446	147.964	147.384	148.025	147.214	148.195
462	DALYs (Disability-Adjusted Life Years)	148.494	0.246518	1992	45-49 years	148.328	148.66	148.287	148.701	148.238	148.749	148.178	148.81	148.011	148.977
463	DALYs (Disability-Adjusted Life Years)	149.094	0.242607	1993	45-49 years	148.93	149.257	148.889	149.298	148.842	149.345	148.783	149.405	148.618	149.569
464	DALYs (Disability-Adjusted Life Years)	151.988	0.239047	1994	45-49 years	151.827	152.149	151.787	152.189	151.741	152.236	151.682	152.295	151.52	152.457
465	DALYs (Disability-Adjusted Life Years)	154.443	0.236413	1995	45-49 years	154.283	154.602	154.244	154.641	154.198	154.687	154.139	154.746	153.979	154.906
466	DALYs (Disability-Adjusted Life Years)	154.845	0.231297	1996	45-49 years	154.689	155	154.65	155.039	154.605	155.084	154.548	155.141	154.391	155.298
467	DALYs (Disability-Adjusted Life Years)	154.536	0.227414	1997	45-49 years	154.382	154.689	154.344	154.727	154.3	154.771	154.244	154.827	154.09	154.981
468	DALYs (Disability-Adjusted Life Years)	154.806	0.223743	1998	45-49 years	154.655	154.957	154.618	154.994	154.574	155.038	154.519	155.093	154.367	155.244
469	DALYs (Disability-Adjusted Life Years)	154.333	0.22043	1999	45-49 years	154.184	154.482	154.148	154.518	154.105	154.561	154.05	154.616	153.901	154.765
470	DALYs (Disability-Adjusted Life Years)	155.498	0.217173	2000	45-49 years	155.352	155.645	155.316	155.681	155.273	155.723	155.22	155.777	155.073	155.924
471	DALYs (Disability-Adjusted Life Years)	155.735	0.214843	2001	45-49 years	155.591	155.88	155.555	155.916	155.513	155.958	155.46	156.011	155.314	156.156
472	DALYs (Disability-Adjusted Life Years)	155.098	0.212357	2002	45-49 years	154.955	155.241	154.919	155.276	154.878	155.318	154.826	155.37	154.682	155.514
473	DALYs (Disability-Adjusted Life Years)	153.72	0.210001	2003	45-49 years	153.579	153.862	153.544	153.897	153.503	153.938	153.451	153.99	153.309	154.132
474	DALYs (Disability-Adjusted Life Years)	152.768	0.208352	2004	45-49 years	152.628	152.909	152.593	152.943	152.552	152.984	152.501	153.035	152.36	153.177
475	DALYs (Disability-Adjusted Life Years)	151.304	0.206341	2005	45-49 years	151.165	151.443	151.13	151.477	151.09	151.518	151.039	151.568	150.899	151.708
476	DALYs (Disability-Adjusted Life Years)	147.924	0.202458	2006	45-49 years	147.787	148.06	147.753	148.094	147.714	148.133	147.664	148.183	147.527	148.32
477	DALYs (Disability-Adjusted Life Years)	145.878	0.198653	2007	45-49 years	145.744	146.012	145.711	146.045	145.672	146.084	145.623	146.133	145.488	146.267
478	DALYs (Disability-Adjusted Life Years)	146.518	0.195735	2008	45-49 years	146.386	146.65	146.353	146.683	146.315	146.721	146.267	146.769	146.134	146.902
479	DALYs (Disability-Adjusted Life Years)	146.685	0.192182	2009	45-49 years	146.555	146.814	146.523	146.846	146.486	146.884	146.438	146.931	146.308	147.061
480	DALYs (Disability-Adjusted Life Years)	145.901	0.188255	2010	45-49 years	145.774	146.027	145.742	146.059	145.706	146.096	145.659	146.142	145.532	146.27
481	DALYs (Disability-Adjusted Life Years)	145.34	0.185108	2011	45-49 years	145.215	145.465	145.185	145.496	145.148	145.532	145.103	145.578	144.977	145.703
482	DALYs (Disability-Adjusted Life Years)	145.162	0.182716	2012	45-49 years	145.038	145.285	145.008	145.315	144.972	145.351	144.927	145.396	144.803	145.52
483	DALYs (Disability-Adjusted Life Years)	143.528	0.180084	2013	45-49 years	143.407	143.65	143.377	143.68	143.342	143.715	143.298	143.759	143.176	143.881
484	DALYs (Disability-Adjusted Life Years)	141.628	0.177688	2014	45-49 years	141.509	141.748	141.479	141.778	141.444	141.813	141.401	141.856	141.28	141.977
485	DALYs (Disability-Adjusted Life Years)	141.052	0.176313	2015	45-49 years	140.934	141.171	140.904	141.201	140.87	141.235	140.826	141.279	140.707	141.398
486	DALYs (Disability-Adjusted Life Years)	140.527	0.174894	2016	45-49 years	140.409	140.645	140.38	140.674	140.346	140.708	140.303	140.751	140.184	140.87
487	DALYs (Disability-Adjusted Life Years)	139.036	0.173019	2017	45-49 years	138.919	139.153	138.89	139.181	138.857	139.215	138.814	139.258	138.697	139.375
488	DALYs (Disability-Adjusted Life Years)	138.416	0.171834	2018	45-49 years	138.3	138.532	138.272	138.561	138.238	138.594	138.196	138.636	138.079	138.753
489	DALYs (Disability-Adjusted Life Years)	137.766	0.170835	2019	45-49 years	137.651	137.881	137.623	137.91	137.589	137.943	137.547	137.985	137.431	138.101
490	DALYs (Disability-Adjusted Life Years)	135.573	0.169136	2020	45-49 years	135.459	135.687	135.431	135.715	135.398	135.748	135.356	135.79	135.241	135.904
491	DALYs (Disability-Adjusted Life Years)	135.086	0.168758	2021	45-49 years	134.973	135.2	134.944	135.228	134.912	135.261	134.87	135.303	134.756	135.417
492	DALYs (Disability-Adjusted Life Years)	137.47	4.1964	2022	45-49 years	134.641	140.298	133.941	140.999	133.122	141.817	132.09	142.849	129.245	145.695
493	DALYs (Disability-Adjusted Life Years)	137.022	4.26243	2023	45-49 years	134.149	139.895	133.437	140.606	132.606	141.438	131.557	142.486	128.667	145.376
494	DALYs (Disability-Adjusted Life Years)	136.599	4.32977	2024	45-49 years	133.681	139.518	132.958	140.241	132.114	141.085	131.049	142.15	128.113	145.086
495	DALYs (Disability-Adjusted Life Years)	136.235	4.40012	2025	45-49 years	133.269	139.2	132.534	139.935	131.676	140.793	130.594	141.876	127.611	144.859
496	DALYs (Disability-Adjusted Life Years)	135.966	4.47621	2026	45-49 years	132.949	138.983	132.202	139.731	131.329	140.603	130.228	141.705	127.193	144.739
497	DALYs (Disability-Adjusted Life Years)	135.827	4.55957	2027	45-49 years	132.754	138.9	131.992	139.662	131.103	140.551	129.982	141.672	126.89	144.764
498	DALYs (Disability-Adjusted Life Years)	135.825	4.64895	2028	45-49 years	132.692	138.959	131.916	139.735	131.009	140.642	129.865	141.785	126.713	144.937
499	DALYs (Disability-Adjusted Life Years)	135.963	4.74411	2029	45-49 years	132.765	139.16	131.973	139.953	131.048	140.878	129.881	142.045	126.664	145.261
500	DALYs (Disability-Adjusted Life Years)	136.232	4.84552	2030	45-49 years	132.966	139.497	132.156	140.307	131.212	141.252	130.02	142.444	126.734	145.729
501	DALYs (Disability-Adjusted Life Years)	136.593	4.95328	2031	45-49 years	133.255	139.932	132.428	140.759	131.462	141.725	130.243	142.943	126.885	146.302
502	DALYs (Disability-Adjusted Life Years)	136.992	5.06589	2032	45-49 years	133.578	140.407	132.732	141.253	131.744	142.241	130.498	143.487	127.063	146.922
503	DALYs (Disability-Adjusted Life Years)	137.335	5.17847	2033	45-49 years	133.844	140.825	132.98	141.69	131.97	142.7	130.696	143.974	127.185	147.485
504	DALYs (Disability-Adjusted Life Years)	137.519	5.28666	2034	45-49 years	133.956	141.083	133.073	141.965	132.042	142.996	130.742	144.297	127.157	147.881
505	DALYs (Disability-Adjusted Life Years)	137.427	5.38582	2035	45-49 years	133.797	141.057	132.897	141.956	131.847	143.006	130.522	144.331	126.871	147.983
506	DALYs (Disability-Adjusted Life Years)	136.91	5.46958	2036	45-49 years	133.224	140.597	132.31	141.51	131.244	142.577	129.898	143.922	126.19	147.63
507	DALYs (Disability-Adjusted Life Years)	135.931	5.53534	2037	45-49 years	132.201	139.662	131.276	140.587	130.197	141.666	128.835	143.028	125.082	146.781
508	DALYs (Disability-Adjusted Life Years)	134.542	5.58311	2038	45-49 years	130.779	138.305	129.846	139.237	128.758	140.326	127.384	141.699	123.599	145.485
509	DALYs (Disability-Adjusted Life Years)	132.839	5.61629	2039	45-49 years	129.053	136.624	128.116	137.562	127.02	138.657	125.639	140.039	121.831	143.847
510	DALYs (Disability-Adjusted Life Years)	130.937	5.63969	2040	45-49 years	127.136	134.738	126.194	135.68	125.095	136.78	123.707	138.167	119.884	141.991
511	DALYs (Disability-Adjusted Life Years)	195.933	0.303194	1990	50-54 years	195.728	196.137	195.678	196.187	195.618	196.247	195.544	196.321	195.338	196.527
512	DALYs (Disability-Adjusted Life Years)	196.735	0.302179	1991	50-54 years	196.531	196.938	196.481	196.989	196.422	197.048	196.347	197.122	196.143	197.327
513	DALYs (Disability-Adjusted Life Years)	196.673	0.301135	1992	50-54 years	196.47	196.876	196.419	196.926	196.361	196.985	196.286	197.059	196.082	197.263
514	DALYs (Disability-Adjusted Life Years)	196.804	0.300588	1993	50-54 years	196.602	197.007	196.552	197.057	196.493	197.116	196.419	197.19	196.215	197.394
515	DALYs (Disability-Adjusted Life Years)	196.443	0.299687	1994	50-54 years	196.241	196.645	196.191	196.695	196.133	196.754	196.059	196.827	195.856	197.03
516	DALYs (Disability-Adjusted Life Years)	196.49	0.299299	1995	50-54 years	196.288	196.691	196.238	196.741	196.179	196.8	196.106	196.873	195.903	197.076
517	DALYs (Disability-Adjusted Life Years)	196.73	0.297548	1996	50-54 years	196.529	196.93	196.479	196.98	196.421	197.038	196.348	197.111	196.146	197.313
518	DALYs (Disability-Adjusted Life Years)	197.231	0.292737	1997	50-54 years	197.034	197.429	196.985	197.477	196.928	197.535	196.856	197.607	196.658	197.805
519	DALYs (Disability-Adjusted Life Years)	197.652	0.287646	1998	50-54 years	197.458	197.846	197.41	197.894	197.354	197.95	197.284	198.021	197.088	198.216
520	DALYs (Disability-Adjusted Life Years)	199.322	0.281603	1999	50-54 years	199.132	199.512	199.085	199.559	199.03	199.614	198.961	199.683	198.77	199.874
521	DALYs (Disability-Adjusted Life Years)	202.955	0.278493	2000	50-54 years	202.767	203.143	202.721	203.189	202.666	203.243	202.598	203.312	202.409	203.501
522	DALYs (Disability-Adjusted Life Years)	204.244	0.27273	2001	50-54 years	204.06	204.428	204.014	204.473	203.961	204.526	203.894	204.593	203.709	204.778
523	DALYs (Disability-Adjusted Life Years)	204.285	0.268231	2002	50-54 years	204.104	204.466	204.059	204.511	204.007	204.563	203.941	204.629	203.759	204.811
524	DALYs (Disability-Adjusted Life Years)	203.781	0.263104	2003	50-54 years	203.603	203.958	203.559	204.002	203.508	204.053	203.443	204.118	203.265	204.296
525	DALYs (Disability-Adjusted Life Years)	202.285	0.258411	2004	50-54 years	202.111	202.459	202.068	202.502	202.017	202.553	201.954	202.616	201.779	202.792
526	DALYs (Disability-Adjusted Life Years)	201.8	0.253067	2005	50-54 years	201.629	201.97	201.587	202.012	201.537	202.062	201.475	202.124	201.304	202.296
527	DALYs (Disability-Adjusted Life Years)	199.612	0.248549	2006	50-54 years	199.444	199.779	199.402	199.821	199.354	199.869	199.293	199.93	199.124	200.099
528	DALYs (Disability-Adjusted Life Years)	196.391	0.243963	2007	50-54 years	196.226	196.555	196.186	196.596	196.138	196.644	196.078	196.704	195.913	196.869
529	DALYs (Disability-Adjusted Life Years)	194.307	0.240858	2008	50-54 years	194.145	194.469	194.104	194.509	194.057	194.556	193.998	194.616	193.835	194.779
530	DALYs (Disability-Adjusted Life Years)	190.874	0.237419	2009	50-54 years	190.714	191.034	190.674	191.073	190.628	191.12	190.569	191.178	190.408	191.339
531	DALYs (Disability-Adjusted Life Years)	188.036	0.234354	2010	50-54 years	187.878	188.194	187.839	188.234	187.794	188.279	187.736	188.337	187.577	188.496
532	DALYs (Disability-Adjusted Life Years)	185.287	0.230724	2011	50-54 years	185.131	185.443	185.093	185.481	185.048	185.526	184.991	185.583	184.835	185.739
533	DALYs (Disability-Adjusted Life Years)	184.018	0.227063	2012	50-54 years	183.865	184.171	183.827	184.209	183.783	184.253	183.727	184.309	183.573	184.463
534	DALYs (Disability-Adjusted Life Years)	182.418	0.222139	2013	50-54 years	182.269	182.568	182.231	182.605	182.188	182.648	182.133	182.703	181.983	182.854
535	DALYs (Disability-Adjusted Life Years)	182.18	0.217736	2014	50-54 years	182.034	182.327	181.997	182.363	181.955	182.406	181.901	182.46	181.754	182.607
536	DALYs (Disability-Adjusted Life Years)	182.513	0.213965	2015	50-54 years	182.369	182.657	182.333	182.693	182.291	182.735	182.239	182.787	182.094	182.933
537	DALYs (Disability-Adjusted Life Years)	182.004	0.210428	2016	50-54 years	181.862	182.145	181.827	182.181	181.786	182.222	181.734	182.273	181.591	182.416
538	DALYs (Disability-Adjusted Life Years)	181.056	0.207235	2017	50-54 years	180.917	181.196	180.882	181.231	180.842	181.271	180.791	181.322	180.65	181.463
539	DALYs (Disability-Adjusted Life Years)	180.446	0.205016	2018	50-54 years	180.308	180.584	180.273	180.618	180.233	180.658	180.183	180.709	180.044	180.848
540	DALYs (Disability-Adjusted Life Years)	179.848	0.203268	2019	50-54 years	179.711	179.985	179.678	180.019	179.638	180.059	179.588	180.109	179.45	180.247
541	DALYs (Disability-Adjusted Life Years)	177.379	0.200716	2020	50-54 years	177.244	177.514	177.21	177.548	177.171	177.587	177.122	177.636	176.985	177.772
542	DALYs (Disability-Adjusted Life Years)	176.84	0.199223	2021	50-54 years	176.706	176.974	176.672	177.008	176.634	177.046	176.585	177.095	176.449	177.23
543	DALYs (Disability-Adjusted Life Years)	179.702	5.48521	2022	50-54 years	176.005	183.399	175.089	184.315	174.019	185.384	172.67	186.734	168.951	190.453
544	DALYs (Disability-Adjusted Life Years)	179.036	5.56909	2023	50-54 years	175.283	182.79	174.353	183.72	173.267	184.806	171.897	186.176	168.121	189.952
545	DALYs (Disability-Adjusted Life Years)	178.433	5.65553	2024	50-54 years	174.622	182.245	173.677	183.19	172.574	184.293	171.183	185.684	167.349	189.518
546	DALYs (Disability-Adjusted Life Years)	177.865	5.74446	2025	50-54 years	173.993	181.736	173.034	182.696	171.913	183.816	170.5	185.229	166.606	189.124
547	DALYs (Disability-Adjusted Life Years)	177.287	5.83618	2026	50-54 years	173.353	181.22	172.378	182.195	171.24	183.333	169.805	184.769	165.848	188.726
548	DALYs (Disability-Adjusted Life Years)	176.706	5.93122	2027	50-54 years	172.709	180.704	171.718	181.694	170.561	182.851	169.102	184.31	165.081	188.331
549	DALYs (Disability-Adjusted Life Years)	176.131	6.0276	2028	50-54 years	172.068	180.194	171.062	181.2	169.886	182.376	168.404	183.858	164.317	187.945
550	DALYs (Disability-Adjusted Life Years)	175.589	6.12571	2029	50-54 years	171.46	179.718	170.437	180.741	169.243	181.935	167.736	183.442	163.583	187.596
551	DALYs (Disability-Adjusted Life Years)	175.121	6.22789	2030	50-54 years	170.924	179.319	169.884	180.359	168.669	181.573	167.137	183.105	162.915	187.328
552	DALYs (Disability-Adjusted Life Years)	174.777	6.33756	2031	50-54 years	170.505	179.048	169.447	180.107	168.211	181.342	166.652	182.901	162.355	187.198
553	DALYs (Disability-Adjusted Life Years)	174.599	6.45677	2032	50-54 years	170.247	178.951	169.169	180.029	167.91	181.288	166.321	182.876	161.943	187.254
554	DALYs (Disability-Adjusted Life Years)	174.597	6.58397	2033	50-54 years	170.16	179.035	169.06	180.135	167.776	181.418	166.157	183.038	161.693	187.502
555	DALYs (Disability-Adjusted Life Years)	174.775	6.71885	2034	50-54 years	170.247	179.304	169.125	180.426	167.814	181.736	166.162	183.389	161.606	187.944
556	DALYs (Disability-Adjusted Life Years)	175.121	6.86188	2035	50-54 years	170.496	179.746	169.351	180.892	168.012	182.23	166.324	183.918	161.672	188.571
557	DALYs (Disability-Adjusted Life Years)	175.587	7.01282	2036	50-54 years	170.861	180.314	169.689	181.485	168.322	182.852	166.597	184.578	161.842	189.332
558	DALYs (Disability-Adjusted Life Years)	176.101	7.16955	2037	50-54 years	171.269	180.934	170.072	182.131	168.674	183.529	166.91	185.293	162.049	190.154
559	DALYs (Disability-Adjusted Life Years)	176.542	7.32545	2038	50-54 years	171.605	181.48	170.381	182.703	168.953	184.131	167.151	185.933	162.184	190.9
560	DALYs (Disability-Adjusted Life Years)	176.78	7.47446	2039	50-54 years	171.742	181.818	170.494	183.066	169.037	184.524	167.198	186.363	162.13	191.43
561	DALYs (Disability-Adjusted Life Years)	176.662	7.60993	2040	50-54 years	171.533	181.791	170.262	183.062	168.778	184.546	166.906	186.418	161.747	191.578
562	DALYs (Disability-Adjusted Life Years)	241.292	0.360504	1990	55-59 years	241.049	241.535	240.989	241.595	240.919	241.665	240.83	241.754	240.585	241.999
563	DALYs (Disability-Adjusted Life Years)	241.5	0.358117	1991	55-59 years	241.259	241.742	241.199	241.801	241.129	241.871	241.041	241.959	240.798	242.202
564	DALYs (Disability-Adjusted Life Years)	242.097	0.355492	1992	55-59 years	241.858	242.337	241.798	242.396	241.729	242.466	241.642	242.553	241.401	242.794
565	DALYs (Disability-Adjusted Life Years)	243.343	0.353519	1993	55-59 years	243.105	243.581	243.046	243.64	242.977	243.709	242.89	243.796	242.65	244.036
566	DALYs (Disability-Adjusted Life Years)	244.581	0.351936	1994	55-59 years	244.344	244.818	244.285	244.877	244.216	244.946	244.13	245.032	243.891	245.271
567	DALYs (Disability-Adjusted Life Years)	245.717	0.350505	1995	55-59 years	245.481	245.954	245.423	246.012	245.354	246.081	245.268	246.167	245.03	246.404
568	DALYs (Disability-Adjusted Life Years)	246.347	0.349386	1996	55-59 years	246.112	246.582	246.053	246.641	245.985	246.709	245.899	246.795	245.662	247.032
569	DALYs (Disability-Adjusted Life Years)	245.954	0.348189	1997	55-59 years	245.72	246.189	245.661	246.247	245.593	246.315	245.508	246.401	245.272	246.637
570	DALYs (Disability-Adjusted Life Years)	244.773	0.346679	1998	55-59 years	244.54	245.007	244.482	245.065	244.414	245.133	244.329	245.218	244.094	245.453
571	DALYs (Disability-Adjusted Life Years)	244.049	0.345345	1999	55-59 years	243.817	244.282	243.759	244.34	243.692	244.407	243.607	244.492	243.373	244.726
572	DALYs (Disability-Adjusted Life Years)	245.309	0.345493	2000	55-59 years	245.076	245.542	245.018	245.599	244.951	245.667	244.866	245.752	244.632	245.986
573	DALYs (Disability-Adjusted Life Years)	246.426	0.343644	2001	55-59 years	246.194	246.657	246.137	246.715	246.07	246.782	245.985	246.866	245.752	247.099
574	DALYs (Disability-Adjusted Life Years)	246.892	0.337384	2002	55-59 years	246.664	247.119	246.608	247.175	246.542	247.241	246.459	247.324	246.23	247.553
575	DALYs (Disability-Adjusted Life Years)	246.826	0.330537	2003	55-59 years	246.603	247.049	246.548	247.104	246.483	247.168	246.402	247.25	246.178	247.474
576	DALYs (Disability-Adjusted Life Years)	248.036	0.322439	2004	55-59 years	247.819	248.254	247.765	248.307	247.702	248.37	247.623	248.45	247.404	248.668
577	DALYs (Disability-Adjusted Life Years)	250.006	0.316797	2005	55-59 years	249.793	250.22	249.74	250.272	249.678	250.334	249.6	250.412	249.385	250.627
578	DALYs (Disability-Adjusted Life Years)	248.287	0.30782	2006	55-59 years	248.079	248.494	248.028	248.546	247.968	248.606	247.892	248.681	247.683	248.89
579	DALYs (Disability-Adjusted Life Years)	245.502	0.300749	2007	55-59 years	245.3	245.705	245.249	245.755	245.191	245.814	245.117	245.888	244.913	246.092
580	DALYs (Disability-Adjusted Life Years)	244.612	0.294594	2008	55-59 years	244.413	244.81	244.364	244.86	244.307	244.917	244.234	244.989	244.034	245.189
581	DALYs (Disability-Adjusted Life Years)	241.266	0.288205	2009	55-59 years	241.071	241.46	241.023	241.508	240.967	241.564	240.896	241.635	240.701	241.83
582	DALYs (Disability-Adjusted Life Years)	239.353	0.281243	2010	55-59 years	239.163	239.543	239.117	239.59	239.062	239.644	238.992	239.714	238.802	239.904
583	DALYs (Disability-Adjusted Life Years)	237.477	0.276507	2011	55-59 years	237.29	237.663	237.244	237.709	237.19	237.763	237.122	237.831	236.935	238.019
584	DALYs (Disability-Adjusted Life Years)	237.725	0.273671	2012	55-59 years	237.541	237.91	237.495	237.956	237.442	238.009	237.375	238.076	237.189	238.262
585	DALYs (Disability-Adjusted Life Years)	235.437	0.270259	2013	55-59 years	235.255	235.619	235.21	235.664	235.157	235.717	235.091	235.783	234.907	235.967
586	DALYs (Disability-Adjusted Life Years)	234.825	0.268392	2014	55-59 years	234.644	235.006	234.599	235.05	234.547	235.103	234.481	235.169	234.299	235.351
587	DALYs (Disability-Adjusted Life Years)	234.691	0.266804	2015	55-59 years	234.511	234.871	234.466	234.915	234.414	234.967	234.349	235.033	234.168	235.214
588	DALYs (Disability-Adjusted Life Years)	233.777	0.264047	2016	55-59 years	233.599	233.955	233.554	233.999	233.503	234.05	233.438	234.115	233.259	234.294
589	DALYs (Disability-Adjusted Life Years)	232.483	0.259981	2017	55-59 years	232.307	232.658	232.264	232.701	232.213	232.752	232.149	232.816	231.973	232.992
590	DALYs (Disability-Adjusted Life Years)	231.842	0.255046	2018	55-59 years	231.671	232.014	231.628	232.057	231.578	232.107	231.515	232.169	231.343	232.342
591	DALYs (Disability-Adjusted Life Years)	230.732	0.249489	2019	55-59 years	230.564	230.9	230.522	230.942	230.473	230.99	230.412	231.052	230.243	231.221
592	DALYs (Disability-Adjusted Life Years)	227.647	0.243289	2020	55-59 years	227.483	227.811	227.442	227.851	227.394	227.899	227.335	227.958	227.17	228.123
593	DALYs (Disability-Adjusted Life Years)	227.939	0.239851	2021	55-59 years	227.777	228.1	227.737	228.14	227.69	228.187	227.631	228.246	227.468	228.409
594	DALYs (Disability-Adjusted Life Years)	228.087	6.96254	2022	55-59 years	223.394	232.779	222.231	233.942	220.873	235.3	219.161	237.013	214.44	241.733
595	DALYs (Disability-Adjusted Life Years)	227.085	7.06405	2023	55-59 years	222.323	231.846	221.144	233.026	219.766	234.403	218.029	236.141	213.239	240.93
596	DALYs (Disability-Adjusted Life Years)	225.995	7.16309	2024	55-59 years	221.167	230.823	219.971	232.019	218.574	233.416	216.812	235.178	211.956	240.035
597	DALYs (Disability-Adjusted Life Years)	224.898	7.2633	2025	55-59 years	220.002	229.793	218.789	231.006	217.373	232.423	215.586	234.209	210.662	239.134
598	DALYs (Disability-Adjusted Life Years)	223.877	7.36965	2026	55-59 years	218.91	228.844	217.679	230.075	216.242	231.512	214.429	233.325	209.433	238.322
599	DALYs (Disability-Adjusted Life Years)	222.96	7.48347	2027	55-59 years	217.916	228.004	216.666	229.254	215.207	230.713	213.366	232.554	208.292	237.628
600	DALYs (Disability-Adjusted Life Years)	222.136	7.60176	2028	55-59 years	217.012	227.259	215.743	228.529	214.26	230.011	212.39	231.881	207.236	237.035
601	DALYs (Disability-Adjusted Life Years)	221.389	7.7234	2029	55-59 years	216.183	226.594	214.893	227.884	213.387	229.39	211.487	231.29	206.251	236.527
602	DALYs (Disability-Adjusted Life Years)	220.684	7.84822	2030	55-59 years	215.394	225.974	214.084	227.284	212.553	228.815	210.623	230.745	205.301	236.066
603	DALYs (Disability-Adjusted Life Years)	219.968	7.97608	2031	55-59 years	214.592	225.344	213.26	226.676	211.705	228.231	209.742	230.193	204.335	235.601
604	DALYs (Disability-Adjusted Life Years)	219.249	8.10754	2032	55-59 years	213.784	224.713	212.43	226.067	210.849	227.648	208.855	229.643	203.358	235.139
605	DALYs (Disability-Adjusted Life Years)	218.536	8.24014	2033	55-59 years	212.982	224.09	211.606	225.466	209.999	227.073	207.972	229.1	202.386	234.687
606	DALYs (Disability-Adjusted Life Years)	217.865	8.37441	2034	55-59 years	212.221	223.509	210.822	224.908	209.189	226.541	207.129	228.601	201.451	234.279
607	DALYs (Disability-Adjusted Life Years)	217.285	8.51326	2035	55-59 years	211.547	223.023	210.126	224.445	208.466	226.105	206.371	228.199	200.599	233.971
608	DALYs (Disability-Adjusted Life Years)	216.859	8.66097	2036	55-59 years	211.021	222.696	209.575	224.143	207.886	225.832	205.756	227.962	199.883	233.834
609	DALYs (Disability-Adjusted Life Years)	216.639	8.82035	2037	55-59 years	210.694	222.584	209.221	224.057	207.501	225.777	205.332	227.947	199.351	233.927
610	DALYs (Disability-Adjusted Life Years)	216.639	8.98981	2038	55-59 years	210.58	222.698	209.078	224.199	207.325	225.952	205.114	228.164	199.019	234.259
611	DALYs (Disability-Adjusted Life Years)	216.86	9.16909	2039	55-59 years	210.68	223.04	209.149	224.571	207.361	226.359	205.105	228.615	198.889	234.832
612	DALYs (Disability-Adjusted Life Years)	217.291	9.35874	2040	55-59 years	210.983	223.599	209.42	225.162	207.595	226.987	205.293	229.289	198.948	235.634
613	DALYs (Disability-Adjusted Life Years)	261.193	0.402736	1990	60-64 years	260.921	261.464	260.854	261.531	260.775	261.61	260.676	261.709	260.403	261.982
614	DALYs (Disability-Adjusted Life Years)	262.569	0.39971	1991	60-64 years	262.3	262.838	262.233	262.905	262.155	262.983	262.056	263.081	261.785	263.352
615	DALYs (Disability-Adjusted Life Years)	263.533	0.397571	1992	60-64 years	263.265	263.801	263.199	263.868	263.122	263.945	263.024	264.043	262.754	264.313
616	DALYs (Disability-Adjusted Life Years)	263.28	0.395065	1993	60-64 years	263.013	263.546	262.948	263.612	262.87	263.689	262.773	263.786	262.505	264.054
617	DALYs (Disability-Adjusted Life Years)	264.681	0.394184	1994	60-64 years	264.415	264.947	264.35	265.013	264.273	265.089	264.176	265.186	263.908	265.454
618	DALYs (Disability-Adjusted Life Years)	264.631	0.391993	1995	60-64 years	264.367	264.895	264.301	264.961	264.225	265.037	264.129	265.134	263.863	265.399
619	DALYs (Disability-Adjusted Life Years)	264.739	0.389248	1996	60-64 years	264.477	265.002	264.412	265.067	264.336	265.143	264.24	265.238	263.976	265.502
620	DALYs (Disability-Adjusted Life Years)	265.099	0.385986	1997	60-64 years	264.839	265.359	264.775	265.424	264.699	265.499	264.604	265.594	264.343	265.856
621	DALYs (Disability-Adjusted Life Years)	264.902	0.382448	1998	60-64 years	264.645	265.16	264.581	265.224	264.506	265.299	264.412	265.393	264.153	265.652
622	DALYs (Disability-Adjusted Life Years)	264.884	0.379412	1999	60-64 years	264.628	265.14	264.565	265.203	264.491	265.277	264.397	265.37	264.14	265.627
623	DALYs (Disability-Adjusted Life Years)	267.041	0.378139	2000	60-64 years	266.786	267.296	266.723	267.359	266.649	267.433	266.556	267.526	266.3	267.782
624	DALYs (Disability-Adjusted Life Years)	266.97	0.375984	2001	60-64 years	266.716	267.223	266.653	267.286	266.58	267.359	266.487	267.452	266.233	267.706
625	DALYs (Disability-Adjusted Life Years)	267.201	0.374739	2002	60-64 years	266.948	267.453	266.885	267.516	266.812	267.589	266.72	267.681	266.466	267.935
626	DALYs (Disability-Adjusted Life Years)	266.348	0.37289	2003	60-64 years	266.097	266.6	266.035	266.662	265.962	266.735	265.87	266.826	265.617	267.079
627	DALYs (Disability-Adjusted Life Years)	265.829	0.371007	2004	60-64 years	265.579	266.079	265.517	266.141	265.445	266.214	265.354	266.305	265.102	266.557
628	DALYs (Disability-Adjusted Life Years)	265.733	0.369444	2005	60-64 years	265.484	265.982	265.422	266.044	265.35	266.116	265.259	266.207	265.009	266.457
629	DALYs (Disability-Adjusted Life Years)	265.469	0.365817	2006	60-64 years	265.223	265.716	265.161	265.777	265.09	265.848	265	265.938	264.752	266.186
630	DALYs (Disability-Adjusted Life Years)	265.13	0.357929	2007	60-64 years	264.888	265.371	264.829	265.431	264.759	265.5	264.671	265.589	264.428	265.831
631	DALYs (Disability-Adjusted Life Years)	267.968	0.352115	2008	60-64 years	267.731	268.205	267.672	268.264	267.603	268.333	267.517	268.419	267.278	268.658
632	DALYs (Disability-Adjusted Life Years)	269.085	0.343025	2009	60-64 years	268.854	269.317	268.797	269.374	268.73	269.441	268.646	269.525	268.413	269.758
633	DALYs (Disability-Adjusted Life Years)	270.43	0.336352	2010	60-64 years	270.204	270.657	270.148	270.713	270.082	270.779	269.999	270.862	269.771	271.09
634	DALYs (Disability-Adjusted Life Years)	269.791	0.32739	2011	60-64 years	269.57	270.012	269.516	270.066	269.452	270.13	269.371	270.211	269.149	270.433
635	DALYs (Disability-Adjusted Life Years)	269.856	0.321625	2012	60-64 years	269.639	270.073	269.585	270.126	269.523	270.189	269.444	270.268	269.225	270.486
636	DALYs (Disability-Adjusted Life Years)	268.118	0.314543	2013	60-64 years	267.906	268.33	267.854	268.383	267.792	268.444	267.715	268.522	267.502	268.735
637	DALYs (Disability-Adjusted Life Years)	267.195	0.309283	2014	60-64 years	266.986	267.403	266.935	267.455	266.874	267.515	266.798	267.591	266.588	267.801
638	DALYs (Disability-Adjusted Life Years)	267.883	0.303428	2015	60-64 years	267.679	268.088	267.628	268.138	267.569	268.198	267.494	268.272	267.289	268.478
639	DALYs (Disability-Adjusted Life Years)	268.647	0.299982	2016	60-64 years	268.445	268.849	268.394	268.899	268.336	268.957	268.262	269.031	268.059	269.235
640	DALYs (Disability-Adjusted Life Years)	268.285	0.296628	2017	60-64 years	268.085	268.485	268.035	268.534	267.978	268.592	267.905	268.665	267.703	268.866
641	DALYs (Disability-Adjusted Life Years)	268.384	0.294502	2018	60-64 years	268.186	268.583	268.137	268.632	268.079	268.689	268.007	268.762	267.807	268.962
642	DALYs (Disability-Adjusted Life Years)	266.68	0.292016	2019	60-64 years	266.483	266.877	266.434	266.925	266.377	266.982	266.305	267.054	266.107	267.252
643	DALYs (Disability-Adjusted Life Years)	261.908	0.28795	2020	60-64 years	261.714	262.102	261.666	262.15	261.61	262.206	261.539	262.277	261.344	262.472
644	DALYs (Disability-Adjusted Life Years)	260.593	0.285156	2021	60-64 years	260.401	260.786	260.354	260.833	260.298	260.889	260.228	260.959	260.034	261.152
645	DALYs (Disability-Adjusted Life Years)	256.906	7.84298	2022	60-64 years	251.62	262.192	250.31	263.502	248.781	265.032	246.852	266.961	241.534	272.278
646	DALYs (Disability-Adjusted Life Years)	255.512	7.94879	2023	60-64 years	250.154	260.869	248.827	262.197	247.277	263.747	245.321	265.702	239.932	271.091
647	DALYs (Disability-Adjusted Life Years)	254.334	8.06155	2024	60-64 years	248.901	259.768	247.554	261.114	245.982	262.686	243.999	264.669	238.533	270.135
648	DALYs (Disability-Adjusted Life Years)	253.296	8.18055	2025	60-64 years	247.782	258.809	246.416	260.175	244.821	261.771	242.808	263.783	237.262	269.329
649	DALYs (Disability-Adjusted Life Years)	252.343	8.30687	2026	60-64 years	246.744	257.942	245.357	259.329	243.737	260.949	241.693	262.992	236.061	268.624
650	DALYs (Disability-Adjusted Life Years)	251.356	8.43693	2027	60-64 years	245.669	257.042	244.26	258.451	242.615	260.096	240.539	262.172	234.819	267.892
651	DALYs (Disability-Adjusted Life Years)	250.252	8.56429	2028	60-64 years	244.48	256.025	243.05	257.455	241.38	259.125	239.273	261.232	233.466	267.038
652	DALYs (Disability-Adjusted Life Years)	249.053	8.68855	2029	60-64 years	243.197	254.909	241.746	256.36	240.052	258.054	237.914	260.192	232.023	266.083
653	DALYs (Disability-Adjusted Life Years)	247.845	8.81398	2030	60-64 years	241.904	253.785	240.432	255.257	238.713	256.976	236.545	259.144	230.569	265.12
654	DALYs (Disability-Adjusted Life Years)	246.721	8.94592	2031	60-64 years	240.692	252.751	239.198	254.245	237.453	255.989	235.253	258.19	229.187	264.255
655	DALYs (Disability-Adjusted Life Years)	245.712	9.08583	2032	60-64 years	239.588	251.835	238.07	253.353	236.299	255.124	234.064	257.36	227.903	263.52
656	DALYs (Disability-Adjusted Life Years)	244.804	9.23038	2033	60-64 years	238.583	251.026	237.042	252.567	235.242	254.367	232.971	256.638	226.713	262.896
657	DALYs (Disability-Adjusted Life Years)	243.982	9.37818	2034	60-64 years	237.661	250.303	236.095	251.869	234.266	253.698	231.959	256.005	225.601	262.364
658	DALYs (Disability-Adjusted Life Years)	243.207	9.52878	2035	60-64 years	236.784	249.629	235.193	251.221	233.335	253.079	230.991	255.423	224.53	261.883
659	DALYs (Disability-Adjusted Life Years)	242.419	9.68156	2036	60-64 years	235.893	248.944	234.277	250.561	232.389	252.449	230.007	254.831	223.443	261.395
660	DALYs (Disability-Adjusted Life Years)	241.628	9.83726	2037	60-64 years	234.997	248.258	233.354	249.901	231.436	251.819	229.016	254.239	222.347	260.909
661	DALYs (Disability-Adjusted Life Years)	240.844	9.99346	2038	60-64 years	234.108	247.579	232.439	249.248	230.49	251.197	228.032	253.655	221.256	260.431
662	DALYs (Disability-Adjusted Life Years)	240.105	10.151	2039	60-64 years	233.263	246.947	231.568	248.642	229.588	250.621	227.091	253.118	220.209	260.001
663	DALYs (Disability-Adjusted Life Years)	239.467	10.3132	2040	60-64 years	232.516	246.418	230.794	248.141	228.783	250.152	226.246	252.689	219.253	259.681
664	DALYs (Disability-Adjusted Life Years)	273.286	0.469433	1990	65-69 years	272.97	273.603	272.892	273.681	272.8	273.773	272.685	273.888	272.366	274.207
665	DALYs (Disability-Adjusted Life Years)	273.537	0.462568	1991	65-69 years	273.226	273.849	273.148	273.927	273.058	274.017	272.944	274.13	272.631	274.444
666	DALYs (Disability-Adjusted Life Years)	274.343	0.456414	1992	65-69 years	274.036	274.651	273.959	274.727	273.87	274.816	273.758	274.928	273.449	275.238
667	DALYs (Disability-Adjusted Life Years)	274.974	0.450392	1993	65-69 years	274.67	275.277	274.595	275.353	274.507	275.44	274.396	275.551	274.091	275.857
668	DALYs (Disability-Adjusted Life Years)	277.363	0.446295	1994	65-69 years	277.062	277.664	276.988	277.738	276.901	277.825	276.791	277.935	276.488	278.238
669	DALYs (Disability-Adjusted Life Years)	279.55	0.44305	1995	65-69 years	279.251	279.848	279.177	279.922	279.091	280.009	278.982	280.117	278.681	280.418
670	DALYs (Disability-Adjusted Life Years)	281.59	0.440276	1996	65-69 years	281.293	281.887	281.22	281.96	281.134	282.046	281.026	282.154	280.727	282.453
671	DALYs (Disability-Adjusted Life Years)	283.102	0.438286	1997	65-69 years	282.806	283.397	282.733	283.47	282.648	283.556	282.54	283.664	282.243	283.961
672	DALYs (Disability-Adjusted Life Years)	283.614	0.436	1998	65-69 years	283.32	283.908	283.247	283.98	283.162	284.065	283.055	284.173	282.759	284.468
673	DALYs (Disability-Adjusted Life Years)	283.568	0.433489	1999	65-69 years	283.275	283.86	283.203	283.932	283.119	284.017	283.012	284.123	282.718	284.417
674	DALYs (Disability-Adjusted Life Years)	285.848	0.432303	2000	65-69 years	285.556	286.139	285.484	286.211	285.4	286.295	285.293	286.402	285	286.695
675	DALYs (Disability-Adjusted Life Years)	285.252	0.428102	2001	65-69 years	284.963	285.541	284.892	285.612	284.809	285.696	284.703	285.801	284.413	286.091
676	DALYs (Disability-Adjusted Life Years)	285.585	0.423847	2002	65-69 years	285.3	285.871	285.229	285.942	285.146	286.025	285.042	286.129	284.755	286.416
677	DALYs (Disability-Adjusted Life Years)	285.438	0.41942	2003	65-69 years	285.156	285.721	285.086	285.791	285.004	285.873	284.901	285.976	284.616	286.26
678	DALYs (Disability-Adjusted Life Years)	285.848	0.415854	2004	65-69 years	285.567	286.128	285.498	286.197	285.417	286.278	285.314	286.381	285.033	286.663
679	DALYs (Disability-Adjusted Life Years)	285.466	0.41196	2005	65-69 years	285.189	285.744	285.12	285.813	285.04	285.893	284.938	285.995	284.659	286.274
680	DALYs (Disability-Adjusted Life Years)	283.386	0.40752	2006	65-69 years	283.111	283.66	283.043	283.728	282.963	283.808	282.863	283.908	282.587	284.184
681	DALYs (Disability-Adjusted Life Years)	282.167	0.404408	2007	65-69 years	281.894	282.439	281.827	282.507	281.748	282.586	281.648	282.685	281.374	282.96
682	DALYs (Disability-Adjusted Life Years)	283.945	0.403548	2008	65-69 years	283.673	284.217	283.606	284.285	283.527	284.364	283.428	284.463	283.154	284.736
683	DALYs (Disability-Adjusted Life Years)	284.413	0.40148	2009	65-69 years	284.142	284.683	284.075	284.75	283.997	284.829	283.898	284.927	283.626	285.199
684	DALYs (Disability-Adjusted Life Years)	285.877	0.400262	2010	65-69 years	285.607	286.147	285.54	286.213	285.462	286.291	285.364	286.39	285.092	286.661
685	DALYs (Disability-Adjusted Life Years)	286.704	0.396626	2011	65-69 years	286.437	286.972	286.371	287.038	286.294	287.115	286.196	287.213	285.927	287.482
686	DALYs (Disability-Adjusted Life Years)	288.257	0.388851	2012	65-69 years	287.995	288.519	287.93	288.584	287.854	288.66	287.759	288.756	287.495	289.019
687	DALYs (Disability-Adjusted Life Years)	286.533	0.378971	2013	65-69 years	286.277	286.788	286.214	286.851	286.14	286.925	286.047	287.019	285.79	287.275
688	DALYs (Disability-Adjusted Life Years)	287.989	0.368982	2014	65-69 years	287.74	288.238	287.678	288.299	287.607	288.371	287.516	288.462	287.266	288.712
689	DALYs (Disability-Adjusted Life Years)	290.975	0.362555	2015	65-69 years	290.731	291.219	290.67	291.28	290.599	291.351	290.51	291.44	290.264	291.686
690	DALYs (Disability-Adjusted Life Years)	291.895	0.353636	2016	65-69 years	291.657	292.134	291.598	292.193	291.529	292.262	291.442	292.349	291.202	292.589
691	DALYs (Disability-Adjusted Life Years)	291.343	0.346888	2017	65-69 years	291.109	291.577	291.051	291.635	290.984	291.702	290.898	291.788	290.663	292.023
692	DALYs (Disability-Adjusted Life Years)	292.429	0.340901	2018	65-69 years	292.2	292.659	292.143	292.716	292.076	292.783	291.992	292.866	291.761	293.098
693	DALYs (Disability-Adjusted Life Years)	290.963	0.334896	2019	65-69 years	290.737	291.189	290.681	291.245	290.616	291.31	290.534	291.392	290.307	291.619
694	DALYs (Disability-Adjusted Life Years)	287.575	0.326387	2020	65-69 years	287.355	287.795	287.301	287.85	287.237	287.913	287.157	287.993	286.935	288.215
695	DALYs (Disability-Adjusted Life Years)	288.381	0.323108	2021	65-69 years	288.163	288.599	288.11	288.653	288.047	288.716	287.967	288.795	287.748	289.015
696	DALYs (Disability-Adjusted Life Years)	286.247	8.73782	2022	65-69 years	280.358	292.136	278.898	293.595	277.195	295.299	275.045	297.449	269.121	303.373
697	DALYs (Disability-Adjusted Life Years)	284.497	8.84988	2023	65-69 years	278.533	290.462	277.055	291.94	275.329	293.666	273.152	295.843	267.152	301.843
698	DALYs (Disability-Adjusted Life Years)	282.505	8.95423	2024	65-69 years	276.47	288.54	274.974	290.035	273.228	291.782	271.026	293.984	264.955	300.055
699	DALYs (Disability-Adjusted Life Years)	280.389	9.05584	2025	65-69 years	274.285	286.493	272.773	288.005	271.007	289.771	268.78	291.999	262.64	298.139
700	DALYs (Disability-Adjusted Life Years)	278.37	9.16439	2026	65-69 years	272.193	284.547	270.663	286.077	268.876	287.864	266.621	290.119	260.408	296.332
701	DALYs (Disability-Adjusted Life Years)	276.588	9.28461	2027	65-69 years	270.33	282.846	268.78	284.396	266.969	286.207	264.685	288.491	258.39	294.786
702	DALYs (Disability-Adjusted Life Years)	275.088	9.4147	2028	65-69 years	268.742	281.433	267.17	283.006	265.334	284.841	263.018	287.157	256.635	293.541
703	DALYs (Disability-Adjusted Life Years)	273.821	9.55285	2029	65-69 years	267.382	280.26	265.787	281.855	263.924	283.718	261.574	286.068	255.097	292.545
704	DALYs (Disability-Adjusted Life Years)	272.704	9.6981	2030	65-69 years	266.168	279.241	264.548	280.86	262.657	282.752	260.271	285.137	253.696	291.713
705	DALYs (Disability-Adjusted Life Years)	271.68	9.851	2031	65-69 years	265.04	278.319	263.395	279.964	261.474	281.885	259.051	284.309	252.372	290.988
706	DALYs (Disability-Adjusted Life Years)	270.618	10.0071	2032	65-69 years	263.873	277.363	262.202	279.034	260.251	280.986	257.789	283.447	251.004	290.232
707	DALYs (Disability-Adjusted Life Years)	269.432	10.1593	2033	65-69 years	262.584	276.279	260.888	277.976	258.907	279.957	256.408	282.456	249.52	289.344
708	DALYs (Disability-Adjusted Life Years)	268.142	10.3069	2034	65-69 years	261.195	275.089	259.474	276.81	257.464	278.82	254.928	281.355	247.94	288.343
709	DALYs (Disability-Adjusted Life Years)	266.842	10.4547	2035	65-69 years	259.796	273.889	258.05	275.635	256.011	277.673	253.439	280.245	246.351	287.334
710	DALYs (Disability-Adjusted Life Years)	265.634	10.6085	2036	65-69 years	258.484	272.784	256.712	274.556	254.644	276.624	252.034	279.234	244.841	286.427
711	DALYs (Disability-Adjusted Life Years)	264.548	10.7702	2037	65-69 years	257.289	271.807	255.491	273.606	253.39	275.706	250.741	278.356	243.439	285.658
712	DALYs (Disability-Adjusted Life Years)	263.573	10.9364	2038	65-69 years	256.202	270.944	254.375	272.77	252.243	274.903	249.552	277.593	242.138	285.008
713	DALYs (Disability-Adjusted Life Years)	262.689	11.1056	2039	65-69 years	255.204	270.174	253.349	272.029	251.184	274.194	248.452	276.926	240.922	284.456
714	DALYs (Disability-Adjusted Life Years)	261.855	11.2772	2040	65-69 years	254.255	269.456	252.371	271.34	250.172	273.539	247.398	276.313	239.752	283.959
715	DALYs (Disability-Adjusted Life Years)	246.918	0.538628	1990	70-74 years	246.555	247.281	246.465	247.371	246.36	247.476	246.228	247.609	245.863	247.974
716	DALYs (Disability-Adjusted Life Years)	250.153	0.53263	1991	70-74 years	249.794	250.512	249.705	250.601	249.602	250.705	249.471	250.836	249.109	251.197
717	DALYs (Disability-Adjusted Life Years)	254.176	0.526058	1992	70-74 years	253.821	254.531	253.734	254.618	253.631	254.721	253.502	254.85	253.145	255.207
718	DALYs (Disability-Adjusted Life Years)	259.179	0.520068	1993	70-74 years	258.828	259.529	258.741	259.616	258.64	259.717	258.512	259.845	258.159	260.198
719	DALYs (Disability-Adjusted Life Years)	264.232	0.514976	1994	70-74 years	263.885	264.579	263.799	264.665	263.698	264.765	263.572	264.892	263.223	265.241
720	DALYs (Disability-Adjusted Life Years)	266.534	0.508404	1995	70-74 years	266.192	266.877	266.107	266.962	266.008	267.061	265.883	267.186	265.538	267.531
721	DALYs (Disability-Adjusted Life Years)	267.361	0.501291	1996	70-74 years	267.023	267.699	266.94	267.783	266.842	267.881	266.719	268.004	266.379	268.344
722	DALYs (Disability-Adjusted Life Years)	268.847	0.494901	1997	70-74 years	268.513	269.18	268.431	269.263	268.334	269.359	268.212	269.481	267.877	269.817
723	DALYs (Disability-Adjusted Life Years)	270.949	0.489263	1998	70-74 years	270.619	271.279	270.537	271.36	270.442	271.456	270.322	271.576	269.99	271.908
724	DALYs (Disability-Adjusted Life Years)	271.187	0.482365	1999	70-74 years	270.862	271.512	270.781	271.592	270.687	271.687	270.568	271.805	270.241	272.132
725	DALYs (Disability-Adjusted Life Years)	274.634	0.479335	2000	70-74 years	274.31	274.957	274.23	275.037	274.137	275.13	274.019	275.248	273.694	275.573
726	DALYs (Disability-Adjusted Life Years)	275.981	0.475064	2001	70-74 years	275.66	276.301	275.581	276.38	275.488	276.473	275.372	276.59	275.049	276.912
727	DALYs (Disability-Adjusted Life Years)	278.628	0.473243	2002	70-74 years	278.309	278.947	278.23	279.026	278.138	279.118	278.021	279.235	277.701	279.556
728	DALYs (Disability-Adjusted Life Years)	279.6	0.470478	2003	70-74 years	279.283	279.917	279.205	279.996	279.113	280.088	278.997	280.203	278.678	280.522
729	DALYs (Disability-Adjusted Life Years)	281.547	0.468646	2004	70-74 years	281.231	281.863	281.153	281.941	281.061	282.032	280.946	282.148	280.628	282.465
730	DALYs (Disability-Adjusted Life Years)	282.543	0.465447	2005	70-74 years	282.229	282.857	282.151	282.934	282.061	283.025	281.946	283.14	281.631	283.455
731	DALYs (Disability-Adjusted Life Years)	280.455	0.458754	2006	70-74 years	280.146	280.764	280.069	280.841	279.98	280.93	279.867	281.043	279.556	281.354
732	DALYs (Disability-Adjusted Life Years)	280.753	0.453235	2007	70-74 years	280.448	281.059	280.372	281.134	280.284	281.223	280.172	281.334	279.865	281.642
733	DALYs (Disability-Adjusted Life Years)	282.537	0.449191	2008	70-74 years	282.234	282.84	282.159	282.915	282.071	283.002	281.961	283.113	281.656	283.417
734	DALYs (Disability-Adjusted Life Years)	282.446	0.444222	2009	70-74 years	282.147	282.746	282.073	282.82	281.986	282.907	281.877	283.016	281.576	283.317
735	DALYs (Disability-Adjusted Life Years)	282.953	0.440036	2010	70-74 years	282.656	283.249	282.583	283.323	282.497	283.408	282.388	283.517	282.09	283.815
736	DALYs (Disability-Adjusted Life Years)	282.661	0.435986	2011	70-74 years	282.367	282.955	282.295	283.028	282.21	283.113	282.102	283.22	281.807	283.516
737	DALYs (Disability-Adjusted Life Years)	284.068	0.434101	2012	70-74 years	283.775	284.361	283.703	284.433	283.618	284.518	283.511	284.624	283.217	284.919
738	DALYs (Disability-Adjusted Life Years)	284.176	0.431297	2013	70-74 years	283.886	284.467	283.814	284.539	283.729	284.623	283.623	284.729	283.331	285.022
739	DALYs (Disability-Adjusted Life Years)	285.002	0.428713	2014	70-74 years	284.713	285.291	284.642	285.363	284.558	285.446	284.453	285.552	284.162	285.843
740	DALYs (Disability-Adjusted Life Years)	286.842	0.427085	2015	70-74 years	286.554	287.129	286.482	287.201	286.399	287.284	286.294	287.389	286.004	287.679
741	DALYs (Disability-Adjusted Life Years)	288.521	0.423297	2016	70-74 years	288.236	288.806	288.165	288.877	288.082	288.959	287.978	289.064	287.691	289.351
742	DALYs (Disability-Adjusted Life Years)	289.826	0.414245	2017	70-74 years	289.546	290.105	289.477	290.174	289.396	290.255	289.295	290.357	289.014	290.638
743	DALYs (Disability-Adjusted Life Years)	291.406	0.405703	2018	70-74 years	291.133	291.68	291.065	291.747	290.986	291.827	290.886	291.926	290.611	292.201
744	DALYs (Disability-Adjusted Life Years)	291.917	0.394094	2019	70-74 years	291.651	292.183	291.586	292.248	291.509	292.325	291.412	292.422	291.145	292.689
745	DALYs (Disability-Adjusted Life Years)	291.411	0.385163	2020	70-74 years	291.151	291.671	291.087	291.735	291.012	291.81	290.917	291.905	290.656	292.166
746	DALYs (Disability-Adjusted Life Years)	292.317	0.376496	2021	70-74 years	292.063	292.571	292	292.634	291.927	292.707	291.834	292.8	291.579	293.055
747	DALYs (Disability-Adjusted Life Years)	289.766	8.84544	2022	70-74 years	283.804	295.728	282.327	297.205	280.602	298.93	278.426	301.106	272.429	307.103
748	DALYs (Disability-Adjusted Life Years)	289.419	9.00305	2023	70-74 years	283.351	295.487	281.847	296.99	280.091	298.746	277.877	300.96	271.773	307.065
749	DALYs (Disability-Adjusted Life Years)	288.717	9.15112	2024	70-74 years	282.549	294.885	281.021	296.413	279.236	298.197	276.985	300.449	270.781	306.653
750	DALYs (Disability-Adjusted Life Years)	287.729	9.29255	2025	70-74 years	281.466	293.992	279.914	295.544	278.102	297.356	275.816	299.642	269.515	305.942
751	DALYs (Disability-Adjusted Life Years)	286.521	9.43185	2026	70-74 years	280.164	292.878	278.589	294.453	276.75	296.292	274.429	298.613	268.035	305.007
752	DALYs (Disability-Adjusted Life Years)	285.058	9.56784	2027	70-74 years	278.609	291.506	277.011	293.104	275.145	294.97	272.792	297.323	266.305	303.81
753	DALYs (Disability-Adjusted Life Years)	283.316	9.69545	2028	70-74 years	276.782	289.851	275.163	291.47	273.272	293.361	270.887	295.746	264.313	302.32
754	DALYs (Disability-Adjusted Life Years)	281.334	9.81436	2029	70-74 years	274.719	287.948	273.08	289.587	271.166	291.501	268.752	293.916	262.097	300.57
755	DALYs (Disability-Adjusted Life Years)	279.228	9.92988	2030	70-74 years	272.535	285.921	270.877	287.579	268.94	289.515	266.498	291.958	259.765	298.69
756	DALYs (Disability-Adjusted Life Years)	277.218	10.052	2031	70-74 years	270.443	283.994	268.765	285.672	266.805	287.632	264.332	290.105	257.517	296.92
757	DALYs (Disability-Adjusted Life Years)	275.445	10.1857	2032	70-74 years	268.58	282.31	266.879	284.011	264.893	285.997	262.387	288.503	255.481	295.409
758	DALYs (Disability-Adjusted Life Years)	273.952	10.3296	2033	70-74 years	266.99	280.915	265.265	282.64	263.251	284.654	260.71	287.195	253.706	294.198
759	DALYs (Disability-Adjusted Life Years)	272.692	10.4815	2034	70-74 years	265.628	279.757	263.877	281.507	261.833	283.551	259.255	286.13	252.148	293.236
760	DALYs (Disability-Adjusted Life Years)	271.581	10.64	2035	70-74 years	264.41	278.753	262.633	280.53	260.558	282.605	257.941	285.222	250.727	292.436
761	DALYs (Disability-Adjusted Life Years)	270.563	10.8051	2036	70-74 years	263.28	277.845	261.475	279.65	259.368	281.757	256.71	284.415	249.385	291.741
762	DALYs (Disability-Adjusted Life Years)	269.507	10.972	2037	70-74 years	262.112	276.902	260.279	278.734	258.14	280.874	255.441	283.573	248.001	291.012
763	DALYs (Disability-Adjusted Life Years)	268.327	11.1336	2038	70-74 years	260.823	275.831	258.963	277.69	256.792	279.861	254.053	282.6	246.505	290.148
764	DALYs (Disability-Adjusted Life Years)	267.043	11.2894	2039	70-74 years	259.434	274.652	257.549	276.537	255.347	278.739	252.57	281.516	244.916	289.17
765	DALYs (Disability-Adjusted Life Years)	265.75	11.4444	2040	70-74 years	258.037	273.464	256.126	275.375	253.894	277.607	251.079	280.422	243.319	288.181
766	DALYs (Disability-Adjusted Life Years)	207.212	0.577705	1990	75-79 years	206.823	207.602	206.726	207.698	206.614	207.811	206.472	207.953	206.08	208.344
767	DALYs (Disability-Adjusted Life Years)	211.187	0.582225	1991	75-79 years	210.795	211.58	210.698	211.677	210.584	211.79	210.441	211.934	210.046	212.328
768	DALYs (Disability-Adjusted Life Years)	213.516	0.585533	1992	75-79 years	213.121	213.911	213.024	214.008	212.909	214.123	212.765	214.267	212.368	214.664
769	DALYs (Disability-Adjusted Life Years)	216.371	0.589886	1993	75-79 years	215.973	216.768	215.875	216.867	215.76	216.982	215.615	217.127	215.215	217.527
770	DALYs (Disability-Adjusted Life Years)	218.821	0.590664	1994	75-79 years	218.423	219.219	218.324	219.318	218.209	219.433	218.064	219.578	217.663	219.978
771	DALYs (Disability-Adjusted Life Years)	222.25	0.587855	1995	75-79 years	221.854	222.646	221.756	222.744	221.641	222.859	221.496	223.004	221.098	223.402
772	DALYs (Disability-Adjusted Life Years)	226.509	0.582194	1996	75-79 years	226.116	226.901	226.019	226.998	225.905	227.112	225.762	227.255	225.367	227.65
773	DALYs (Disability-Adjusted Life Years)	232.05	0.576422	1997	75-79 years	231.662	232.439	231.565	232.535	231.453	232.647	231.311	232.789	230.92	233.18
774	DALYs (Disability-Adjusted Life Years)	238.451	0.571085	1998	75-79 years	238.066	238.835	237.97	238.931	237.859	239.042	237.718	239.183	237.331	239.57
775	DALYs (Disability-Adjusted Life Years)	244.054	0.565604	1999	75-79 years	243.673	244.436	243.579	244.53	243.468	244.64	243.329	244.779	242.946	245.163
776	DALYs (Disability-Adjusted Life Years)	248.244	0.55973	2000	75-79 years	247.867	248.622	247.774	248.715	247.665	248.824	247.527	248.962	247.147	249.342
777	DALYs (Disability-Adjusted Life Years)	249.113	0.551091	2001	75-79 years	248.742	249.485	248.65	249.577	248.542	249.684	248.407	249.82	248.033	250.193
778	DALYs (Disability-Adjusted Life Years)	249.858	0.542532	2002	75-79 years	249.493	250.224	249.402	250.314	249.296	250.42	249.163	250.554	248.795	250.922
779	DALYs (Disability-Adjusted Life Years)	249.921	0.533516	2003	75-79 years	249.561	250.28	249.472	250.369	249.368	250.473	249.237	250.605	248.875	250.966
780	DALYs (Disability-Adjusted Life Years)	251.71	0.526844	2004	75-79 years	251.355	252.065	251.267	252.153	251.164	252.255	251.034	252.385	250.677	252.742
781	DALYs (Disability-Adjusted Life Years)	254.535	0.522346	2005	75-79 years	254.183	254.887	254.096	254.975	253.994	255.076	253.866	255.205	253.512	255.559
782	DALYs (Disability-Adjusted Life Years)	255.121	0.515975	2006	75-79 years	254.773	255.469	254.687	255.555	254.586	255.656	254.46	255.782	254.11	256.132
783	DALYs (Disability-Adjusted Life Years)	257.807	0.512933	2007	75-79 years	257.461	258.153	257.376	258.238	257.276	258.338	257.149	258.465	256.802	258.812
784	DALYs (Disability-Adjusted Life Years)	261.227	0.511039	2008	75-79 years	260.883	261.571	260.797	261.657	260.698	261.756	260.572	261.882	260.225	262.229
785	DALYs (Disability-Adjusted Life Years)	263.615	0.508148	2009	75-79 years	263.273	263.958	263.188	264.042	263.089	264.142	262.964	264.267	262.619	264.611
786	DALYs (Disability-Adjusted Life Years)	264.657	0.503369	2010	75-79 years	264.318	264.997	264.234	265.081	264.136	265.179	264.012	265.303	263.671	265.644
787	DALYs (Disability-Adjusted Life Years)	264.836	0.497016	2011	75-79 years	264.501	265.171	264.418	265.254	264.321	265.351	264.199	265.473	263.862	265.81
788	DALYs (Disability-Adjusted Life Years)	266.381	0.49128	2012	75-79 years	266.049	266.712	265.967	266.794	265.872	266.89	265.751	267.01	265.418	267.344
789	DALYs (Disability-Adjusted Life Years)	266.153	0.484267	2013	75-79 years	265.826	266.479	265.746	266.56	265.651	266.655	265.532	266.774	265.204	267.102
790	DALYs (Disability-Adjusted Life Years)	267.688	0.479601	2014	75-79 years	267.365	268.012	267.285	268.092	267.191	268.185	267.074	268.303	266.748	268.628
791	DALYs (Disability-Adjusted Life Years)	268.904	0.47496	2015	75-79 years	268.584	269.224	268.504	269.303	268.412	269.396	268.295	269.513	267.973	269.835
792	DALYs (Disability-Adjusted Life Years)	269.619	0.470605	2016	75-79 years	269.301	269.936	269.223	270.014	269.131	270.106	269.015	270.222	268.696	270.541
793	DALYs (Disability-Adjusted Life Years)	269.657	0.46664	2017	75-79 years	269.343	269.972	269.265	270.05	269.174	270.141	269.059	270.255	268.743	270.572
794	DALYs (Disability-Adjusted Life Years)	270.421	0.463471	2018	75-79 years	270.108	270.733	270.031	270.811	269.941	270.901	269.827	271.015	269.512	271.329
795	DALYs (Disability-Adjusted Life Years)	269.715	0.458878	2019	75-79 years	269.405	270.024	269.329	270.101	269.239	270.19	269.126	270.303	268.815	270.614
796	DALYs (Disability-Adjusted Life Years)	268.786	0.455094	2020	75-79 years	268.479	269.092	268.403	269.168	268.314	269.257	268.202	269.369	267.894	269.678
797	DALYs (Disability-Adjusted Life Years)	269.464	0.45131	2021	75-79 years	269.16	269.768	269.084	269.843	268.996	269.931	268.885	270.042	268.579	270.348
798	DALYs (Disability-Adjusted Life Years)	267.193	8.15642	2022	75-79 years	261.695	272.69	260.333	274.052	258.743	275.643	256.736	277.649	251.206	283.179
799	DALYs (Disability-Adjusted Life Years)	267.913	8.33397	2023	75-79 years	262.296	273.53	260.904	274.922	259.279	276.547	257.229	278.597	251.579	284.248
800	DALYs (Disability-Adjusted Life Years)	268.67	8.51574	2024	75-79 years	262.93	274.41	261.508	275.832	259.848	277.492	257.753	279.587	251.979	285.361
801	DALYs (Disability-Adjusted Life Years)	269.306	8.69795	2025	75-79 years	263.444	275.168	261.991	276.621	260.295	278.317	258.155	280.457	252.258	286.354
802	DALYs (Disability-Adjusted Life Years)	269.682	8.87819	2026	75-79 years	263.698	275.666	262.216	277.149	260.484	278.88	258.3	281.064	252.281	287.083
803	DALYs (Disability-Adjusted Life Years)	269.711	9.05333	2027	75-79 years	263.609	275.813	262.097	277.324	260.331	279.09	258.104	281.317	251.966	287.455
804	DALYs (Disability-Adjusted Life Years)	269.388	9.21933	2028	75-79 years	263.174	275.602	261.635	277.142	259.837	278.939	257.569	281.207	251.318	287.458
805	DALYs (Disability-Adjusted Life Years)	268.736	9.37541	2029	75-79 years	262.417	275.055	260.851	276.621	259.023	278.449	256.717	280.755	250.36	287.112
806	DALYs (Disability-Adjusted Life Years)	267.818	9.52442	2030	75-79 years	261.398	274.237	259.808	275.828	257.951	277.685	255.608	280.028	249.15	286.486
807	DALYs (Disability-Adjusted Life Years)	266.695	9.67029	2031	75-79 years	260.177	273.213	258.562	274.828	256.677	276.713	254.298	279.092	247.741	285.649
808	DALYs (Disability-Adjusted Life Years)	265.334	9.8116	2032	75-79 years	258.721	271.947	257.082	273.586	255.169	275.499	252.756	277.912	246.103	284.565
809	DALYs (Disability-Adjusted Life Years)	263.715	9.9435	2033	75-79 years	257.013	270.417	255.352	272.077	253.413	274.016	250.967	276.462	244.226	283.204
810	DALYs (Disability-Adjusted Life Years)	261.87	10.0657	2034	75-79 years	255.086	268.655	253.405	270.336	251.442	272.298	248.966	274.774	242.142	281.599
811	DALYs (Disability-Adjusted Life Years)	259.912	10.1831	2035	75-79 years	253.048	266.775	251.348	268.476	249.362	270.461	246.857	272.966	239.953	279.87
812	DALYs (Disability-Adjusted Life Years)	258.043	10.3057	2036	75-79 years	251.096	264.989	249.375	266.71	247.366	268.719	244.831	271.254	237.843	278.242
813	DALYs (Disability-Adjusted Life Years)	256.393	10.4387	2037	75-79 years	249.357	263.429	247.614	265.172	245.578	267.207	243.011	269.775	235.933	276.853
814	DALYs (Disability-Adjusted Life Years)	255.005	10.5812	2038	75-79 years	247.873	262.137	246.106	263.904	244.043	265.967	241.44	268.57	234.266	275.744
815	DALYs (Disability-Adjusted Life Years)	253.833	10.7311	2039	75-79 years	246.6	261.066	244.808	262.858	242.716	264.951	240.076	267.59	232.8	274.866
816	DALYs (Disability-Adjusted Life Years)	252.8	10.8869	2040	75-79 years	245.463	260.138	243.645	261.956	241.522	264.079	238.843	266.757	231.462	274.139
817	DALYs (Disability-Adjusted Life Years)	154.2	0.65372	1990	80-84 years	153.759	154.641	153.65	154.75	153.523	154.877	153.362	155.038	152.919	155.481
818	DALYs (Disability-Adjusted Life Years)	157.533	0.65081	1991	80-84 years	157.094	157.972	156.986	158.08	156.859	158.207	156.699	158.367	156.257	158.809
819	DALYs (Disability-Adjusted Life Years)	160.478	0.648155	1992	80-84 years	160.041	160.915	159.933	161.023	159.806	161.149	159.647	161.309	159.208	161.748
820	DALYs (Disability-Adjusted Life Years)	162.709	0.643813	1993	80-84 years	162.275	163.143	162.167	163.25	162.042	163.376	161.884	163.534	161.447	163.971
821	DALYs (Disability-Adjusted Life Years)	166.712	0.644657	1994	80-84 years	166.277	167.146	166.17	167.254	166.044	167.38	165.886	167.538	165.448	167.975
822	DALYs (Disability-Adjusted Life Years)	171.205	0.648302	1995	80-84 years	170.768	171.642	170.66	171.75	170.534	171.877	170.374	172.036	169.934	172.476
823	DALYs (Disability-Adjusted Life Years)	175.254	0.654542	1996	80-84 years	174.813	175.695	174.704	175.805	174.576	175.932	174.415	176.093	173.971	176.537
824	DALYs (Disability-Adjusted Life Years)	180.003	0.66283	1997	80-84 years	179.556	180.449	179.445	180.56	179.316	180.689	179.153	180.852	178.704	181.302
825	DALYs (Disability-Adjusted Life Years)	184.621	0.670527	1998	80-84 years	184.169	185.073	184.057	185.185	183.927	185.316	183.762	185.481	183.307	185.935
826	DALYs (Disability-Adjusted Life Years)	188.906	0.67357	1999	80-84 years	188.452	189.36	188.34	189.473	188.209	189.604	188.043	189.77	187.586	190.227
827	DALYs (Disability-Adjusted Life Years)	194.156	0.671793	2000	80-84 years	193.703	194.608	193.591	194.721	193.46	194.852	193.294	195.017	192.839	195.472
828	DALYs (Disability-Adjusted Life Years)	196.895	0.661155	2001	80-84 years	196.449	197.34	196.339	197.451	196.21	197.58	196.047	197.742	195.599	198.19
829	DALYs (Disability-Adjusted Life Years)	199.674	0.64945	2002	80-84 years	199.236	200.112	199.128	200.22	199.001	200.347	198.842	200.507	198.401	200.947
830	DALYs (Disability-Adjusted Life Years)	202.499	0.638024	2003	80-84 years	202.069	202.929	201.963	203.036	201.838	203.16	201.681	203.317	201.249	203.75
831	DALYs (Disability-Adjusted Life Years)	207.236	0.63088	2004	80-84 years	206.81	207.661	206.705	207.766	206.582	207.889	206.427	208.044	205.999	208.472
832	DALYs (Disability-Adjusted Life Years)	209.999	0.622023	2005	80-84 years	209.58	210.419	209.476	210.523	209.355	210.644	209.202	210.797	208.78	211.219
833	DALYs (Disability-Adjusted Life Years)	210.193	0.610341	2006	80-84 years	209.782	210.605	209.68	210.707	209.561	210.826	209.411	210.976	208.997	211.39
834	DALYs (Disability-Adjusted Life Years)	212.077	0.60114	2007	80-84 years	211.672	212.482	211.571	212.582	211.454	212.7	211.306	212.847	210.899	213.255
835	DALYs (Disability-Adjusted Life Years)	215.076	0.593835	2008	80-84 years	214.676	215.476	214.576	215.575	214.461	215.691	214.314	215.837	213.912	216.24
836	DALYs (Disability-Adjusted Life Years)	219.41	0.588949	2009	80-84 years	219.013	219.807	218.914	219.905	218.8	220.02	218.655	220.165	218.255	220.564
837	DALYs (Disability-Adjusted Life Years)	221.697	0.582493	2010	80-84 years	221.305	222.09	221.207	222.187	221.094	222.301	220.951	222.444	220.556	222.839
838	DALYs (Disability-Adjusted Life Years)	224.081	0.576623	2011	80-84 years	223.692	224.47	223.596	224.566	223.483	224.678	223.342	224.82	222.951	225.211
839	DALYs (Disability-Adjusted Life Years)	227.873	0.57391	2012	80-84 years	227.486	228.26	227.39	228.355	227.278	228.467	227.137	228.609	226.748	228.998
840	DALYs (Disability-Adjusted Life Years)	228.459	0.567496	2013	80-84 years	228.076	228.841	227.982	228.936	227.871	229.047	227.731	229.186	227.346	229.571
841	DALYs (Disability-Adjusted Life Years)	230.963	0.563628	2014	80-84 years	230.584	231.343	230.489	231.437	230.38	231.547	230.241	231.686	229.859	232.068
842	DALYs (Disability-Adjusted Life Years)	231.55	0.556681	2015	80-84 years	231.175	231.925	231.082	232.018	230.973	232.127	230.836	232.263	230.459	232.641
843	DALYs (Disability-Adjusted Life Years)	230.485	0.546872	2016	80-84 years	230.117	230.854	230.025	230.945	229.919	231.052	229.784	231.186	229.413	231.557
844	DALYs (Disability-Adjusted Life Years)	229.407	0.536511	2017	80-84 years	229.045	229.769	228.956	229.858	228.851	229.963	228.719	230.095	228.355	230.459
845	DALYs (Disability-Adjusted Life Years)	228.217	0.526626	2018	80-84 years	227.862	228.572	227.774	228.66	227.672	228.763	227.542	228.893	227.185	229.25
846	DALYs (Disability-Adjusted Life Years)	227.229	0.517975	2019	80-84 years	226.88	227.578	226.793	227.665	226.692	227.766	226.565	227.893	226.214	228.244
847	DALYs (Disability-Adjusted Life Years)	225.926	0.510356	2020	80-84 years	225.583	226.27	225.497	226.356	225.398	226.455	225.272	226.581	224.926	226.927
848	DALYs (Disability-Adjusted Life Years)	223.686	0.503944	2021	80-84 years	223.346	224.025	223.262	224.109	223.164	224.208	223.04	224.332	222.698	224.673
849	DALYs (Disability-Adjusted Life Years)	226.471	6.91454	2022	80-84 years	221.811	231.131	220.656	232.286	219.308	233.634	217.607	235.335	212.918	240.023
850	DALYs (Disability-Adjusted Life Years)	226.534	7.04834	2023	80-84 years	221.783	231.284	220.606	232.461	219.231	233.836	217.498	235.57	212.719	240.348
851	DALYs (Disability-Adjusted Life Years)	226.624	7.1849	2024	80-84 years	221.782	231.467	220.582	232.667	219.181	234.068	217.413	235.836	212.542	240.707
852	DALYs (Disability-Adjusted Life Years)	226.811	7.3273	2025	80-84 years	221.872	231.749	220.649	232.973	219.22	234.402	217.417	236.204	212.449	241.172
853	DALYs (Disability-Adjusted Life Years)	227.157	7.47986	2026	80-84 years	222.115	232.198	220.866	233.447	219.408	234.906	217.568	236.746	212.496	241.817
854	DALYs (Disability-Adjusted Life Years)	227.657	7.64315	2027	80-84 years	222.505	232.808	221.229	234.084	219.738	235.575	217.858	237.455	212.676	242.637
855	DALYs (Disability-Adjusted Life Years)	228.272	7.81348	2028	80-84 years	223.005	233.538	221.7	234.843	220.177	236.366	218.255	238.288	212.957	243.586
856	DALYs (Disability-Adjusted Life Years)	228.917	7.98763	2029	80-84 years	223.534	234.301	222.2	235.635	220.642	237.193	218.677	239.158	213.262	244.573
857	DALYs (Disability-Adjusted Life Years)	229.46	8.16197	2030	80-84 years	223.959	234.962	222.596	236.325	221.005	237.916	218.997	239.924	213.463	245.458
858	DALYs (Disability-Adjusted Life Years)	229.782	8.33369	2031	80-84 years	224.165	235.399	222.773	236.791	221.148	238.416	219.098	240.466	213.448	246.116
859	DALYs (Disability-Adjusted Life Years)	229.807	8.49969	2032	80-84 years	224.079	235.536	222.659	236.956	221.002	238.613	218.911	240.704	213.148	246.467
860	DALYs (Disability-Adjusted Life Years)	229.534	8.65643	2033	80-84 years	223.699	235.368	222.254	236.814	220.566	238.502	218.436	240.631	212.567	246.5
861	DALYs (Disability-Adjusted Life Years)	228.979	8.80314	2034	80-84 years	223.046	234.913	221.576	236.383	219.859	238.099	217.694	240.265	211.725	246.234
862	DALYs (Disability-Adjusted Life Years)	228.198	8.94218	2035	80-84 years	222.171	234.225	220.678	235.718	218.934	237.462	216.734	239.662	210.671	245.725
863	DALYs (Disability-Adjusted Life Years)	227.242	9.07684	2036	80-84 years	221.125	233.36	219.609	234.876	217.839	236.646	215.606	238.879	209.452	245.033
864	DALYs (Disability-Adjusted Life Years)	226.084	9.20581	2037	80-84 years	219.879	232.289	218.342	233.826	216.547	235.621	214.282	237.886	208.041	244.127
865	DALYs (Disability-Adjusted Life Years)	224.705	9.32514	2038	80-84 years	218.42	230.99	216.863	232.548	215.044	234.366	212.75	236.66	206.428	242.983
866	DALYs (Disability-Adjusted Life Years)	223.135	9.43469	2039	80-84 years	216.776	229.494	215.2	231.069	213.36	232.909	211.04	235.23	204.643	241.627
867	DALYs (Disability-Adjusted Life Years)	221.467	9.53908	2040	80-84 years	215.038	227.896	213.445	229.489	211.584	231.349	209.238	233.696	202.77	240.163
868	DALYs (Disability-Adjusted Life Years)	118.785	0.861469	1990	85-89 years	118.204	119.365	118.06	119.509	117.892	119.677	117.68	119.889	117.096	120.473
869	DALYs (Disability-Adjusted Life Years)	121.784	0.854092	1991	85-89 years	121.208	122.359	121.066	122.502	120.899	122.669	120.689	122.879	120.11	123.458
870	DALYs (Disability-Adjusted Life Years)	123.319	0.840731	1992	85-89 years	122.752	123.885	122.611	124.026	122.448	124.19	122.241	124.396	121.671	124.966
871	DALYs (Disability-Adjusted Life Years)	124.791	0.830748	1993	85-89 years	124.231	125.351	124.092	125.49	123.93	125.652	123.726	125.856	123.163	126.419
872	DALYs (Disability-Adjusted Life Years)	127.019	0.824206	1994	85-89 years	126.463	127.574	126.326	127.712	126.165	127.873	125.962	128.075	125.403	128.634
873	DALYs (Disability-Adjusted Life Years)	131.079	0.824939	1995	85-89 years	130.523	131.635	130.385	131.773	130.224	131.933	130.021	132.136	129.462	132.696
874	DALYs (Disability-Adjusted Life Years)	135.05	0.824589	1996	85-89 years	134.494	135.606	134.357	135.744	134.196	135.904	133.993	136.107	133.434	136.666
875	DALYs (Disability-Adjusted Life Years)	139.997	0.82746	1997	85-89 years	139.439	140.554	139.301	140.692	139.139	140.854	138.936	141.057	138.375	141.618
876	DALYs (Disability-Adjusted Life Years)	147.326	0.835999	1998	85-89 years	146.763	147.89	146.623	148.029	146.46	148.192	146.254	148.398	145.688	148.965
877	DALYs (Disability-Adjusted Life Years)	155.491	0.847763	1999	85-89 years	154.919	156.062	154.778	156.204	154.612	156.369	154.404	156.577	153.829	157.152
878	DALYs (Disability-Adjusted Life Years)	162.477	0.857827	2000	85-89 years	161.899	163.056	161.756	163.199	161.589	163.366	161.378	163.577	160.796	164.159
879	DALYs (Disability-Adjusted Life Years)	165.986	0.862469	2001	85-89 years	165.405	166.567	165.261	166.712	165.093	166.88	164.881	167.092	164.296	167.677
880	DALYs (Disability-Adjusted Life Years)	167.552	0.86334	2002	85-89 years	166.97	168.133	166.826	168.278	166.657	168.446	166.445	168.658	165.859	169.244
881	DALYs (Disability-Adjusted Life Years)	168.23	0.861812	2003	85-89 years	167.649	168.811	167.505	168.955	167.337	169.123	167.125	169.335	166.541	169.919
882	DALYs (Disability-Adjusted Life Years)	169.26	0.856032	2004	85-89 years	168.683	169.837	168.54	169.98	168.374	170.147	168.163	170.358	167.583	170.938
883	DALYs (Disability-Adjusted Life Years)	171.444	0.844232	2005	85-89 years	170.875	172.013	170.734	172.154	170.569	172.318	170.361	172.526	169.789	173.098
884	DALYs (Disability-Adjusted Life Years)	172.958	0.825135	2006	85-89 years	172.402	173.514	172.264	173.652	172.103	173.813	171.9	174.016	171.341	174.575
885	DALYs (Disability-Adjusted Life Years)	176.823	0.810325	2007	85-89 years	176.277	177.369	176.142	177.505	175.984	177.663	175.784	177.862	175.235	178.411
886	DALYs (Disability-Adjusted Life Years)	180.878	0.796571	2008	85-89 years	180.341	181.415	180.208	181.548	180.053	181.703	179.857	181.899	179.317	182.439
887	DALYs (Disability-Adjusted Life Years)	185.622	0.785952	2009	85-89 years	185.093	186.152	184.961	186.283	184.808	186.437	184.615	186.63	184.082	187.163
888	DALYs (Disability-Adjusted Life Years)	186.731	0.769472	2010	85-89 years	186.213	187.25	186.084	187.379	185.934	187.529	185.745	187.718	185.223	188.24
889	DALYs (Disability-Adjusted Life Years)	188.647	0.757067	2011	85-89 years	188.136	189.157	188.01	189.283	187.862	189.431	187.676	189.617	187.163	190.131
890	DALYs (Disability-Adjusted Life Years)	190.9	0.745134	2012	85-89 years	190.397	191.402	190.273	191.526	190.128	191.671	189.944	191.855	189.439	192.36
891	DALYs (Disability-Adjusted Life Years)	191.921	0.73133	2013	85-89 years	191.428	192.414	191.306	192.536	191.163	192.679	190.983	192.858	190.487	193.354
892	DALYs (Disability-Adjusted Life Years)	194.309	0.721574	2014	85-89 years	193.822	194.795	193.702	194.915	193.561	195.056	193.383	195.234	192.894	195.723
893	DALYs (Disability-Adjusted Life Years)	196.965	0.713911	2015	85-89 years	196.484	197.446	196.364	197.565	196.225	197.704	196.049	197.88	195.565	198.364
894	DALYs (Disability-Adjusted Life Years)	198.551	0.704395	2016	85-89 years	198.077	199.026	197.959	199.144	197.822	199.281	197.648	199.454	197.171	199.932
895	DALYs (Disability-Adjusted Life Years)	197.79	0.692511	2017	85-89 years	197.323	198.257	197.208	198.372	197.072	198.507	196.902	198.678	196.433	199.147
896	DALYs (Disability-Adjusted Life Years)	197.194	0.681216	2018	85-89 years	196.734	197.653	196.621	197.766	196.488	197.899	196.32	198.067	195.858	198.529
897	DALYs (Disability-Adjusted Life Years)	197.607	0.671327	2019	85-89 years	197.154	198.059	197.042	198.171	196.911	198.302	196.746	198.467	196.291	198.922
898	DALYs (Disability-Adjusted Life Years)	196.406	0.659456	2020	85-89 years	195.961	196.85	195.851	196.96	195.722	197.089	195.56	197.251	195.113	197.698
899	DALYs (Disability-Adjusted Life Years)	193.447	0.646436	2021	85-89 years	193.011	193.883	192.903	193.991	192.777	194.117	192.618	194.276	192.18	194.714
900	DALYs (Disability-Adjusted Life Years)	198.488	6.06362	2022	85-89 years	194.401	202.575	193.388	203.587	192.206	204.77	190.714	206.262	186.603	210.373
901	DALYs (Disability-Adjusted Life Years)	198.726	6.18663	2023	85-89 years	194.556	202.896	193.523	203.929	192.317	205.135	190.795	206.657	186.6	210.852
902	DALYs (Disability-Adjusted Life Years)	198.905	6.30948	2024	85-89 years	194.653	203.158	193.599	204.211	192.368	205.442	190.816	206.994	186.539	211.272
903	DALYs (Disability-Adjusted Life Years)	199.041	6.43338	2025	85-89 years	194.705	203.377	193.63	204.451	192.376	205.706	190.793	207.289	186.432	211.65
904	DALYs (Disability-Adjusted Life Years)	199.133	6.56024	2026	85-89 years	194.712	203.555	193.616	204.65	192.337	205.93	190.723	207.543	186.275	211.991
905	DALYs (Disability-Adjusted Life Years)	199.2	6.69108	2027	85-89 years	194.691	203.71	193.573	204.828	192.268	206.132	190.622	207.778	186.086	212.315
906	DALYs (Disability-Adjusted Life Years)	199.256	6.82388	2028	85-89 years	194.657	203.856	193.517	204.995	192.187	206.326	190.508	208.004	185.881	212.631
907	DALYs (Disability-Adjusted Life Years)	199.337	6.95923	2029	85-89 years	194.647	204.028	193.484	205.19	192.127	206.547	190.415	208.259	185.697	212.977
908	DALYs (Disability-Adjusted Life Years)	199.502	7.10007	2030	85-89 years	194.716	204.287	193.531	205.473	192.146	206.858	190.4	208.604	185.586	213.418
909	DALYs (Disability-Adjusted Life Years)	199.807	7.25009	2031	85-89 years	194.921	204.694	193.71	205.905	192.296	207.318	190.513	209.102	185.597	214.017
910	DALYs (Disability-Adjusted Life Years)	200.248	7.40969	2032	85-89 years	195.254	205.242	194.016	206.479	192.571	207.924	190.749	209.747	185.725	214.771
911	DALYs (Disability-Adjusted Life Years)	200.79	7.57549	2033	85-89 years	195.684	205.896	194.419	207.161	192.942	208.638	191.078	210.502	185.942	215.638
912	DALYs (Disability-Adjusted Life Years)	201.359	7.74432	2034	85-89 years	196.139	206.579	194.846	207.872	193.336	209.382	191.431	211.287	186.18	216.538
913	DALYs (Disability-Adjusted Life Years)	201.837	7.91241	2035	85-89 years	196.504	207.17	195.183	208.492	193.64	210.035	191.694	211.981	186.329	217.346
914	DALYs (Disability-Adjusted Life Years)	202.121	8.07671	2036	85-89 years	196.678	207.565	195.329	208.914	193.754	210.489	191.767	212.476	186.291	217.952
915	DALYs (Disability-Adjusted Life Years)	202.145	8.23427	2037	85-89 years	196.595	207.695	195.22	209.07	193.614	210.675	191.588	212.701	186.005	218.284
916	DALYs (Disability-Adjusted Life Years)	201.905	8.38209	2038	85-89 years	196.256	207.555	194.856	208.954	193.221	210.589	191.159	212.651	185.476	218.334
917	DALYs (Disability-Adjusted Life Years)	201.418	8.51959	2039	85-89 years	195.676	207.161	194.253	208.583	192.592	210.245	190.496	212.34	184.72	218.117
918	DALYs (Disability-Adjusted Life Years)	200.732	8.64894	2040	85-89 years	194.903	206.562	193.458	208.006	191.772	209.692	189.644	211.82	183.78	217.684
919	DALYs (Disability-Adjusted Life Years)	101.698	1.38859	1990	90-94 years	100.762	102.634	100.53	102.866	100.259	103.136	99.9177	103.478	98.9763	104.42
920	DALYs (Disability-Adjusted Life Years)	103.495	1.36134	1991	90-94 years	102.578	104.413	102.35	104.64	102.085	104.905	101.75	105.24	100.827	106.163
921	DALYs (Disability-Adjusted Life Years)	104.396	1.33463	1992	90-94 years	103.496	105.295	103.273	105.518	103.013	105.778	102.685	106.107	101.78	107.012
922	DALYs (Disability-Adjusted Life Years)	106.526	1.31476	1993	90-94 years	105.64	107.412	105.42	107.631	105.164	107.888	104.84	108.211	103.949	109.103
923	DALYs (Disability-Adjusted Life Years)	108.253	1.29341	1994	90-94 years	107.381	109.125	107.165	109.341	106.913	109.593	106.595	109.911	105.718	110.788
924	DALYs (Disability-Adjusted Life Years)	111.396	1.28332	1995	90-94 years	110.531	112.261	110.317	112.475	110.066	112.725	109.751	113.041	108.881	113.911
925	DALYs (Disability-Adjusted Life Years)	115.01	1.27869	1996	90-94 years	114.149	115.872	113.935	116.086	113.686	116.335	113.371	116.65	112.504	117.517
926	DALYs (Disability-Adjusted Life Years)	118.636	1.27167	1997	90-94 years	117.779	119.493	117.567	119.705	117.319	119.953	117.006	120.266	116.144	121.128
927	DALYs (Disability-Adjusted Life Years)	126.211	1.29007	1998	90-94 years	125.341	127.08	125.126	127.296	124.874	127.547	124.557	127.865	123.682	128.739
928	DALYs (Disability-Adjusted Life Years)	135.562	1.31732	1999	90-94 years	134.674	136.45	134.454	136.67	134.197	136.926	133.873	137.25	132.98	138.144
929	DALYs (Disability-Adjusted Life Years)	140.771	1.32137	2000	90-94 years	139.88	141.661	139.659	141.882	139.402	142.14	139.077	142.465	138.181	143.36
930	DALYs (Disability-Adjusted Life Years)	142.546	1.30613	2001	90-94 years	141.665	143.426	141.447	143.644	141.193	143.899	140.871	144.22	139.986	145.106
931	DALYs (Disability-Adjusted Life Years)	143.442	1.28857	2002	90-94 years	142.574	144.311	142.359	144.526	142.107	144.777	141.79	145.094	140.917	145.968
932	DALYs (Disability-Adjusted Life Years)	144.101	1.26971	2003	90-94 years	143.246	144.957	143.033	145.169	142.786	145.417	142.474	145.729	141.613	146.59
933	DALYs (Disability-Adjusted Life Years)	145.399	1.25578	2004	90-94 years	144.553	146.245	144.343	146.455	144.098	146.7	143.789	147.009	142.938	147.86
934	DALYs (Disability-Adjusted Life Years)	148.704	1.25383	2005	90-94 years	147.859	149.55	147.65	149.759	147.405	150.003	147.097	150.312	146.247	151.162
935	DALYs (Disability-Adjusted Life Years)	150.595	1.24994	2006	90-94 years	149.752	151.437	149.543	151.646	149.3	151.89	148.992	152.197	148.145	153.044
936	DALYs (Disability-Adjusted Life Years)	153.263	1.25056	2007	90-94 years	152.421	154.106	152.212	154.315	151.968	154.559	151.66	154.867	150.812	155.715
937	DALYs (Disability-Adjusted Life Years)	154.004	1.24139	2008	90-94 years	153.168	154.841	152.96	155.048	152.718	155.29	152.413	155.596	151.571	156.437
938	DALYs (Disability-Adjusted Life Years)	155.699	1.22799	2009	90-94 years	154.871	156.527	154.666	156.732	154.427	156.971	154.125	157.273	153.292	158.106
939	DALYs (Disability-Adjusted Life Years)	157.433	1.20081	2010	90-94 years	156.624	158.242	156.423	158.443	156.189	158.677	155.894	158.972	155.079	159.787
940	DALYs (Disability-Adjusted Life Years)	160.063	1.1727	2011	90-94 years	159.272	160.853	159.076	161.049	158.848	161.278	158.559	161.566	157.764	162.361
941	DALYs (Disability-Adjusted Life Years)	164.185	1.15042	2012	90-94 years	163.41	164.961	163.218	165.153	162.993	165.377	162.71	165.66	161.93	166.44
942	DALYs (Disability-Adjusted Life Years)	167.442	1.12782	2013	90-94 years	166.681	168.202	166.493	168.39	166.273	168.61	165.996	168.887	165.231	169.652
943	DALYs (Disability-Adjusted Life Years)	170.143	1.10761	2014	90-94 years	169.397	170.89	169.212	171.075	168.996	171.291	168.723	171.563	167.973	172.314
944	DALYs (Disability-Adjusted Life Years)	173.229	1.09148	2015	90-94 years	172.493	173.964	172.311	174.147	172.098	174.359	171.829	174.628	171.089	175.368
945	DALYs (Disability-Adjusted Life Years)	172.893	1.06587	2016	90-94 years	172.174	173.611	171.996	173.789	171.789	173.997	171.526	174.259	170.804	174.982
946	DALYs (Disability-Adjusted Life Years)	172.065	1.03912	2017	90-94 years	171.365	172.766	171.192	172.939	170.989	173.142	170.733	173.398	170.029	174.102
947	DALYs (Disability-Adjusted Life Years)	171.739	1.01435	2018	90-94 years	171.056	172.423	170.886	172.592	170.688	172.79	170.439	173.04	169.751	173.727
948	DALYs (Disability-Adjusted Life Years)	171.814	0.991857	2019	90-94 years	171.146	172.483	170.98	172.648	170.787	172.842	170.543	173.086	169.87	173.758
949	DALYs (Disability-Adjusted Life Years)	171.32	0.973329	2020	90-94 years	170.664	171.976	170.501	172.138	170.311	172.328	170.072	172.567	169.412	173.227
950	DALYs (Disability-Adjusted Life Years)	169.462	0.956443	2021	90-94 years	168.817	170.106	168.657	170.266	168.471	170.453	168.236	170.688	167.587	171.336
951	DALYs (Disability-Adjusted Life Years)	182.641	5.58854	2022	90-94 years	178.874	186.407	177.941	187.341	176.851	188.431	175.476	189.805	171.687	193.594
952	DALYs (Disability-Adjusted Life Years)	183.754	5.72992	2023	90-94 years	179.892	187.616	178.935	188.573	177.817	189.69	176.408	191.099	172.523	194.984
953	DALYs (Disability-Adjusted Life Years)	184.613	5.86564	2024	90-94 years	180.66	188.567	179.68	189.546	178.536	190.69	177.093	192.133	173.117	196.11
954	DALYs (Disability-Adjusted Life Years)	185.227	5.99623	2025	90-94 years	181.185	189.268	180.184	190.27	179.015	191.439	177.54	192.914	173.474	196.979
955	DALYs (Disability-Adjusted Life Years)	185.643	6.12497	2026	90-94 years	181.515	189.772	180.492	190.794	179.298	191.989	177.791	193.496	173.638	197.648
956	DALYs (Disability-Adjusted Life Years)	185.948	6.25495	2027	90-94 years	181.733	190.164	180.688	191.209	179.468	192.429	177.93	193.967	173.689	198.208
957	DALYs (Disability-Adjusted Life Years)	186.172	6.38461	2028	90-94 years	181.869	190.475	180.803	191.542	179.558	192.787	177.987	194.357	173.658	198.686
958	DALYs (Disability-Adjusted Life Years)	186.341	6.51402	2029	90-94 years	181.95	190.731	180.863	191.819	179.592	193.089	177.99	194.692	173.573	199.108
959	DALYs (Disability-Adjusted Life Years)	186.469	6.64438	2030	90-94 years	181.991	190.947	180.881	192.057	179.585	193.353	177.951	194.987	173.446	199.492
960	DALYs (Disability-Adjusted Life Years)	186.556	6.77719	2031	90-94 years	181.988	191.124	180.857	192.256	179.535	193.577	177.868	195.245	173.273	199.84
961	DALYs (Disability-Adjusted Life Years)	186.62	6.91331	2032	90-94 years	181.961	191.28	180.806	192.434	179.458	193.782	177.757	195.483	173.07	200.17
962	DALYs (Disability-Adjusted Life Years)	186.673	7.05086	2033	90-94 years	181.921	191.426	180.744	192.603	179.369	193.978	177.634	195.713	172.854	200.493
963	DALYs (Disability-Adjusted Life Years)	186.75	7.19043	2034	90-94 years	181.904	191.596	180.703	192.797	179.301	194.199	177.532	195.968	172.657	200.843
964	DALYs (Disability-Adjusted Life Years)	186.905	7.33485	2035	90-94 years	181.962	191.849	180.737	193.074	179.306	194.504	177.502	196.309	172.529	201.282
965	DALYs (Disability-Adjusted Life Years)	187.192	7.48767	2036	90-94 years	182.146	192.239	180.895	193.49	179.435	194.95	177.593	196.792	172.517	201.868
966	DALYs (Disability-Adjusted Life Years)	187.606	7.64929	2037	90-94 years	182.45	192.762	181.173	194.039	179.681	195.531	177.8	197.412	172.613	202.599
967	DALYs (Disability-Adjusted Life Years)	188.115	7.81662	2038	90-94 years	182.846	193.383	181.541	194.689	180.017	196.213	178.094	198.136	172.794	203.435
968	DALYs (Disability-Adjusted Life Years)	188.649	7.98645	2039	90-94 years	183.266	194.032	181.932	195.366	180.375	196.923	178.41	198.888	172.995	204.302
969	DALYs (Disability-Adjusted Life Years)	189.098	8.15475	2040	90-94 years	183.602	194.595	182.24	195.956	180.65	197.547	178.644	199.553	173.115	205.082
970	DALYs (Disability-Adjusted Life Years)	86.8694	2.24692	1990	95+ years	85.355	88.3838	84.9798	88.7591	84.5416	89.1972	83.9889	89.75	82.4655	91.2734
971	DALYs (Disability-Adjusted Life Years)	87.8884	2.13368	1991	95+ years	86.4503	89.3265	86.094	89.6828	85.6779	90.0989	85.153	90.6238	83.7064	92.0704
972	DALYs (Disability-Adjusted Life Years)	89.1806	2.06417	1992	95+ years	87.7894	90.5719	87.4447	90.9166	87.0422	91.3191	86.5344	91.8269	85.1349	93.2264
973	DALYs (Disability-Adjusted Life Years)	91.7714	2.04395	1993	95+ years	90.3938	93.149	90.0524	93.4903	89.6539	93.8889	89.151	94.3917	87.7653	95.7775
974	DALYs (Disability-Adjusted Life Years)	93.5589	2.02467	1994	95+ years	92.1943	94.9235	91.8561	95.2616	91.4613	95.6564	90.9633	96.1545	89.5905	97.5272
975	DALYs (Disability-Adjusted Life Years)	95.7712	2.0155	1995	95+ years	94.4127	97.1296	94.0761	97.4662	93.6831	97.8592	93.1873	98.3551	91.8208	99.7216
976	DALYs (Disability-Adjusted Life Years)	98.6232	2.01316	1996	95+ years	97.2663	99.9801	96.9301	100.316	96.5376	100.709	96.0423	101.204	94.6774	102.569
977	DALYs (Disability-Adjusted Life Years)	102.22	2.02573	1997	95+ years	100.854	103.585	100.516	103.923	100.121	104.318	99.6227	104.817	98.2492	106.19
978	DALYs (Disability-Adjusted Life Years)	107.869	2.05989	1998	95+ years	106.48	109.257	106.136	109.601	105.735	110.003	105.228	110.509	103.831	111.906
979	DALYs (Disability-Adjusted Life Years)	121.51	2.20566	1999	95+ years	120.024	122.997	119.655	123.365	119.225	123.795	118.683	124.338	117.187	125.834
980	DALYs (Disability-Adjusted Life Years)	125.508	2.20058	2000	95+ years	124.025	126.992	123.658	127.359	123.229	127.788	122.687	128.33	121.195	129.822
981	DALYs (Disability-Adjusted Life Years)	127.753	2.17084	2001	95+ years	126.289	129.216	125.927	129.578	125.504	130.002	124.97	130.536	123.498	132.007
982	DALYs (Disability-Adjusted Life Years)	127.042	2.10473	2002	95+ years	125.624	128.461	125.272	128.812	124.862	129.223	124.344	129.74	122.917	131.167
983	DALYs (Disability-Adjusted Life Years)	124.272	2.02503	2003	95+ years	122.907	125.637	122.569	125.975	122.174	126.37	121.676	126.868	120.303	128.241
984	DALYs (Disability-Adjusted Life Years)	123.256	1.97161	2004	95+ years	121.927	124.585	121.598	124.914	121.214	125.299	120.729	125.784	119.392	127.12
985	DALYs (Disability-Adjusted Life Years)	127.389	1.97454	2005	95+ years	126.058	128.72	125.729	129.05	125.344	129.435	124.858	129.921	123.519	131.259
986	DALYs (Disability-Adjusted Life Years)	127.961	1.93987	2006	95+ years	126.653	129.268	126.329	129.592	125.951	129.97	125.474	130.447	124.158	131.763
987	DALYs (Disability-Adjusted Life Years)	126.449	1.88768	2007	95+ years	125.177	127.722	124.862	128.037	124.494	128.405	124.029	128.869	122.749	130.149
988	DALYs (Disability-Adjusted Life Years)	129.61	1.87834	2008	95+ years	128.344	130.876	128.031	131.19	127.664	131.556	127.202	132.018	125.929	133.292
989	DALYs (Disability-Adjusted Life Years)	132.601	1.86586	2009	95+ years	131.344	133.859	131.032	134.17	130.668	134.534	130.209	134.993	128.944	136.258
990	DALYs (Disability-Adjusted Life Years)	135.139	1.85129	2010	95+ years	133.892	136.387	133.582	136.696	133.221	137.057	132.766	137.513	131.511	138.768
991	DALYs (Disability-Adjusted Life Years)	136.223	1.83111	2011	95+ years	134.988	137.457	134.683	137.763	134.326	138.12	133.875	138.57	132.634	139.812
992	DALYs (Disability-Adjusted Life Years)	141.014	1.84142	2012	95+ years	139.773	142.255	139.465	142.562	139.106	142.921	138.653	143.374	137.404	144.623
993	DALYs (Disability-Adjusted Life Years)	142.175	1.82395	2013	95+ years	140.946	143.405	140.641	143.709	140.286	144.065	139.837	144.513	138.6	145.75
994	DALYs (Disability-Adjusted Life Years)	143.649	1.80431	2014	95+ years	142.433	144.865	142.132	145.167	141.78	145.518	141.336	145.962	140.113	147.186
995	DALYs (Disability-Adjusted Life Years)	146.766	1.78132	2015	95+ years	145.565	147.966	145.268	148.264	144.92	148.611	144.482	149.049	143.274	150.257
996	DALYs (Disability-Adjusted Life Years)	150.376	1.75815	2016	95+ years	149.191	151.561	148.897	151.854	148.554	152.197	148.122	152.63	146.93	153.822
997	DALYs (Disability-Adjusted Life Years)	153.242	1.7307	2017	95+ years	152.075	154.408	151.786	154.697	151.449	155.035	151.023	155.46	149.849	156.634
998	DALYs (Disability-Adjusted Life Years)	156.178	1.70519	2018	95+ years	155.028	157.327	154.744	157.612	154.411	157.944	153.992	158.364	152.836	159.52
999	DALYs (Disability-Adjusted Life Years)	156.623	1.66476	2019	95+ years	155.501	157.745	155.223	158.023	154.899	158.348	154.489	158.758	153.36	159.886
1000	DALYs (Disability-Adjusted Life Years)	155.987	1.62264	2020	95+ years	154.893	157.081	154.622	157.352	154.306	157.668	153.907	158.067	152.807	159.167
1001	DALYs (Disability-Adjusted Life Years)	151.624	1.57138	2021	95+ years	150.565	152.684	150.303	152.946	149.997	153.252	149.61	153.639	148.545	154.704
1002	DALYs (Disability-Adjusted Life Years)	167.507	5.15418	2022	95+ years	164.033	170.981	163.173	171.842	162.168	172.847	160.9	174.115	157.405	177.609
1003	DALYs (Disability-Adjusted Life Years)	169.126	5.30248	2023	95+ years	165.552	172.7	164.666	173.585	163.632	174.619	162.328	175.924	158.733	179.519
1004	DALYs (Disability-Adjusted Life Years)	170.661	5.4512	2024	95+ years	166.987	174.335	166.077	175.246	165.014	176.309	163.673	177.65	159.977	181.346
1005	DALYs (Disability-Adjusted Life Years)	172.139	5.60149	2025	95+ years	168.363	175.914	167.428	176.849	166.335	177.942	164.957	179.32	161.16	183.117
1006	DALYs (Disability-Adjusted Life Years)	173.535	5.7544	2026	95+ years	169.656	177.413	168.695	178.374	167.573	179.496	166.158	180.912	162.256	184.813
1007	DALYs (Disability-Adjusted Life Years)	174.817	5.9093	2027	95+ years	170.834	178.8	169.847	179.786	168.695	180.939	167.241	182.392	163.234	186.399
1008	DALYs (Disability-Adjusted Life Years)	175.883	6.06034	2028	95+ years	171.798	179.967	170.786	180.979	169.604	182.161	168.113	183.652	164.004	187.761
1009	DALYs (Disability-Adjusted Life Years)	176.706	6.20538	2029	95+ years	172.524	180.889	171.487	181.925	170.277	183.135	168.751	184.661	164.544	188.869
1010	DALYs (Disability-Adjusted Life Years)	177.294	6.34498	2030	95+ years	173.018	181.571	171.958	182.63	170.721	183.868	169.16	185.428	164.858	189.73
1011	DALYs (Disability-Adjusted Life Years)	177.694	6.48211	2031	95+ years	173.325	182.063	172.242	183.145	170.978	184.409	169.384	186.004	164.989	190.399
1012	DALYs (Disability-Adjusted Life Years)	177.987	6.6198	2032	95+ years	173.525	182.448	172.419	183.554	171.129	184.845	169.5	186.473	165.012	190.961
1013	DALYs (Disability-Adjusted Life Years)	178.202	6.75664	2033	95+ years	173.648	182.756	172.519	183.884	171.202	185.202	169.54	186.864	164.959	191.445
1014	DALYs (Disability-Adjusted Life Years)	178.364	6.89269	2034	95+ years	173.718	183.01	172.567	184.161	171.223	185.505	169.528	187.2	164.854	191.874
1015	DALYs (Disability-Adjusted Life Years)	178.488	7.029	2035	95+ years	173.75	183.225	172.576	184.399	171.206	185.77	169.476	187.499	164.711	192.264
1016	DALYs (Disability-Adjusted Life Years)	178.572	7.1668	2036	95+ years	173.742	183.402	172.545	184.599	171.147	185.997	169.384	187.76	164.525	192.619
1017	DALYs (Disability-Adjusted Life Years)	178.634	7.307	2037	95+ years	173.709	183.559	172.489	184.779	171.064	186.204	169.266	188.002	164.312	192.956
1018	DALYs (Disability-Adjusted Life Years)	178.686	7.44803	2038	95+ years	173.666	183.706	172.422	184.95	170.97	186.402	169.138	188.234	164.088	193.284
1019	DALYs (Disability-Adjusted Life Years)	178.76	7.59062	2039	95+ years	173.644	183.876	172.376	185.144	170.896	186.624	169.029	188.491	163.883	193.638
1020	DALYs (Disability-Adjusted Life Years)	178.91	7.73768	2040	95+ years	173.695	184.125	172.402	185.417	170.894	186.926	168.99	188.829	163.744	194.076
