# Supplementary material for: The global, regional, and national brain and central nervous system cancer burden and trends from 1990 to 2021: an analysis based on the Global Burden of Disease Study 2021
Source: Front Neurol. 2025 Jun 18;16:1574614. doi: 10.3389/fneur.2025.1574614 (PMC12213423; doi:10.3389/fneur.2025.1574614)
Supplement: Supplementary file 1 [file Data_Sheet_1.zip › Supplementary Data/Supplementary Table S2.xlsx]

## Sheet: Sheet1
Regional Level ASPR data for male and female Brain and central nervous system cancer
	measure_name	location_name	sex_name	age_name	cause_name	metric_name	year	val	upper	lower
1	Prevalence	Southeast Asia	Male	Age-standardized	Brain and central nervous system cancer	Rate	2021	4.89459	6.40475	2.83749
2	Prevalence	Southeast Asia	Female	Age-standardized	Brain and central nervous system cancer	Rate	2021	4.70089	5.54521	3.33974
3	Prevalence	Oceania	Male	Age-standardized	Brain and central nervous system cancer	Rate	2021	1.52573	2.17919	0.766374
4	Prevalence	Oceania	Female	Age-standardized	Brain and central nervous system cancer	Rate	2021	1.10944	1.44004	0.529238
5	Prevalence	East Asia	Male	Age-standardized	Brain and central nervous system cancer	Rate	2021	18.5182	26.7094	11.6396
6	Prevalence	East Asia	Female	Age-standardized	Brain and central nervous system cancer	Rate	2021	23.2704	30.074	18.2228
7	Prevalence	Central Asia	Male	Age-standardized	Brain and central nervous system cancer	Rate	2021	11.4703	13.8017	9.84849
8	Prevalence	Central Asia	Female	Age-standardized	Brain and central nervous system cancer	Rate	2021	8.9126	10.1834	7.7648
9	Prevalence	Global	Male	Age-standardized	Brain and central nervous system cancer	Rate	2021	12.281	15.0452	9.72151
10	Prevalence	Global	Female	Age-standardized	Brain and central nervous system cancer	Rate	2021	11.7632	13.2815	10.4848
11	Prevalence	Central Europe	Male	Age-standardized	Brain and central nervous system cancer	Rate	2021	15.0295	16.9471	13.2632
12	Prevalence	Central Europe	Female	Age-standardized	Brain and central nervous system cancer	Rate	2021	14.0687	15.5631	12.6659
13	Prevalence	Eastern Europe	Male	Age-standardized	Brain and central nervous system cancer	Rate	2021	10.0332	11.0474	9.10702
14	Prevalence	Eastern Europe	Female	Age-standardized	Brain and central nervous system cancer	Rate	2021	9.65754	10.9408	8.61505
15	Prevalence	High-income Asia Pacific	Male	Age-standardized	Brain and central nervous system cancer	Rate	2021	40.228	45.1425	33.5902
16	Prevalence	High-income Asia Pacific	Female	Age-standardized	Brain and central nervous system cancer	Rate	2021	32.9274	36.3285	29.2598
17	Prevalence	High-income North America	Male	Age-standardized	Brain and central nervous system cancer	Rate	2021	27.4495	28.6927	26.1804
18	Prevalence	High-income North America	Female	Age-standardized	Brain and central nervous system cancer	Rate	2021	23.0953	24.2771	21.9158
19	Prevalence	Western Europe	Male	Age-standardized	Brain and central nervous system cancer	Rate	2021	30.7895	32.3828	29.2701
20	Prevalence	Western Europe	Female	Age-standardized	Brain and central nervous system cancer	Rate	2021	27.0422	28.3678	25.4613
21	Prevalence	Central Latin America	Male	Age-standardized	Brain and central nervous system cancer	Rate	2021	6.86063	7.83861	6.00174
22	Prevalence	Central Latin America	Female	Age-standardized	Brain and central nervous system cancer	Rate	2021	6.25427	7.21076	5.40088
23	Prevalence	Southern Latin America	Male	Age-standardized	Brain and central nervous system cancer	Rate	2021	8.21367	9.08152	7.41258
24	Prevalence	Southern Latin America	Female	Age-standardized	Brain and central nervous system cancer	Rate	2021	13.3056	15.0988	11.7551
25	Prevalence	Australasia	Male	Age-standardized	Brain and central nervous system cancer	Rate	2021	18.446	20.8951	16.5292
26	Prevalence	Australasia	Female	Age-standardized	Brain and central nervous system cancer	Rate	2021	15.1902	16.9199	13.5867
27	Prevalence	Caribbean	Male	Age-standardized	Brain and central nervous system cancer	Rate	2021	8.44362	10.2106	7.10167
28	Prevalence	Caribbean	Female	Age-standardized	Brain and central nervous system cancer	Rate	2021	8.45379	10.5402	7.24163
29	Prevalence	Andean Latin America	Male	Age-standardized	Brain and central nervous system cancer	Rate	2021	10.1331	13.6597	7.02347
30	Prevalence	Andean Latin America	Female	Age-standardized	Brain and central nervous system cancer	Rate	2021	10.0515	12.9134	7.76162
31	Prevalence	Tropical Latin America	Male	Age-standardized	Brain and central nervous system cancer	Rate	2021	11.2051	11.8903	10.5355
32	Prevalence	Tropical Latin America	Female	Age-standardized	Brain and central nervous system cancer	Rate	2021	11.0103	11.5707	10.3542
33	Prevalence	Central Sub-Saharan Africa	Male	Age-standardized	Brain and central nervous system cancer	Rate	2021	1.68485	2.49235	0.934067
34	Prevalence	Central Sub-Saharan Africa	Female	Age-standardized	Brain and central nervous system cancer	Rate	2021	1.51537	1.95317	1.05324
35	Prevalence	Southern Sub-Saharan Africa	Male	Age-standardized	Brain and central nervous system cancer	Rate	2021	3.89326	5.15714	2.27507
36	Prevalence	Southern Sub-Saharan Africa	Female	Age-standardized	Brain and central nervous system cancer	Rate	2021	2.95818	3.49081	2.16251
37	Prevalence	South Asia	Male	Age-standardized	Brain and central nervous system cancer	Rate	2021	3.94174	5.87671	2.64525
38	Prevalence	South Asia	Female	Age-standardized	Brain and central nervous system cancer	Rate	2021	3.34299	4.31382	2.80709
39	Prevalence	Eastern Sub-Saharan Africa	Male	Age-standardized	Brain and central nervous system cancer	Rate	2021	2.74055	4.11124	1.4768
40	Prevalence	Eastern Sub-Saharan Africa	Female	Age-standardized	Brain and central nervous system cancer	Rate	2021	2.87366	3.50682	2.17916
41	Prevalence	North Africa and Middle East	Male	Age-standardized	Brain and central nervous system cancer	Rate	2021	13.1798	17.8023	7.90447
42	Prevalence	North Africa and Middle East	Female	Age-standardized	Brain and central nervous system cancer	Rate	2021	8.29217	9.75227	6.21089
43	Prevalence	Western Sub-Saharan Africa	Male	Age-standardized	Brain and central nervous system cancer	Rate	2021	1.07835	1.40283	0.508684
44	Prevalence	Western Sub-Saharan Africa	Female	Age-standardized	Brain and central nervous system cancer	Rate	2021	1.46569	1.89942	0.715373
Regional Level ASIR data for male and female Brain and central nervous system cancer
1	Incidence	Southeast Asia	Male	Age-standardized	Brain and central nervous system cancer	Rate	2021	2.56169	3.46106	1.52415
2	Incidence	Southeast Asia	Female	Age-standardized	Brain and central nervous system cancer	Rate	2021	2.25633	2.65514	1.64506
3	Incidence	Eastern Europe	Male	Age-standardized	Brain and central nervous system cancer	Rate	2021	5.53938	6.12841	5.0005
4	Incidence	Eastern Europe	Female	Age-standardized	Brain and central nervous system cancer	Rate	2021	4.52389	5.07148	4.052
5	Incidence	Central Europe	Male	Age-standardized	Brain and central nervous system cancer	Rate	2021	7.59436	8.41053	6.7424
6	Incidence	Central Europe	Female	Age-standardized	Brain and central nervous system cancer	Rate	2021	5.81598	6.33628	5.3077
7	Incidence	Global	Male	Age-standardized	Brain and central nervous system cancer	Rate	2021	4.72315	5.76047	3.67964
8	Incidence	Global	Female	Age-standardized	Brain and central nervous system cancer	Rate	2021	3.87586	4.34931	3.42808
9	Incidence	East Asia	Male	Age-standardized	Brain and central nervous system cancer	Rate	2021	6.23692	8.70718	3.73878
10	Incidence	East Asia	Female	Age-standardized	Brain and central nervous system cancer	Rate	2021	5.85406	7.51449	4.48809
11	Incidence	Southern Latin America	Male	Age-standardized	Brain and central nervous system cancer	Rate	2021	3.88994	4.26864	3.53511
12	Incidence	Southern Latin America	Female	Age-standardized	Brain and central nervous system cancer	Rate	2021	3.79133	4.12304	3.46287
13	Incidence	Oceania	Male	Age-standardized	Brain and central nervous system cancer	Rate	2021	0.848817	1.23037	0.415537
14	Incidence	Oceania	Female	Age-standardized	Brain and central nervous system cancer	Rate	2021	0.624588	0.80056	0.318068
15	Incidence	Western Europe	Male	Age-standardized	Brain and central nervous system cancer	Rate	2021	8.61982	8.99297	8.24147
16	Incidence	Western Europe	Female	Age-standardized	Brain and central nervous system cancer	Rate	2021	6.33999	6.63405	5.91877
17	Incidence	Central Asia	Male	Age-standardized	Brain and central nervous system cancer	Rate	2021	5.87878	7.00181	5.01273
18	Incidence	Central Asia	Female	Age-standardized	Brain and central nervous system cancer	Rate	2021	4.09972	4.62648	3.61734
19	Incidence	High-income North America	Male	Age-standardized	Brain and central nervous system cancer	Rate	2021	8.1768	8.44742	7.79293
20	Incidence	High-income North America	Female	Age-standardized	Brain and central nervous system cancer	Rate	2021	6.10589	6.35868	5.79167
21	Incidence	High-income Asia Pacific	Male	Age-standardized	Brain and central nervous system cancer	Rate	2021	6.15063	6.8699	5.16215
22	Incidence	High-income Asia Pacific	Female	Age-standardized	Brain and central nervous system cancer	Rate	2021	4.79592	5.31574	4.21844
23	Incidence	Andean Latin America	Male	Age-standardized	Brain and central nervous system cancer	Rate	2021	4.66914	6.11364	3.26432
24	Incidence	Andean Latin America	Female	Age-standardized	Brain and central nervous system cancer	Rate	2021	4.19272	5.17373	3.33342
25	Incidence	Australasia	Male	Age-standardized	Brain and central nervous system cancer	Rate	2021	7.1707	7.8708	6.53239
26	Incidence	Australasia	Female	Age-standardized	Brain and central nervous system cancer	Rate	2021	4.80858	5.179	4.37895
27	Incidence	Caribbean	Male	Age-standardized	Brain and central nervous system cancer	Rate	2021	4.1115	4.96504	3.48165
28	Incidence	Caribbean	Female	Age-standardized	Brain and central nervous system cancer	Rate	2021	3.61681	4.43203	3.11362
29	Incidence	Tropical Latin America	Male	Age-standardized	Brain and central nervous system cancer	Rate	2021	6.08525	6.40706	5.73837
30	Incidence	Tropical Latin America	Female	Age-standardized	Brain and central nervous system cancer	Rate	2021	5.27143	5.53455	4.93867
31	Incidence	North Africa and Middle East	Male	Age-standardized	Brain and central nervous system cancer	Rate	2021	5.46415	7.28568	3.22957
32	Incidence	North Africa and Middle East	Female	Age-standardized	Brain and central nervous system cancer	Rate	2021	4.4649	5.15806	3.4202
33	Incidence	Eastern Sub-Saharan Africa	Male	Age-standardized	Brain and central nervous system cancer	Rate	2021	1.52367	2.19489	0.84774
34	Incidence	Eastern Sub-Saharan Africa	Female	Age-standardized	Brain and central nervous system cancer	Rate	2021	1.52732	1.83354	1.09991
35	Incidence	Central Latin America	Male	Age-standardized	Brain and central nervous system cancer	Rate	2021	3.29226	3.71172	2.88598
36	Incidence	Central Latin America	Female	Age-standardized	Brain and central nervous system cancer	Rate	2021	2.70651	3.08479	2.36412
37	Incidence	South Asia	Male	Age-standardized	Brain and central nervous system cancer	Rate	2021	2.15391	3.19639	1.44507
38	Incidence	South Asia	Female	Age-standardized	Brain and central nervous system cancer	Rate	2021	1.59537	2.03691	1.3387
39	Incidence	Central Sub-Saharan Africa	Male	Age-standardized	Brain and central nervous system cancer	Rate	2021	1.09211	1.63782	0.585879
40	Incidence	Central Sub-Saharan Africa	Female	Age-standardized	Brain and central nervous system cancer	Rate	2021	0.978041	1.26147	0.657157
41	Incidence	Southern Sub-Saharan Africa	Male	Age-standardized	Brain and central nervous system cancer	Rate	2021	2.46487	3.13237	1.3985
42	Incidence	Southern Sub-Saharan Africa	Female	Age-standardized	Brain and central nervous system cancer	Rate	2021	1.72907	2.00811	1.21594
43	Incidence	Western Sub-Saharan Africa	Male	Age-standardized	Brain and central nervous system cancer	Rate	2021	0.551602	0.713504	0.264404
44	Incidence	Western Sub-Saharan Africa	Female	Age-standardized	Brain and central nervous system cancer	Rate	2021	0.702689	0.896482	0.354776
Regional Level ASDR data for male and female Brain and central nervous system cancer
	measure_name	location_name	sex_name	age_name	cause_name	metric_name	year	val	upper	lower
1	Deaths	Oceania	Male	Age-standardized	Brain and central nervous system cancer	Rate	2021	0.779609	1.14119	0.379529
2	Deaths	Oceania	Female	Age-standardized	Brain and central nervous system cancer	Rate	2021	0.580507	0.740079	0.300327
3	Deaths	Southern Latin America	Male	Age-standardized	Brain and central nervous system cancer	Rate	2021	3.34749	3.65257	3.04469
4	Deaths	Southern Latin America	Female	Age-standardized	Brain and central nervous system cancer	Rate	2021	2.38253	2.54668	2.18065
5	Deaths	High-income North America	Male	Age-standardized	Brain and central nervous system cancer	Rate	2021	4.99685	5.15447	4.76711
6	Deaths	High-income North America	Female	Age-standardized	Brain and central nervous system cancer	Rate	2021	3.2916	3.41972	3.06697
7	Deaths	North Africa and Middle East	Male	Age-standardized	Brain and central nervous system cancer	Rate	2021	4.8026	6.40293	2.81525
8	Deaths	North Africa and Middle East	Female	Age-standardized	Brain and central nervous system cancer	Rate	2021	4.05641	4.67177	3.11736
9	Deaths	Central Sub-Saharan Africa	Male	Age-standardized	Brain and central nervous system cancer	Rate	2021	1.0579	1.59198	0.563237
10	Deaths	Central Sub-Saharan Africa	Female	Age-standardized	Brain and central nervous system cancer	Rate	2021	0.933762	1.21513	0.626616
11	Deaths	Central Latin America	Male	Age-standardized	Brain and central nervous system cancer	Rate	2021	2.76794	3.09965	2.42592
12	Deaths	Central Latin America	Female	Age-standardized	Brain and central nervous system cancer	Rate	2021	2.13988	2.42686	1.86636
13	Deaths	Eastern Sub-Saharan Africa	Male	Age-standardized	Brain and central nervous system cancer	Rate	2021	1.42137	2.02526	0.786536
14	Deaths	Eastern Sub-Saharan Africa	Female	Age-standardized	Brain and central nervous system cancer	Rate	2021	1.38832	1.6788	0.995108
15	Deaths	Western Europe	Male	Age-standardized	Brain and central nervous system cancer	Rate	2021	5.3739	5.59402	5.13353
16	Deaths	Western Europe	Female	Age-standardized	Brain and central nervous system cancer	Rate	2021	3.39687	3.55016	3.13762
17	Deaths	Southern Sub-Saharan Africa	Male	Age-standardized	Brain and central nervous system cancer	Rate	2021	2.30474	2.87951	1.29908
18	Deaths	Southern Sub-Saharan Africa	Female	Age-standardized	Brain and central nervous system cancer	Rate	2021	1.5614	1.80875	1.07361
19	Deaths	Andean Latin America	Male	Age-standardized	Brain and central nervous system cancer	Rate	2021	3.86444	5.0384	2.74722
20	Deaths	Andean Latin America	Female	Age-standardized	Brain and central nervous system cancer	Rate	2021	3.25224	3.97561	2.57013
21	Deaths	Tropical Latin America	Male	Age-standardized	Brain and central nervous system cancer	Rate	2021	5.34525	5.63932	5.03769
22	Deaths	Tropical Latin America	Female	Age-standardized	Brain and central nervous system cancer	Rate	2021	4.33418	4.56665	4.01757
23	Deaths	Western Sub-Saharan Africa	Male	Age-standardized	Brain and central nervous system cancer	Rate	2021	0.496041	0.642764	0.241813
24	Deaths	Western Sub-Saharan Africa	Female	Age-standardized	Brain and central nervous system cancer	Rate	2021	0.61547	0.780818	0.314559
25	Deaths	Caribbean	Male	Age-standardized	Brain and central nervous system cancer	Rate	2021	3.48052	4.23867	2.91224
26	Deaths	Caribbean	Female	Age-standardized	Brain and central nervous system cancer	Rate	2021	2.85982	3.5537	2.47163
27	Deaths	East Asia	Male	Age-standardized	Brain and central nervous system cancer	Rate	2021	4.13579	5.67875	2.43407
28	Deaths	East Asia	Female	Age-standardized	Brain and central nervous system cancer	Rate	2021	3.09328	3.99217	2.34184
29	Deaths	Global	Male	Age-standardized	Brain and central nervous system cancer	Rate	2021	3.53629	4.32227	2.7455
30	Deaths	Global	Female	Age-standardized	Brain and central nervous system cancer	Rate	2021	2.62214	2.92097	2.31469
31	Deaths	South Asia	Male	Age-standardized	Brain and central nervous system cancer	Rate	2021	1.92996	2.88149	1.30916
32	Deaths	South Asia	Female	Age-standardized	Brain and central nervous system cancer	Rate	2021	1.34191	1.70943	1.13201
33	Deaths	Central Asia	Male	Age-standardized	Brain and central nervous system cancer	Rate	2021	5.28479	6.29024	4.5117
34	Deaths	Central Asia	Female	Age-standardized	Brain and central nervous system cancer	Rate	2021	3.50916	3.98525	3.09956
35	Deaths	Southeast Asia	Male	Age-standardized	Brain and central nervous system cancer	Rate	2021	2.25901	3.07954	1.36303
36	Deaths	Southeast Asia	Female	Age-standardized	Brain and central nervous system cancer	Rate	2021	1.91641	2.25928	1.41381
37	Deaths	Eastern Europe	Male	Age-standardized	Brain and central nervous system cancer	Rate	2021	4.85898	5.34462	4.38495
38	Deaths	Eastern Europe	Female	Age-standardized	Brain and central nervous system cancer	Rate	2021	3.61374	4.02463	3.25869
39	Deaths	Central Europe	Male	Age-standardized	Brain and central nervous system cancer	Rate	2021	6.62279	7.30314	5.85227
40	Deaths	Central Europe	Female	Age-standardized	Brain and central nervous system cancer	Rate	2021	4.64769	5.05695	4.25364
41	Deaths	High-income Asia Pacific	Male	Age-standardized	Brain and central nervous system cancer	Rate	2021	1.78248	1.94623	1.47141
42	Deaths	High-income Asia Pacific	Female	Age-standardized	Brain and central nervous system cancer	Rate	2021	1.25837	1.36845	1.11481
43	Deaths	Australasia	Male	Age-standardized	Brain and central nervous system cancer	Rate	2021	5.31664	5.85549	4.83863
44	Deaths	Australasia	Female	Age-standardized	Brain and central nervous system cancer	Rate	2021	3.18112	3.38673	2.89204
Regional Level DALYs data for male and female Brain and central nervous system cancer
	measure_name	location_name	sex_name	age_name	cause_name	metric_name	year	val	upper	lower
1	DALYs (Disability-Adjusted Life Years)	Tropical Latin America	Male	Age-standardized	Brain and central nervous system cancer	Rate	2021	185.92	195.955	175.983
2	DALYs (Disability-Adjusted Life Years)	Tropical Latin America	Female	Age-standardized	Brain and central nervous system cancer	Rate	2021	152.435	160.203	143.777
3	DALYs (Disability-Adjusted Life Years)	Central Asia	Male	Age-standardized	Brain and central nervous system cancer	Rate	2021	219.273	264.992	188.65
4	DALYs (Disability-Adjusted Life Years)	Central Asia	Female	Age-standardized	Brain and central nervous system cancer	Rate	2021	147.809	168.692	129.628
5	DALYs (Disability-Adjusted Life Years)	Central Europe	Male	Age-standardized	Brain and central nervous system cancer	Rate	2021	219.811	244.432	194.575
6	DALYs (Disability-Adjusted Life Years)	Central Europe	Female	Age-standardized	Brain and central nervous system cancer	Rate	2021	155.499	168.773	141.565
7	DALYs (Disability-Adjusted Life Years)	Eastern Europe	Male	Age-standardized	Brain and central nervous system cancer	Rate	2021	182.306	199.409	165.877
8	DALYs (Disability-Adjusted Life Years)	Eastern Europe	Female	Age-standardized	Brain and central nervous system cancer	Rate	2021	133.803	148.933	120.762
9	DALYs (Disability-Adjusted Life Years)	Western Europe	Male	Age-standardized	Brain and central nervous system cancer	Rate	2021	179.485	186.517	172.597
10	DALYs (Disability-Adjusted Life Years)	Western Europe	Female	Age-standardized	Brain and central nervous system cancer	Rate	2021	115.045	119.045	109.173
11	DALYs (Disability-Adjusted Life Years)	South Asia	Male	Age-standardized	Brain and central nervous system cancer	Rate	2021	77.2258	114.707	52.25
12	DALYs (Disability-Adjusted Life Years)	South Asia	Female	Age-standardized	Brain and central nervous system cancer	Rate	2021	56.9653	73.3852	48.3121
13	DALYs (Disability-Adjusted Life Years)	Caribbean	Male	Age-standardized	Brain and central nervous system cancer	Rate	2021	131.449	169.855	106.619
14	DALYs (Disability-Adjusted Life Years)	Caribbean	Female	Age-standardized	Brain and central nervous system cancer	Rate	2021	109.953	154.803	91.9116
15	DALYs (Disability-Adjusted Life Years)	Oceania	Male	Age-standardized	Brain and central nervous system cancer	Rate	2021	33.28	48.4024	16.5644
16	DALYs (Disability-Adjusted Life Years)	Oceania	Female	Age-standardized	Brain and central nervous system cancer	Rate	2021	22.6333	29.6522	10.8174
17	DALYs (Disability-Adjusted Life Years)	Global	Male	Age-standardized	Brain and central nervous system cancer	Rate	2021	122.961	157.327	93.6458
18	DALYs (Disability-Adjusted Life Years)	Global	Female	Age-standardized	Brain and central nervous system cancer	Rate	2021	93.4647	104.06	82.8552
19	DALYs (Disability-Adjusted Life Years)	High-income Asia Pacific	Male	Age-standardized	Brain and central nervous system cancer	Rate	2021	71.867	79.2505	58.8463
20	DALYs (Disability-Adjusted Life Years)	High-income Asia Pacific	Female	Age-standardized	Brain and central nervous system cancer	Rate	2021	54.2669	58.8755	48.7806
21	DALYs (Disability-Adjusted Life Years)	Australasia	Male	Age-standardized	Brain and central nervous system cancer	Rate	2021	176.153	193.564	160.886
22	DALYs (Disability-Adjusted Life Years)	Australasia	Female	Age-standardized	Brain and central nervous system cancer	Rate	2021	109.74	116.024	102.515
23	DALYs (Disability-Adjusted Life Years)	Central Sub-Saharan Africa	Male	Age-standardized	Brain and central nervous system cancer	Rate	2021	38.9302	58.2212	21.3604
24	DALYs (Disability-Adjusted Life Years)	Central Sub-Saharan Africa	Female	Age-standardized	Brain and central nervous system cancer	Rate	2021	33.1101	42.6289	23.0751
25	DALYs (Disability-Adjusted Life Years)	Southern Sub-Saharan Africa	Male	Age-standardized	Brain and central nervous system cancer	Rate	2021	82.6514	108.269	48.1817
26	DALYs (Disability-Adjusted Life Years)	Southern Sub-Saharan Africa	Female	Age-standardized	Brain and central nervous system cancer	Rate	2021	57.7584	67.792	40.8891
27	DALYs (Disability-Adjusted Life Years)	High-income North America	Male	Age-standardized	Brain and central nervous system cancer	Rate	2021	161.869	166.35	156.268
28	DALYs (Disability-Adjusted Life Years)	High-income North America	Female	Age-standardized	Brain and central nervous system cancer	Rate	2021	109.172	112.731	104.931
29	DALYs (Disability-Adjusted Life Years)	North Africa and Middle East	Male	Age-standardized	Brain and central nervous system cancer	Rate	2021	165.485	220.256	98.0182
30	DALYs (Disability-Adjusted Life Years)	North Africa and Middle East	Female	Age-standardized	Brain and central nervous system cancer	Rate	2021	141.627	164.009	108.904
31	DALYs (Disability-Adjusted Life Years)	Central Latin America	Male	Age-standardized	Brain and central nervous system cancer	Rate	2021	103.529	117.024	90.3222
32	DALYs (Disability-Adjusted Life Years)	Central Latin America	Female	Age-standardized	Brain and central nervous system cancer	Rate	2021	79.2517	91.008	68.5728
33	DALYs (Disability-Adjusted Life Years)	Southern Latin America	Male	Age-standardized	Brain and central nervous system cancer	Rate	2021	117.687	128.204	107.09
34	DALYs (Disability-Adjusted Life Years)	Southern Latin America	Female	Age-standardized	Brain and central nervous system cancer	Rate	2021	83.7523	89.6654	77.7708
35	DALYs (Disability-Adjusted Life Years)	Western Sub-Saharan Africa	Male	Age-standardized	Brain and central nervous system cancer	Rate	2021	23.2245	30.2727	11.3405
36	DALYs (Disability-Adjusted Life Years)	Western Sub-Saharan Africa	Female	Age-standardized	Brain and central nervous system cancer	Rate	2021	28.8447	37.5321	14.1303
37	DALYs (Disability-Adjusted Life Years)	Eastern Sub-Saharan Africa	Male	Age-standardized	Brain and central nervous system cancer	Rate	2021	60.9684	91.2067	32.5469
38	DALYs (Disability-Adjusted Life Years)	Eastern Sub-Saharan Africa	Female	Age-standardized	Brain and central nervous system cancer	Rate	2021	59.205	72.2344	44.0758
39	DALYs (Disability-Adjusted Life Years)	Andean Latin America	Male	Age-standardized	Brain and central nervous system cancer	Rate	2021	149.395	195.884	103.691
40	DALYs (Disability-Adjusted Life Years)	Andean Latin America	Female	Age-standardized	Brain and central nervous system cancer	Rate	2021	125.244	156.202	98.3638
41	DALYs (Disability-Adjusted Life Years)	Southeast Asia	Male	Age-standardized	Brain and central nervous system cancer	Rate	2021	85.1977	112.872	50.3351
42	DALYs (Disability-Adjusted Life Years)	Southeast Asia	Female	Age-standardized	Brain and central nervous system cancer	Rate	2021	72.0102	85.0696	51.6223
43	DALYs (Disability-Adjusted Life Years)	East Asia	Male	Age-standardized	Brain and central nervous system cancer	Rate	2021	151.376	211.814	94.1329
44	DALYs (Disability-Adjusted Life Years)	East Asia	Female	Age-standardized	Brain and central nervous system cancer	Rate	2021	114.17	146.927	89.1825
