# Supplementary material for: The global, regional, and national brain and central nervous system cancer burden and trends from 1990 to 2021: an analysis based on the Global Burden of Disease Study 2021
Source: Front Neurol. 2025 Jun 18;16:1574614. doi: 10.3389/fneur.2025.1574614 (PMC12213423; doi:10.3389/fneur.2025.1574614)
Supplement: Supplementary file 1 [file Data_Sheet_1.zip › Supplementary Data/Supplementary Table S3.xlsx]

## Sheet: Sheet1
National-level ASPR data for Brain and central nervous system cancer
	measure_id	measure_name	location_id	location_name	sex_id	sex_name	age_id	age_name	cause_id	cause_name	metric_id	metric_name	year	val	upper	lower
1	5	Prevalence	25	Micronesia (Federated States of)	3	Both	27	Age-standardized	477	Brain and central nervous system cancer	3	Rate	2021	1.63806	2.22578	1.02259
2	5	Prevalence	12	Lao People's Democratic Republic	3	Both	27	Age-standardized	477	Brain and central nervous system cancer	3	Rate	2021	3.78894	5.32304	2.46419
3	5	Prevalence	38	Mongolia	3	Both	27	Age-standardized	477	Brain and central nervous system cancer	3	Rate	2021	6.39548	7.83811	4.37019
4	5	Prevalence	11	Indonesia	3	Both	27	Age-standardized	477	Brain and central nervous system cancer	3	Rate	2021	4.50648	5.69912	3.2236
5	5	Prevalence	24	Marshall Islands	3	Both	27	Age-standardized	477	Brain and central nervous system cancer	3	Rate	2021	1.62149	2.23261	1.02362
6	5	Prevalence	37	Kyrgyzstan	3	Both	27	Age-standardized	477	Brain and central nervous system cancer	3	Rate	2021	7.15663	8.83472	5.68826
7	5	Prevalence	10	Cambodia	3	Both	27	Age-standardized	477	Brain and central nervous system cancer	3	Rate	2021	4.79208	6.5297	3.05276
8	5	Prevalence	36	Kazakhstan	3	Both	27	Age-standardized	477	Brain and central nervous system cancer	3	Rate	2021	7.30647	8.56198	6.22345
9	5	Prevalence	23	Kiribati	3	Both	27	Age-standardized	477	Brain and central nervous system cancer	3	Rate	2021	0.80835	1.12385	0.402382
10	5	Prevalence	35	Georgia	3	Both	27	Age-standardized	477	Brain and central nervous system cancer	3	Rate	2021	14.1	16.3376	12.1369
11	5	Prevalence	22	Fiji	3	Both	27	Age-standardized	477	Brain and central nervous system cancer	3	Rate	2021	1.98274	2.71982	1.09028
12	5	Prevalence	34	Azerbaijan	3	Both	27	Age-standardized	477	Brain and central nervous system cancer	3	Rate	2021	11.6633	16.424	7.95176
13	5	Prevalence	8	Taiwan (Province of China)	3	Both	27	Age-standardized	477	Brain and central nervous system cancer	3	Rate	2021	11.9163	13.3968	10.4637
14	5	Prevalence	27	Samoa	3	Both	27	Age-standardized	477	Brain and central nervous system cancer	3	Rate	2021	3.68077	5.02613	2.75847
15	5	Prevalence	14	Maldives	3	Both	27	Age-standardized	477	Brain and central nervous system cancer	3	Rate	2021	4.86049	7.1421	3.74957
16	5	Prevalence	39	Tajikistan	3	Both	27	Age-standardized	477	Brain and central nervous system cancer	3	Rate	2021	11.2617	16.7944	8.19562
17	5	Prevalence	19	Timor-Leste	3	Both	27	Age-standardized	477	Brain and central nervous system cancer	3	Rate	2021	3.43197	4.68881	2.12118
18	5	Prevalence	40	Turkmenistan	3	Both	27	Age-standardized	477	Brain and central nervous system cancer	3	Rate	2021	12.7371	16.2127	10.0029
19	5	Prevalence	26	Papua New Guinea	3	Both	27	Age-standardized	477	Brain and central nervous system cancer	3	Rate	2021	1.15248	1.64829	0.519159
20	5	Prevalence	13	Malaysia	3	Both	27	Age-standardized	477	Brain and central nervous system cancer	3	Rate	2021	4.86688	5.99052	3.04328
21	5	Prevalence	7	Democratic People's Republic of Korea	3	Both	27	Age-standardized	477	Brain and central nervous system cancer	3	Rate	2021	8.01978	11.0373	5.24634
22	5	Prevalence	20	Viet Nam	3	Both	27	Age-standardized	477	Brain and central nervous system cancer	3	Rate	2021	4.32531	5.58471	3.20839
23	5	Prevalence	6	China	3	Both	27	Age-standardized	477	Brain and central nervous system cancer	3	Rate	2021	21.2328	26.5592	16.9757
24	5	Prevalence	52	Romania	3	Both	27	Age-standardized	477	Brain and central nervous system cancer	3	Rate	2021	13.9666	15.5935	12.2579
25	5	Prevalence	17	Sri Lanka	3	Both	27	Age-standardized	477	Brain and central nervous system cancer	3	Rate	2021	6.60247	9.18564	4.19707
26	5	Prevalence	33	Armenia	3	Both	27	Age-standardized	477	Brain and central nervous system cancer	3	Rate	2021	13.613	16.4495	11.0049
27	5	Prevalence	16	Philippines	3	Both	27	Age-standardized	477	Brain and central nervous system cancer	3	Rate	2021	4.02259	5.06749	3.12818
28	5	Prevalence	18	Thailand	3	Both	27	Age-standardized	477	Brain and central nervous system cancer	3	Rate	2021	8.29877	10.5798	5.58115
29	5	Prevalence	77	Cyprus	3	Both	27	Age-standardized	477	Brain and central nervous system cancer	3	Rate	2021	34.1618	44.0124	24.8491
30	5	Prevalence	30	Vanuatu	3	Both	27	Age-standardized	477	Brain and central nervous system cancer	3	Rate	2021	1.31579	1.83198	0.743179
31	5	Prevalence	28	Solomon Islands	3	Both	27	Age-standardized	477	Brain and central nervous system cancer	3	Rate	2021	1.40232	1.97704	0.718517
32	5	Prevalence	29	Tonga	3	Both	27	Age-standardized	477	Brain and central nervous system cancer	3	Rate	2021	2.98587	4.55594	1.78331
33	5	Prevalence	41	Uzbekistan	3	Both	27	Age-standardized	477	Brain and central nervous system cancer	3	Rate	2021	10.4856	12.2757	8.85051
34	5	Prevalence	116	Saint Lucia	3	Both	27	Age-standardized	477	Brain and central nervous system cancer	3	Rate	2021	6.21214	7.69011	5.02282
35	5	Prevalence	122	Ecuador	3	Both	27	Age-standardized	477	Brain and central nervous system cancer	3	Rate	2021	9.18749	11.243	7.46417
36	5	Prevalence	15	Myanmar	3	Both	27	Age-standardized	477	Brain and central nervous system cancer	3	Rate	2021	4.33277	5.7136	3.04982
37	5	Prevalence	49	North Macedonia	3	Both	27	Age-standardized	477	Brain and central nervous system cancer	3	Rate	2021	18.741	25.8558	13.6004
38	5	Prevalence	51	Poland	3	Both	27	Age-standardized	477	Brain and central nervous system cancer	3	Rate	2021	12.3322	13.5108	11.2477
39	5	Prevalence	47	Czechia	3	Both	27	Age-standardized	477	Brain and central nervous system cancer	3	Rate	2021	9.70561	11.15	8.3472
40	5	Prevalence	62	Russian Federation	3	Both	27	Age-standardized	477	Brain and central nervous system cancer	3	Rate	2021	8.68064	9.23761	8.09266
41	5	Prevalence	50	Montenegro	3	Both	27	Age-standardized	477	Brain and central nervous system cancer	3	Rate	2021	24.6961	31.5071	18.2983
42	5	Prevalence	45	Bulgaria	3	Both	27	Age-standardized	477	Brain and central nervous system cancer	3	Rate	2021	16.0053	19.2321	13.209
43	5	Prevalence	60	Lithuania	3	Both	27	Age-standardized	477	Brain and central nervous system cancer	3	Rate	2021	14.4015	16.2126	12.6846
44	5	Prevalence	44	Bosnia and Herzegovina	3	Both	27	Age-standardized	477	Brain and central nervous system cancer	3	Rate	2021	17.2919	22.3071	11.76
45	5	Prevalence	46	Croatia	3	Both	27	Age-standardized	477	Brain and central nervous system cancer	3	Rate	2021	38.5875	45.343	32.386
46	5	Prevalence	75	Austria	3	Both	27	Age-standardized	477	Brain and central nervous system cancer	3	Rate	2021	28.0771	31.1555	25.4476
47	5	Prevalence	180	Kenya	3	Both	27	Age-standardized	477	Brain and central nervous system cancer	3	Rate	2021	3.44555	4.45322	2.47071
48	5	Prevalence	48	Hungary	3	Both	27	Age-standardized	477	Brain and central nervous system cancer	3	Rate	2021	11.2698	12.8902	9.61186
49	5	Prevalence	59	Latvia	3	Both	27	Age-standardized	477	Brain and central nervous system cancer	3	Rate	2021	17.5875	20.1574	15.228
50	5	Prevalence	61	Republic of Moldova	3	Both	27	Age-standardized	477	Brain and central nervous system cancer	3	Rate	2021	10.9419	12.7125	9.31409
51	5	Prevalence	63	Ukraine	3	Both	27	Age-standardized	477	Brain and central nervous system cancer	3	Rate	2021	11.9289	15.0454	9.08773
52	5	Prevalence	67	Japan	3	Both	27	Age-standardized	477	Brain and central nervous system cancer	3	Rate	2021	34.7171	37.3396	32.0517
53	5	Prevalence	69	Singapore	3	Both	27	Age-standardized	477	Brain and central nervous system cancer	3	Rate	2021	31.6421	35.2734	28.5798
54	5	Prevalence	72	New Zealand	3	Both	27	Age-standardized	477	Brain and central nervous system cancer	3	Rate	2021	17.9996	19.7062	16.2923
55	5	Prevalence	76	Belgium	3	Both	27	Age-standardized	477	Brain and central nervous system cancer	3	Rate	2021	42.5116	47.3523	37.9452
56	5	Prevalence	74	Andorra	3	Both	27	Age-standardized	477	Brain and central nervous system cancer	3	Rate	2021	55.5022	79.6758	35.4996
57	5	Prevalence	43	Albania	3	Both	27	Age-standardized	477	Brain and central nervous system cancer	3	Rate	2021	17.4682	24.3652	11.5945
58	5	Prevalence	58	Estonia	3	Both	27	Age-standardized	477	Brain and central nervous system cancer	3	Rate	2021	17.3905	19.7848	14.9978
59	5	Prevalence	55	Slovenia	3	Both	27	Age-standardized	477	Brain and central nervous system cancer	3	Rate	2021	15.9384	18.4233	13.5751
60	5	Prevalence	88	Malta	3	Both	27	Age-standardized	477	Brain and central nervous system cancer	3	Rate	2021	38.729	44.5814	33.2195
61	5	Prevalence	57	Belarus	3	Both	27	Age-standardized	477	Brain and central nervous system cancer	3	Rate	2021	13.2451	16.0818	10.961
62	5	Prevalence	86	Italy	3	Both	27	Age-standardized	477	Brain and central nervous system cancer	3	Rate	2021	22.3184	24.4489	20.1805
63	5	Prevalence	99	Uruguay	3	Both	27	Age-standardized	477	Brain and central nervous system cancer	3	Rate	2021	12.9213	14.5111	11.4546
64	5	Prevalence	71	Australia	3	Both	27	Age-standardized	477	Brain and central nervous system cancer	3	Rate	2021	16.5825	18.1644	15.1361
65	5	Prevalence	84	Ireland	3	Both	27	Age-standardized	477	Brain and central nervous system cancer	3	Rate	2021	46.4526	51.6088	40.9205
66	5	Prevalence	85	Israel	3	Both	27	Age-standardized	477	Brain and central nervous system cancer	3	Rate	2021	31.4024	35.0847	28.2879
67	5	Prevalence	206	Gambia	3	Both	27	Age-standardized	477	Brain and central nervous system cancer	3	Rate	2021	0.299224	0.409953	0.183945
68	5	Prevalence	207	Ghana	3	Both	27	Age-standardized	477	Brain and central nervous system cancer	3	Rate	2021	5.04315	6.879	2.60492
69	5	Prevalence	66	Brunei Darussalam	3	Both	27	Age-standardized	477	Brain and central nervous system cancer	3	Rate	2021	17.0793	21.6558	12.6302
70	5	Prevalence	89	Netherlands	3	Both	27	Age-standardized	477	Brain and central nervous system cancer	3	Rate	2021	24.694	27.3922	22.2731
71	5	Prevalence	53	Serbia	3	Both	27	Age-standardized	477	Brain and central nervous system cancer	3	Rate	2021	19.1657	25.559	14.3673
72	5	Prevalence	54	Slovakia	3	Both	27	Age-standardized	477	Brain and central nervous system cancer	3	Rate	2021	11.1295	14.3	8.20434
73	5	Prevalence	68	Republic of Korea	3	Both	27	Age-standardized	477	Brain and central nervous system cancer	3	Rate	2021	43.4078	53.5315	26.7648
74	5	Prevalence	87	Luxembourg	3	Both	27	Age-standardized	477	Brain and central nervous system cancer	3	Rate	2021	39.0013	44.3068	34.1205
75	5	Prevalence	83	Iceland	3	Both	27	Age-standardized	477	Brain and central nervous system cancer	3	Rate	2021	70.5026	79.9881	61.9383
76	5	Prevalence	107	Barbados	3	Both	27	Age-standardized	477	Brain and central nervous system cancer	3	Rate	2021	8.96522	11.9348	6.8443
77	5	Prevalence	108	Belize	3	Both	27	Age-standardized	477	Brain and central nervous system cancer	3	Rate	2021	5.30031	6.0158	4.66046
78	5	Prevalence	97	Argentina	3	Both	27	Age-standardized	477	Brain and central nervous system cancer	3	Rate	2021	11.281	12.5812	10.0317
79	5	Prevalence	111	Dominican Republic	3	Both	27	Age-standardized	477	Brain and central nervous system cancer	3	Rate	2021	6.51931	8.26259	5.05737
80	5	Prevalence	115	Jamaica	3	Both	27	Age-standardized	477	Brain and central nervous system cancer	3	Rate	2021	5.1792	6.88644	3.84362
81	5	Prevalence	101	Canada	3	Both	27	Age-standardized	477	Brain and central nervous system cancer	3	Rate	2021	40.9173	45.4006	37.2904
82	5	Prevalence	153	Syrian Arab Republic	3	Both	27	Age-standardized	477	Brain and central nervous system cancer	3	Rate	2021	14.3357	20.5537	10.2017
83	5	Prevalence	114	Haiti	3	Both	27	Age-standardized	477	Brain and central nervous system cancer	3	Rate	2021	4.53574	7.64875	2.9911
84	5	Prevalence	106	Bahamas	3	Both	27	Age-standardized	477	Brain and central nervous system cancer	3	Rate	2021	7.26687	9.15298	5.71974
85	5	Prevalence	113	Guyana	3	Both	27	Age-standardized	477	Brain and central nervous system cancer	3	Rate	2021	3.02186	3.90994	2.28204
86	5	Prevalence	90	Norway	3	Both	27	Age-standardized	477	Brain and central nervous system cancer	3	Rate	2021	98.3436	106.139	91.4738
87	5	Prevalence	136	Paraguay	3	Both	27	Age-standardized	477	Brain and central nervous system cancer	3	Rate	2021	5.55638	7.68357	3.35945
88	5	Prevalence	79	Finland	3	Both	27	Age-standardized	477	Brain and central nervous system cancer	3	Rate	2021	69.5615	76.0493	63.5615
89	5	Prevalence	78	Denmark	3	Both	27	Age-standardized	477	Brain and central nervous system cancer	3	Rate	2021	88.8415	97.4487	80.7219
90	5	Prevalence	81	Germany	3	Both	27	Age-standardized	477	Brain and central nervous system cancer	3	Rate	2021	16.7351	18.1474	15.3326
91	5	Prevalence	82	Greece	3	Both	27	Age-standardized	477	Brain and central nervous system cancer	3	Rate	2021	56.2075	62.7863	50.7443
92	5	Prevalence	94	Switzerland	3	Both	27	Age-standardized	477	Brain and central nervous system cancer	3	Rate	2021	38.6762	43.5806	34.1593
93	5	Prevalence	91	Portugal	3	Both	27	Age-standardized	477	Brain and central nervous system cancer	3	Rate	2021	21.9079	24.2358	19.7266
94	5	Prevalence	93	Sweden	3	Both	27	Age-standardized	477	Brain and central nervous system cancer	3	Rate	2021	70.6249	78.9064	62.7137
95	5	Prevalence	95	United Kingdom	3	Both	27	Age-standardized	477	Brain and central nervous system cancer	3	Rate	2021	18.0842	18.7391	17.4266
96	5	Prevalence	98	Chile	3	Both	27	Age-standardized	477	Brain and central nervous system cancer	3	Rate	2021	8.81929	9.84808	7.89236
97	5	Prevalence	102	United States of America	3	Both	27	Age-standardized	477	Brain and central nervous system cancer	3	Rate	2021	23.3772	24.2821	22.4297
98	5	Prevalence	109	Cuba	3	Both	27	Age-standardized	477	Brain and central nervous system cancer	3	Rate	2021	14.7008	16.9975	12.3742
99	5	Prevalence	110	Dominica	3	Both	27	Age-standardized	477	Brain and central nervous system cancer	3	Rate	2021	4.39459	5.92055	3.19455
100	5	Prevalence	112	Grenada	3	Both	27	Age-standardized	477	Brain and central nervous system cancer	3	Rate	2021	6.83106	7.92986	5.83813
101	5	Prevalence	127	El Salvador	3	Both	27	Age-standardized	477	Brain and central nervous system cancer	3	Rate	2021	8.86078	11.6882	5.96299
102	5	Prevalence	416	Tuvalu	3	Both	27	Age-standardized	477	Brain and central nervous system cancer	3	Rate	2021	1.60898	2.12485	0.966019
103	5	Prevalence	92	Spain	3	Both	27	Age-standardized	477	Brain and central nervous system cancer	3	Rate	2021	36.4723	40.6025	33.1763
104	5	Prevalence	119	Trinidad and Tobago	3	Both	27	Age-standardized	477	Brain and central nervous system cancer	3	Rate	2021	4.66837	6.04786	3.46713
105	5	Prevalence	105	Antigua and Barbuda	3	Both	27	Age-standardized	477	Brain and central nervous system cancer	3	Rate	2021	7.6912	8.58489	6.8972
106	5	Prevalence	125	Colombia	3	Both	27	Age-standardized	477	Brain and central nervous system cancer	3	Rate	2021	9.36455	11.207	7.7105
107	5	Prevalence	117	Saint Vincent and the Grenadines	3	Both	27	Age-standardized	477	Brain and central nervous system cancer	3	Rate	2021	6.16587	7.23935	5.21247
108	5	Prevalence	121	Bolivia (Plurinational State of)	3	Both	27	Age-standardized	477	Brain and central nervous system cancer	3	Rate	2021	7.54985	10.3323	4.91503
109	5	Prevalence	80	France	3	Both	27	Age-standardized	477	Brain and central nervous system cancer	3	Rate	2021	29.1107	32.1576	26.3965
110	5	Prevalence	123	Peru	3	Both	27	Age-standardized	477	Brain and central nervous system cancer	3	Rate	2021	11.3693	15.3649	8.40674
111	5	Prevalence	139	Algeria	3	Both	27	Age-standardized	477	Brain and central nervous system cancer	3	Rate	2021	5.61662	7.57588	3.51234
112	5	Prevalence	128	Guatemala	3	Both	27	Age-standardized	477	Brain and central nervous system cancer	3	Rate	2021	3.78562	4.4607	3.22175
113	5	Prevalence	131	Nicaragua	3	Both	27	Age-standardized	477	Brain and central nervous system cancer	3	Rate	2021	5.23064	6.81379	3.82512
114	5	Prevalence	143	Iraq	3	Both	27	Age-standardized	477	Brain and central nervous system cancer	3	Rate	2021	14.1816	20.0046	10.5074
115	5	Prevalence	118	Suriname	3	Both	27	Age-standardized	477	Brain and central nervous system cancer	3	Rate	2021	9.24137	11.7692	6.83458
116	5	Prevalence	133	Venezuela (Bolivarian Republic of)	3	Both	27	Age-standardized	477	Brain and central nervous system cancer	3	Rate	2021	5.936	7.72505	4.38737
117	5	Prevalence	132	Panama	3	Both	27	Age-standardized	477	Brain and central nervous system cancer	3	Rate	2021	8.2659	9.97205	6.65117
118	5	Prevalence	129	Honduras	3	Both	27	Age-standardized	477	Brain and central nervous system cancer	3	Rate	2021	5.06435	7.32157	3.27621
119	5	Prevalence	148	Morocco	3	Both	27	Age-standardized	477	Brain and central nervous system cancer	3	Rate	2021	3.31857	4.6711	2.01278
120	5	Prevalence	149	Palestine	3	Both	27	Age-standardized	477	Brain and central nervous system cancer	3	Rate	2021	16.5219	24.0742	12.3762
121	5	Prevalence	150	Oman	3	Both	27	Age-standardized	477	Brain and central nervous system cancer	3	Rate	2021	5.33917	7.37345	3.29908
122	5	Prevalence	151	Qatar	3	Both	27	Age-standardized	477	Brain and central nervous system cancer	3	Rate	2021	8.55286	12.511	5.36622
123	5	Prevalence	173	Gabon	3	Both	27	Age-standardized	477	Brain and central nervous system cancer	3	Rate	2021	2.16556	3.09573	1.32499
124	5	Prevalence	179	Ethiopia	3	Both	27	Age-standardized	477	Brain and central nervous system cancer	3	Rate	2021	2.74079	3.87854	1.80304
125	5	Prevalence	126	Costa Rica	3	Both	27	Age-standardized	477	Brain and central nervous system cancer	3	Rate	2021	10.4691	11.7143	9.15885
126	5	Prevalence	144	Jordan	3	Both	27	Age-standardized	477	Brain and central nervous system cancer	3	Rate	2021	9.83777	13.5922	6.882
127	5	Prevalence	135	Brazil	3	Both	27	Age-standardized	477	Brain and central nervous system cancer	3	Rate	2021	11.2476	11.7434	10.7145
128	5	Prevalence	154	Tunisia	3	Both	27	Age-standardized	477	Brain and central nervous system cancer	3	Rate	2021	7.90442	11.1491	4.94481
129	5	Prevalence	155	Turkey	3	Both	27	Age-standardized	477	Brain and central nervous system cancer	3	Rate	2021	16.8392	21.9499	11.4381
130	5	Prevalence	142	Iran (Islamic Republic of)	3	Both	27	Age-standardized	477	Brain and central nervous system cancer	3	Rate	2021	14.4763	19.071	8.61586
131	5	Prevalence	161	Bangladesh	3	Both	27	Age-standardized	477	Brain and central nervous system cancer	3	Rate	2021	4.29752	5.97289	3.02488
132	5	Prevalence	163	India	3	Both	27	Age-standardized	477	Brain and central nervous system cancer	3	Rate	2021	3.53527	4.79633	2.85151
133	5	Prevalence	177	Djibouti	3	Both	27	Age-standardized	477	Brain and central nervous system cancer	3	Rate	2021	3.01639	4.3735	1.82875
134	5	Prevalence	145	Kuwait	3	Both	27	Age-standardized	477	Brain and central nervous system cancer	3	Rate	2021	7.18864	8.92351	5.77826
135	5	Prevalence	147	Libya	3	Both	27	Age-standardized	477	Brain and central nervous system cancer	3	Rate	2021	13.8689	19.5671	9.23414
136	5	Prevalence	164	Nepal	3	Both	27	Age-standardized	477	Brain and central nervous system cancer	3	Rate	2021	3.32391	4.94175	2.26747
137	5	Prevalence	140	Bahrain	3	Both	27	Age-standardized	477	Brain and central nervous system cancer	3	Rate	2021	7.30507	10.6885	5.24934
138	5	Prevalence	141	Egypt	3	Both	27	Age-standardized	477	Brain and central nervous system cancer	3	Rate	2021	12.753	16.2726	8.67816
139	5	Prevalence	152	Saudi Arabia	3	Both	27	Age-standardized	477	Brain and central nervous system cancer	3	Rate	2021	8.12868	14.898	5.29483
140	5	Prevalence	130	Mexico	3	Both	27	Age-standardized	477	Brain and central nervous system cancer	3	Rate	2021	5.80798	6.40473	5.18735
141	5	Prevalence	189	United Republic of Tanzania	3	Both	27	Age-standardized	477	Brain and central nervous system cancer	3	Rate	2021	3.1997	4.53407	2.04319
142	5	Prevalence	146	Lebanon	3	Both	27	Age-standardized	477	Brain and central nervous system cancer	3	Rate	2021	11.6489	16.6088	7.89982
143	5	Prevalence	162	Bhutan	3	Both	27	Age-standardized	477	Brain and central nervous system cancer	3	Rate	2021	3.98434	6.40189	2.61308
144	5	Prevalence	160	Afghanistan	3	Both	27	Age-standardized	477	Brain and central nervous system cancer	3	Rate	2021	7.30136	13.1593	4.66519
145	5	Prevalence	156	United Arab Emirates	3	Both	27	Age-standardized	477	Brain and central nervous system cancer	3	Rate	2021	8.92524	12.5112	6.33749
146	5	Prevalence	170	Congo	3	Both	27	Age-standardized	477	Brain and central nervous system cancer	3	Rate	2021	1.8712	2.51028	1.25067
147	5	Prevalence	194	Lesotho	3	Both	27	Age-standardized	477	Brain and central nervous system cancer	3	Rate	2021	2.79402	3.88838	1.97876
148	5	Prevalence	168	Angola	3	Both	27	Age-standardized	477	Brain and central nervous system cancer	3	Rate	2021	1.71373	2.35051	1.11774
149	5	Prevalence	171	Democratic Republic of the Congo	3	Both	27	Age-standardized	477	Brain and central nervous system cancer	3	Rate	2021	1.52873	2.11273	1.00938
150	5	Prevalence	178	Eritrea	3	Both	27	Age-standardized	477	Brain and central nervous system cancer	3	Rate	2021	3.01843	4.21912	1.97858
151	5	Prevalence	176	Comoros	3	Both	27	Age-standardized	477	Brain and central nervous system cancer	3	Rate	2021	3.20811	4.36913	2.06893
152	5	Prevalence	165	Pakistan	3	Both	27	Age-standardized	477	Brain and central nervous system cancer	3	Rate	2021	3.6816	5.15368	2.86594
153	5	Prevalence	157	Yemen	3	Both	27	Age-standardized	477	Brain and central nervous system cancer	3	Rate	2021	6.13677	8.72292	3.60047
154	5	Prevalence	169	Central African Republic	3	Both	27	Age-standardized	477	Brain and central nervous system cancer	3	Rate	2021	1.4088	2.00236	0.952435
155	5	Prevalence	175	Burundi	3	Both	27	Age-standardized	477	Brain and central nervous system cancer	3	Rate	2021	2.24277	3.22828	1.19677
156	5	Prevalence	183	Mauritius	3	Both	27	Age-standardized	477	Brain and central nervous system cancer	3	Rate	2021	3.27217	3.52238	2.97799
157	5	Prevalence	198	Zimbabwe	3	Both	27	Age-standardized	477	Brain and central nervous system cancer	3	Rate	2021	4.56065	5.99401	3.09317
158	5	Prevalence	181	Madagascar	3	Both	27	Age-standardized	477	Brain and central nervous system cancer	3	Rate	2021	2.26004	3.04944	1.4985
159	5	Prevalence	172	Equatorial Guinea	3	Both	27	Age-standardized	477	Brain and central nervous system cancer	3	Rate	2021	2.09278	3.18737	1.09064
160	5	Prevalence	182	Malawi	3	Both	27	Age-standardized	477	Brain and central nervous system cancer	3	Rate	2021	1.10175	1.55447	0.629617
161	5	Prevalence	185	Rwanda	3	Both	27	Age-standardized	477	Brain and central nervous system cancer	3	Rate	2021	3.01399	4.14435	1.91157
162	5	Prevalence	187	Somalia	3	Both	27	Age-standardized	477	Brain and central nervous system cancer	3	Rate	2021	1.65862	2.46664	0.851232
163	5	Prevalence	184	Mozambique	3	Both	27	Age-standardized	477	Brain and central nervous system cancer	3	Rate	2021	2.77551	3.91994	1.90226
164	5	Prevalence	190	Uganda	3	Both	27	Age-standardized	477	Brain and central nervous system cancer	3	Rate	2021	3.21344	4.41622	2.09989
165	5	Prevalence	193	Botswana	3	Both	27	Age-standardized	477	Brain and central nervous system cancer	3	Rate	2021	3.00107	3.98042	2.19304
166	5	Prevalence	195	Namibia	3	Both	27	Age-standardized	477	Brain and central nervous system cancer	3	Rate	2021	3.13971	4.50155	2.08385
167	5	Prevalence	186	Seychelles	3	Both	27	Age-standardized	477	Brain and central nervous system cancer	3	Rate	2021	8.59268	10.5718	6.52743
168	5	Prevalence	191	Zambia	3	Both	27	Age-standardized	477	Brain and central nervous system cancer	3	Rate	2021	3.17041	4.34992	1.94577
169	5	Prevalence	196	South Africa	3	Both	27	Age-standardized	477	Brain and central nervous system cancer	3	Rate	2021	3.12859	3.89813	2.40306
170	5	Prevalence	197	Eswatini	3	Both	27	Age-standardized	477	Brain and central nervous system cancer	3	Rate	2021	3.37089	4.80985	2.2505
171	5	Prevalence	200	Benin	3	Both	27	Age-standardized	477	Brain and central nervous system cancer	3	Rate	2021	1.24706	1.76835	0.528624
172	5	Prevalence	204	Chad	3	Both	27	Age-standardized	477	Brain and central nervous system cancer	3	Rate	2021	1.02111	1.41813	0.500717
173	5	Prevalence	201	Burkina Faso	3	Both	27	Age-standardized	477	Brain and central nervous system cancer	3	Rate	2021	1.1691	1.58943	0.488987
174	5	Prevalence	202	Cameroon	3	Both	27	Age-standardized	477	Brain and central nervous system cancer	3	Rate	2021	1.34633	1.88911	0.598945
175	5	Prevalence	349	Greenland	3	Both	27	Age-standardized	477	Brain and central nervous system cancer	3	Rate	2021	12.4511	18.2415	9.62848
176	5	Prevalence	396	San Marino	3	Both	27	Age-standardized	477	Brain and central nervous system cancer	3	Rate	2021	71.4551	107.447	44.3611
177	5	Prevalence	203	Cabo Verde	3	Both	27	Age-standardized	477	Brain and central nervous system cancer	3	Rate	2021	6.46298	8.60074	4.04011
178	5	Prevalence	205	Côte d'Ivoire	3	Both	27	Age-standardized	477	Brain and central nervous system cancer	3	Rate	2021	0.784174	1.11165	0.449988
179	5	Prevalence	208	Guinea	3	Both	27	Age-standardized	477	Brain and central nervous system cancer	3	Rate	2021	0.891858	1.29361	0.500448
180	5	Prevalence	209	Guinea-Bissau	3	Both	27	Age-standardized	477	Brain and central nervous system cancer	3	Rate	2021	1.27094	1.71612	0.636734
181	5	Prevalence	211	Mali	3	Both	27	Age-standardized	477	Brain and central nervous system cancer	3	Rate	2021	0.356233	0.489504	0.189614
182	5	Prevalence	210	Liberia	3	Both	27	Age-standardized	477	Brain and central nervous system cancer	3	Rate	2021	1.1686	1.77191	0.489795
183	5	Prevalence	214	Nigeria	3	Both	27	Age-standardized	477	Brain and central nervous system cancer	3	Rate	2021	0.875761	1.20911	0.469133
184	5	Prevalence	212	Mauritania	3	Both	27	Age-standardized	477	Brain and central nervous system cancer	3	Rate	2021	1.39658	1.9356	0.688882
185	5	Prevalence	213	Niger	3	Both	27	Age-standardized	477	Brain and central nervous system cancer	3	Rate	2021	0.893782	1.34668	0.350639
186	5	Prevalence	216	Senegal	3	Both	27	Age-standardized	477	Brain and central nervous system cancer	3	Rate	2021	1.44022	1.94301	0.727485
187	5	Prevalence	215	Sao Tome and Principe	3	Both	27	Age-standardized	477	Brain and central nervous system cancer	3	Rate	2021	0.597568	0.959221	0.304841
188	5	Prevalence	217	Sierra Leone	3	Both	27	Age-standardized	477	Brain and central nervous system cancer	3	Rate	2021	1.15943	1.64547	0.468751
189	5	Prevalence	218	Togo	3	Both	27	Age-standardized	477	Brain and central nervous system cancer	3	Rate	2021	1.26435	1.79544	0.594464
190	5	Prevalence	369	Nauru	3	Both	27	Age-standardized	477	Brain and central nervous system cancer	3	Rate	2021	1.95539	2.87056	1.222
191	5	Prevalence	374	Niue	3	Both	27	Age-standardized	477	Brain and central nervous system cancer	3	Rate	2021	5.52438	7.56646	3.53575
192	5	Prevalence	380	Palau	3	Both	27	Age-standardized	477	Brain and central nervous system cancer	3	Rate	2021	1.5259	1.93682	1.06797
193	5	Prevalence	393	Saint Kitts and Nevis	3	Both	27	Age-standardized	477	Brain and central nervous system cancer	3	Rate	2021	5.51815	6.7874	4.54253
194	5	Prevalence	413	Tokelau	3	Both	27	Age-standardized	477	Brain and central nervous system cancer	3	Rate	2021	6.82948	9.30652	3.42822
195	5	Prevalence	351	Guam	3	Both	27	Age-standardized	477	Brain and central nervous system cancer	3	Rate	2021	2.31269	2.87954	1.4962
196	5	Prevalence	305	Bermuda	3	Both	27	Age-standardized	477	Brain and central nervous system cancer	3	Rate	2021	21.5981	26.9009	17.5601
197	5	Prevalence	320	Cook Islands	3	Both	27	Age-standardized	477	Brain and central nervous system cancer	3	Rate	2021	0.838278	1.16783	0.615043
198	5	Prevalence	367	Monaco	3	Both	27	Age-standardized	477	Brain and central nervous system cancer	3	Rate	2021	71.7074	95.7466	49.2164
199	5	Prevalence	298	American Samoa	3	Both	27	Age-standardized	477	Brain and central nervous system cancer	3	Rate	2021	2.96226	3.95577	1.84149
200	5	Prevalence	376	Northern Mariana Islands	3	Both	27	Age-standardized	477	Brain and central nervous system cancer	3	Rate	2021	3.54182	4.31711	2.48171
201	5	Prevalence	385	Puerto Rico	3	Both	27	Age-standardized	477	Brain and central nervous system cancer	3	Rate	2021	11.87	14.1068	9.70316
202	5	Prevalence	422	United States Virgin Islands	3	Both	27	Age-standardized	477	Brain and central nervous system cancer	3	Rate	2021	6.02205	8.59309	4.15344
203	5	Prevalence	435	South Sudan	3	Both	27	Age-standardized	477	Brain and central nervous system cancer	3	Rate	2021	2.38599	3.38034	1.55444
204	5	Prevalence	522	Sudan	3	Both	27	Age-standardized	477	Brain and central nervous system cancer	3	Rate	2021	8.17941	11.6636	4.91929
National-level ASIR data for Brain and central nervous system cancer
	measure_id	measure_name	location_id	location_name	sex_id	sex_name	age_id	age_name	cause_id	cause_name	metric_id	metric_name	year	val	upper	lower
1	6	Incidence	25	Micronesia (Federated States of)	3	Both	27	Age-standardized	477	Brain and central nervous system cancer	3	Rate	2021	0.937172	1.26477	0.58098
2	6	Incidence	41	Uzbekistan	3	Both	27	Age-standardized	477	Brain and central nervous system cancer	3	Rate	2021	4.93634	5.83053	4.15705
3	6	Incidence	34	Azerbaijan	3	Both	27	Age-standardized	477	Brain and central nervous system cancer	3	Rate	2021	5.30204	7.47205	3.66231
4	6	Incidence	18	Thailand	3	Both	27	Age-standardized	477	Brain and central nervous system cancer	3	Rate	2021	3.13325	4.03844	2.13752
5	6	Incidence	43	Albania	3	Both	27	Age-standardized	477	Brain and central nervous system cancer	3	Rate	2021	6.60226	9.43349	4.56224
6	6	Incidence	11	Indonesia	3	Both	27	Age-standardized	477	Brain and central nervous system cancer	3	Rate	2021	2.44561	3.06153	1.75708
7	6	Incidence	27	Samoa	3	Both	27	Age-standardized	477	Brain and central nervous system cancer	3	Rate	2021	1.8533	2.48998	1.41538
8	6	Incidence	20	Viet Nam	3	Both	27	Age-standardized	477	Brain and central nervous system cancer	3	Rate	2021	1.89559	2.62666	1.35567
9	6	Incidence	13	Malaysia	3	Both	27	Age-standardized	477	Brain and central nervous system cancer	3	Rate	2021	2.14732	2.56355	1.47469
10	6	Incidence	36	Kazakhstan	3	Both	27	Age-standardized	477	Brain and central nervous system cancer	3	Rate	2021	3.54763	4.12921	3.00085
11	6	Incidence	29	Tonga	3	Both	27	Age-standardized	477	Brain and central nervous system cancer	3	Rate	2021	1.57468	2.34581	0.961
12	6	Incidence	45	Bulgaria	3	Both	27	Age-standardized	477	Brain and central nervous system cancer	3	Rate	2021	8.57074	10.1727	7.03387
13	6	Incidence	38	Mongolia	3	Both	27	Age-standardized	477	Brain and central nervous system cancer	3	Rate	2021	3.53552	4.40491	2.39201
14	6	Incidence	22	Fiji	3	Both	27	Age-standardized	477	Brain and central nervous system cancer	3	Rate	2021	1.02649	1.42991	0.575583
15	6	Incidence	6	China	3	Both	27	Age-standardized	477	Brain and central nervous system cancer	3	Rate	2021	6.11658	7.66778	4.75947
16	6	Incidence	8	Taiwan (Province of China)	3	Both	27	Age-standardized	477	Brain and central nervous system cancer	3	Rate	2021	3.18038	3.46083	2.90152
17	6	Incidence	15	Myanmar	3	Both	27	Age-standardized	477	Brain and central nervous system cancer	3	Rate	2021	2.37818	3.14034	1.66492
18	6	Incidence	40	Turkmenistan	3	Both	27	Age-standardized	477	Brain and central nervous system cancer	3	Rate	2021	6.01961	7.71876	4.70886
19	6	Incidence	17	Sri Lanka	3	Both	27	Age-standardized	477	Brain and central nervous system cancer	3	Rate	2021	2.66669	3.76147	1.63844
20	6	Incidence	24	Marshall Islands	3	Both	27	Age-standardized	477	Brain and central nervous system cancer	3	Rate	2021	0.925126	1.25072	0.576003
21	6	Incidence	19	Timor-Leste	3	Both	27	Age-standardized	477	Brain and central nervous system cancer	3	Rate	2021	2.03215	2.82351	1.26697
22	6	Incidence	10	Cambodia	3	Both	27	Age-standardized	477	Brain and central nervous system cancer	3	Rate	2021	2.6993	3.61444	1.7372
23	6	Incidence	26	Papua New Guinea	3	Both	27	Age-standardized	477	Brain and central nervous system cancer	3	Rate	2021	0.65601	0.940194	0.279967
24	6	Incidence	35	Georgia	3	Both	27	Age-standardized	477	Brain and central nervous system cancer	3	Rate	2021	7.46304	8.63395	6.40947
25	6	Incidence	12	Lao People's Democratic Republic	3	Both	27	Age-standardized	477	Brain and central nervous system cancer	3	Rate	2021	2.25621	3.0958	1.50203
26	6	Incidence	33	Armenia	3	Both	27	Age-standardized	477	Brain and central nervous system cancer	3	Rate	2021	6.57859	7.85221	5.44998
27	6	Incidence	28	Solomon Islands	3	Both	27	Age-standardized	477	Brain and central nervous system cancer	3	Rate	2021	0.793937	1.12198	0.4021
28	6	Incidence	44	Bosnia and Herzegovina	3	Both	27	Age-standardized	477	Brain and central nervous system cancer	3	Rate	2021	8.275	10.5116	5.32908
29	6	Incidence	14	Maldives	3	Both	27	Age-standardized	477	Brain and central nervous system cancer	3	Rate	2021	1.92829	2.74945	1.46709
30	6	Incidence	30	Vanuatu	3	Both	27	Age-standardized	477	Brain and central nervous system cancer	3	Rate	2021	0.779012	1.06848	0.43134
31	6	Incidence	37	Kyrgyzstan	3	Both	27	Age-standardized	477	Brain and central nervous system cancer	3	Rate	2021	3.46446	4.23928	2.77204
32	6	Incidence	39	Tajikistan	3	Both	27	Age-standardized	477	Brain and central nervous system cancer	3	Rate	2021	5.47773	8.2533	3.98832
33	6	Incidence	50	Montenegro	3	Both	27	Age-standardized	477	Brain and central nervous system cancer	3	Rate	2021	9.76861	12.897	7.56986
34	6	Incidence	7	Democratic People's Republic of Korea	3	Both	27	Age-standardized	477	Brain and central nervous system cancer	3	Rate	2021	3.72095	4.97372	2.44057
35	6	Incidence	57	Belarus	3	Both	27	Age-standardized	477	Brain and central nervous system cancer	3	Rate	2021	5.35795	6.44325	4.41432
36	6	Incidence	46	Croatia	3	Both	27	Age-standardized	477	Brain and central nervous system cancer	3	Rate	2021	11.1044	12.9322	9.52673
37	6	Incidence	23	Kiribati	3	Both	27	Age-standardized	477	Brain and central nervous system cancer	3	Rate	2021	0.445924	0.615984	0.230511
38	6	Incidence	16	Philippines	3	Both	27	Age-standardized	477	Brain and central nervous system cancer	3	Rate	2021	2.30783	2.94442	1.83009
39	6	Incidence	66	Brunei Darussalam	3	Both	27	Age-standardized	477	Brain and central nervous system cancer	3	Rate	2021	4.91635	6.27381	3.5799
40	6	Incidence	47	Czechia	3	Both	27	Age-standardized	477	Brain and central nervous system cancer	3	Rate	2021	5.05203	5.80007	4.36091
41	6	Incidence	52	Romania	3	Both	27	Age-standardized	477	Brain and central nervous system cancer	3	Rate	2021	6.5554	7.27766	5.80551
42	6	Incidence	59	Latvia	3	Both	27	Age-standardized	477	Brain and central nervous system cancer	3	Rate	2021	7.74225	8.82812	6.75445
43	6	Incidence	82	Greece	3	Both	27	Age-standardized	477	Brain and central nervous system cancer	3	Rate	2021	13.4242	14.4332	12.406
44	6	Incidence	61	Republic of Moldova	3	Both	27	Age-standardized	477	Brain and central nervous system cancer	3	Rate	2021	4.92089	5.62179	4.34778
45	6	Incidence	75	Austria	3	Both	27	Age-standardized	477	Brain and central nervous system cancer	3	Rate	2021	6.5786	7.10342	6.05648
46	6	Incidence	54	Slovakia	3	Both	27	Age-standardized	477	Brain and central nervous system cancer	3	Rate	2021	5.67459	7.16203	4.18986
47	6	Incidence	89	Netherlands	3	Both	27	Age-standardized	477	Brain and central nervous system cancer	3	Rate	2021	6.4055	6.95481	5.9353
48	6	Incidence	68	Republic of Korea	3	Both	27	Age-standardized	477	Brain and central nervous system cancer	3	Rate	2021	6.6753	8.20702	4.06458
49	6	Incidence	84	Ireland	3	Both	27	Age-standardized	477	Brain and central nervous system cancer	3	Rate	2021	9.52993	10.5095	8.54355
50	6	Incidence	63	Ukraine	3	Both	27	Age-standardized	477	Brain and central nervous system cancer	3	Rate	2021	5.19162	6.61628	3.88896
51	6	Incidence	77	Cyprus	3	Both	27	Age-standardized	477	Brain and central nervous system cancer	3	Rate	2021	7.62363	9.6797	5.46459
52	6	Incidence	49	North Macedonia	3	Both	27	Age-standardized	477	Brain and central nervous system cancer	3	Rate	2021	8.79091	11.8313	6.12095
53	6	Incidence	86	Italy	3	Both	27	Age-standardized	477	Brain and central nervous system cancer	3	Rate	2021	6.6559	7.11069	6.23825
54	6	Incidence	58	Estonia	3	Both	27	Age-standardized	477	Brain and central nervous system cancer	3	Rate	2021	6.68078	7.45018	5.8974
55	6	Incidence	79	Finland	3	Both	27	Age-standardized	477	Brain and central nervous system cancer	3	Rate	2021	10.9486	11.8914	9.97997
56	6	Incidence	72	New Zealand	3	Both	27	Age-standardized	477	Brain and central nervous system cancer	3	Rate	2021	6.07075	6.59169	5.57186
57	6	Incidence	51	Poland	3	Both	27	Age-standardized	477	Brain and central nervous system cancer	3	Rate	2021	6.26672	6.76137	5.76513
58	6	Incidence	67	Japan	3	Both	27	Age-standardized	477	Brain and central nervous system cancer	3	Rate	2021	5.11432	5.45981	4.74167
59	6	Incidence	48	Hungary	3	Both	27	Age-standardized	477	Brain and central nervous system cancer	3	Rate	2021	4.92729	5.61678	4.31075
60	6	Incidence	81	Germany	3	Both	27	Age-standardized	477	Brain and central nervous system cancer	3	Rate	2021	6.21168	6.57493	5.79176
61	6	Incidence	74	Andorra	3	Both	27	Age-standardized	477	Brain and central nervous system cancer	3	Rate	2021	13.2886	19.7158	8.13013
62	6	Incidence	83	Iceland	3	Both	27	Age-standardized	477	Brain and central nervous system cancer	3	Rate	2021	13.56	15.1131	12.0951
63	6	Incidence	60	Lithuania	3	Both	27	Age-standardized	477	Brain and central nervous system cancer	3	Rate	2021	6.84385	7.61339	6.12367
64	6	Incidence	88	Malta	3	Both	27	Age-standardized	477	Brain and central nervous system cancer	3	Rate	2021	8.42718	9.4821	7.31917
65	6	Incidence	76	Belgium	3	Both	27	Age-standardized	477	Brain and central nervous system cancer	3	Rate	2021	9.24078	10.0757	8.45366
66	6	Incidence	78	Denmark	3	Both	27	Age-standardized	477	Brain and central nervous system cancer	3	Rate	2021	14.1619	15.4209	12.8967
67	6	Incidence	91	Portugal	3	Both	27	Age-standardized	477	Brain and central nervous system cancer	3	Rate	2021	6.9758	7.46844	6.46309
68	6	Incidence	55	Slovenia	3	Both	27	Age-standardized	477	Brain and central nervous system cancer	3	Rate	2021	5.2307	5.89214	4.56211
69	6	Incidence	85	Israel	3	Both	27	Age-standardized	477	Brain and central nervous system cancer	3	Rate	2021	7.85642	8.57262	7.22792
70	6	Incidence	53	Serbia	3	Both	27	Age-standardized	477	Brain and central nervous system cancer	3	Rate	2021	8.14027	10.4678	6.03957
71	6	Incidence	71	Australia	3	Both	27	Age-standardized	477	Brain and central nervous system cancer	3	Rate	2021	5.92696	6.38718	5.48221
72	6	Incidence	62	Russian Federation	3	Both	27	Age-standardized	477	Brain and central nervous system cancer	3	Rate	2021	4.82983	5.17664	4.48852
73	6	Incidence	90	Norway	3	Both	27	Age-standardized	477	Brain and central nervous system cancer	3	Rate	2021	14.9612	16.0653	13.9312
74	6	Incidence	69	Singapore	3	Both	27	Age-standardized	477	Brain and central nervous system cancer	3	Rate	2021	4.83284	5.35093	4.36663
75	6	Incidence	105	Antigua and Barbuda	3	Both	27	Age-standardized	477	Brain and central nervous system cancer	3	Rate	2021	3.36021	3.60182	3.10994
76	6	Incidence	98	Chile	3	Both	27	Age-standardized	477	Brain and central nervous system cancer	3	Rate	2021	3.01952	3.28327	2.77937
77	6	Incidence	87	Luxembourg	3	Both	27	Age-standardized	477	Brain and central nervous system cancer	3	Rate	2021	8.74353	9.80203	7.79579
78	6	Incidence	80	France	3	Both	27	Age-standardized	477	Brain and central nervous system cancer	3	Rate	2021	7.39518	7.9739	6.8044
79	6	Incidence	107	Barbados	3	Both	27	Age-standardized	477	Brain and central nervous system cancer	3	Rate	2021	3.71414	4.77187	2.88082
80	6	Incidence	114	Haiti	3	Both	27	Age-standardized	477	Brain and central nervous system cancer	3	Rate	2021	2.74602	4.30885	1.7688
81	6	Incidence	93	Sweden	3	Both	27	Age-standardized	477	Brain and central nervous system cancer	3	Rate	2021	11.1603	12.3969	9.94568
82	6	Incidence	121	Bolivia (Plurinational State of)	3	Both	27	Age-standardized	477	Brain and central nervous system cancer	3	Rate	2021	3.92711	5.49415	2.56907
83	6	Incidence	109	Cuba	3	Both	27	Age-standardized	477	Brain and central nervous system cancer	3	Rate	2021	5.70283	6.44399	4.92821
84	6	Incidence	102	United States of America	3	Both	27	Age-standardized	477	Brain and central nervous system cancer	3	Rate	2021	6.90553	7.12454	6.58046
85	6	Incidence	123	Peru	3	Both	27	Age-standardized	477	Brain and central nervous system cancer	3	Rate	2021	4.55773	5.99983	3.41236
86	6	Incidence	116	Saint Lucia	3	Both	27	Age-standardized	477	Brain and central nervous system cancer	3	Rate	2021	2.78793	3.42713	2.26696
87	6	Incidence	130	Mexico	3	Both	27	Age-standardized	477	Brain and central nervous system cancer	3	Rate	2021	2.75436	3.05551	2.44505
88	6	Incidence	95	United Kingdom	3	Both	27	Age-standardized	477	Brain and central nervous system cancer	3	Rate	2021	6.19785	6.38586	5.94396
89	6	Incidence	111	Dominican Republic	3	Both	27	Age-standardized	477	Brain and central nervous system cancer	3	Rate	2021	2.98377	3.89076	2.31933
90	6	Incidence	97	Argentina	3	Both	27	Age-standardized	477	Brain and central nervous system cancer	3	Rate	2021	4.03728	4.34038	3.71722
91	6	Incidence	125	Colombia	3	Both	27	Age-standardized	477	Brain and central nervous system cancer	3	Rate	2021	3.81036	4.51248	3.1655
92	6	Incidence	118	Suriname	3	Both	27	Age-standardized	477	Brain and central nervous system cancer	3	Rate	2021	4.60687	5.92328	3.38021
93	6	Incidence	132	Panama	3	Both	27	Age-standardized	477	Brain and central nervous system cancer	3	Rate	2021	3.32075	3.98558	2.68851
94	6	Incidence	92	Spain	3	Both	27	Age-standardized	477	Brain and central nervous system cancer	3	Rate	2021	8.27262	8.91477	7.65565
95	6	Incidence	99	Uruguay	3	Both	27	Age-standardized	477	Brain and central nervous system cancer	3	Rate	2021	5.12868	5.71136	4.61759
96	6	Incidence	106	Bahamas	3	Both	27	Age-standardized	477	Brain and central nervous system cancer	3	Rate	2021	3.30716	4.10818	2.64706
97	6	Incidence	127	El Salvador	3	Both	27	Age-standardized	477	Brain and central nervous system cancer	3	Rate	2021	3.8892	5.07013	2.5978
98	6	Incidence	94	Switzerland	3	Both	27	Age-standardized	477	Brain and central nervous system cancer	3	Rate	2021	7.92936	8.83082	7.04849
99	6	Incidence	108	Belize	3	Both	27	Age-standardized	477	Brain and central nervous system cancer	3	Rate	2021	2.55936	2.89558	2.26919
100	6	Incidence	113	Guyana	3	Both	27	Age-standardized	477	Brain and central nervous system cancer	3	Rate	2021	1.61713	2.09322	1.21442
101	6	Incidence	122	Ecuador	3	Both	27	Age-standardized	477	Brain and central nervous system cancer	3	Rate	2021	4.46975	5.52653	3.59111
102	6	Incidence	115	Jamaica	3	Both	27	Age-standardized	477	Brain and central nervous system cancer	3	Rate	2021	2.35817	3.11151	1.74667
103	6	Incidence	101	Canada	3	Both	27	Age-standardized	477	Brain and central nervous system cancer	3	Rate	2021	8.62236	9.33566	7.94567
104	6	Incidence	117	Saint Vincent and the Grenadines	3	Both	27	Age-standardized	477	Brain and central nervous system cancer	3	Rate	2021	2.99029	3.47332	2.55811
105	6	Incidence	129	Honduras	3	Both	27	Age-standardized	477	Brain and central nervous system cancer	3	Rate	2021	2.87007	3.98466	2.05114
106	6	Incidence	110	Dominica	3	Both	27	Age-standardized	477	Brain and central nervous system cancer	3	Rate	2021	2.15629	2.87889	1.58322
107	6	Incidence	131	Nicaragua	3	Both	27	Age-standardized	477	Brain and central nervous system cancer	3	Rate	2021	2.3471	2.93309	1.7326
108	6	Incidence	139	Algeria	3	Both	27	Age-standardized	477	Brain and central nervous system cancer	3	Rate	2021	2.07272	2.85417	1.45858
109	6	Incidence	153	Syrian Arab Republic	3	Both	27	Age-standardized	477	Brain and central nervous system cancer	3	Rate	2021	6.85393	9.64649	4.7944
110	6	Incidence	146	Lebanon	3	Both	27	Age-standardized	477	Brain and central nervous system cancer	3	Rate	2021	4.09326	5.31523	3.03823
111	6	Incidence	133	Venezuela (Bolivarian Republic of)	3	Both	27	Age-standardized	477	Brain and central nervous system cancer	3	Rate	2021	2.71307	3.45484	2.02089
112	6	Incidence	126	Costa Rica	3	Both	27	Age-standardized	477	Brain and central nervous system cancer	3	Rate	2021	4.14623	4.61143	3.66863
113	6	Incidence	119	Trinidad and Tobago	3	Both	27	Age-standardized	477	Brain and central nervous system cancer	3	Rate	2021	2.10508	2.70661	1.58151
114	6	Incidence	112	Grenada	3	Both	27	Age-standardized	477	Brain and central nervous system cancer	3	Rate	2021	3.39193	3.88237	2.94534
115	6	Incidence	141	Egypt	3	Both	27	Age-standardized	477	Brain and central nervous system cancer	3	Rate	2021	6.81571	8.60085	4.89987
116	6	Incidence	148	Morocco	3	Both	27	Age-standardized	477	Brain and central nervous system cancer	3	Rate	2021	1.50726	2.10514	1.02344
117	6	Incidence	155	Turkey	3	Both	27	Age-standardized	477	Brain and central nervous system cancer	3	Rate	2021	6.74453	8.42678	4.75648
118	6	Incidence	143	Iraq	3	Both	27	Age-standardized	477	Brain and central nervous system cancer	3	Rate	2021	6.47223	8.82204	4.79237
119	6	Incidence	162	Bhutan	3	Both	27	Age-standardized	477	Brain and central nervous system cancer	3	Rate	2021	1.89744	3.01069	1.25792
120	6	Incidence	136	Paraguay	3	Both	27	Age-standardized	477	Brain and central nervous system cancer	3	Rate	2021	2.7631	3.82088	1.66498
121	6	Incidence	128	Guatemala	3	Both	27	Age-standardized	477	Brain and central nervous system cancer	3	Rate	2021	2.02443	2.34377	1.72833
122	6	Incidence	157	Yemen	3	Both	27	Age-standardized	477	Brain and central nervous system cancer	3	Rate	2021	3.68635	5.19153	2.24232
123	6	Incidence	150	Oman	3	Both	27	Age-standardized	477	Brain and central nervous system cancer	3	Rate	2021	2.01401	2.67372	1.39951
124	6	Incidence	169	Central African Republic	3	Both	27	Age-standardized	477	Brain and central nervous system cancer	3	Rate	2021	0.980207	1.36455	0.667431
125	6	Incidence	164	Nepal	3	Both	27	Age-standardized	477	Brain and central nervous system cancer	3	Rate	2021	1.67982	2.46718	1.14835
126	6	Incidence	171	Democratic Republic of the Congo	3	Both	27	Age-standardized	477	Brain and central nervous system cancer	3	Rate	2021	1.00716	1.38687	0.639569
127	6	Incidence	152	Saudi Arabia	3	Both	27	Age-standardized	477	Brain and central nervous system cancer	3	Rate	2021	2.54393	4.6083	1.73438
128	6	Incidence	145	Kuwait	3	Both	27	Age-standardized	477	Brain and central nervous system cancer	3	Rate	2021	2.21249	2.64748	1.80541
129	6	Incidence	135	Brazil	3	Both	27	Age-standardized	477	Brain and central nervous system cancer	3	Rate	2021	5.72317	5.96494	5.44954
130	6	Incidence	140	Bahrain	3	Both	27	Age-standardized	477	Brain and central nervous system cancer	3	Rate	2021	3.37758	4.58125	2.37543
131	6	Incidence	173	Gabon	3	Both	27	Age-standardized	477	Brain and central nervous system cancer	3	Rate	2021	1.27336	1.76711	0.800976
132	6	Incidence	168	Angola	3	Both	27	Age-standardized	477	Brain and central nervous system cancer	3	Rate	2021	1.07022	1.48255	0.682872
133	6	Incidence	147	Libya	3	Both	27	Age-standardized	477	Brain and central nervous system cancer	3	Rate	2021	5.59933	7.93099	3.91215
134	6	Incidence	178	Eritrea	3	Both	27	Age-standardized	477	Brain and central nervous system cancer	3	Rate	2021	1.67427	2.29248	1.11168
135	6	Incidence	175	Burundi	3	Both	27	Age-standardized	477	Brain and central nervous system cancer	3	Rate	2021	1.27011	1.77881	0.680297
136	6	Incidence	161	Bangladesh	3	Both	27	Age-standardized	477	Brain and central nervous system cancer	3	Rate	2021	1.96017	2.83074	1.35425
137	6	Incidence	154	Tunisia	3	Both	27	Age-standardized	477	Brain and central nervous system cancer	3	Rate	2021	2.7498	3.97825	1.91357
138	6	Incidence	163	India	3	Both	27	Age-standardized	477	Brain and central nervous system cancer	3	Rate	2021	1.83119	2.5033	1.50396
139	6	Incidence	142	Iran (Islamic Republic of)	3	Both	27	Age-standardized	477	Brain and central nervous system cancer	3	Rate	2021	5.97898	7.08057	3.78522
140	6	Incidence	156	United Arab Emirates	3	Both	27	Age-standardized	477	Brain and central nervous system cancer	3	Rate	2021	5.20763	7.17333	3.25095
141	6	Incidence	177	Djibouti	3	Both	27	Age-standardized	477	Brain and central nervous system cancer	3	Rate	2021	1.6202	2.32947	1.00678
142	6	Incidence	165	Pakistan	3	Both	27	Age-standardized	477	Brain and central nervous system cancer	3	Rate	2021	2.02774	2.92201	1.57819
143	6	Incidence	149	Palestine	3	Both	27	Age-standardized	477	Brain and central nervous system cancer	3	Rate	2021	7.75903	9.97967	5.87015
144	6	Incidence	144	Jordan	3	Both	27	Age-standardized	477	Brain and central nervous system cancer	3	Rate	2021	3.65655	4.96588	2.57996
145	6	Incidence	180	Kenya	3	Both	27	Age-standardized	477	Brain and central nervous system cancer	3	Rate	2021	1.88915	2.40972	1.29838
146	6	Incidence	185	Rwanda	3	Both	27	Age-standardized	477	Brain and central nervous system cancer	3	Rate	2021	1.58303	2.20388	0.993203
147	6	Incidence	170	Congo	3	Both	27	Age-standardized	477	Brain and central nervous system cancer	3	Rate	2021	1.15032	1.51331	0.743897
148	6	Incidence	172	Equatorial Guinea	3	Both	27	Age-standardized	477	Brain and central nervous system cancer	3	Rate	2021	1.16823	1.74088	0.592562
149	6	Incidence	151	Qatar	3	Both	27	Age-standardized	477	Brain and central nervous system cancer	3	Rate	2021	3.48461	4.9894	2.04781
150	6	Incidence	187	Somalia	3	Both	27	Age-standardized	477	Brain and central nervous system cancer	3	Rate	2021	1.06483	1.57037	0.560101
151	6	Incidence	195	Namibia	3	Both	27	Age-standardized	477	Brain and central nervous system cancer	3	Rate	2021	1.68991	2.37166	1.16643
152	6	Incidence	160	Afghanistan	3	Both	27	Age-standardized	477	Brain and central nervous system cancer	3	Rate	2021	4.74478	8.7533	3.0905
153	6	Incidence	182	Malawi	3	Both	27	Age-standardized	477	Brain and central nervous system cancer	3	Rate	2021	0.551481	0.739058	0.342075
154	6	Incidence	202	Cameroon	3	Both	27	Age-standardized	477	Brain and central nervous system cancer	3	Rate	2021	0.672531	0.953445	0.298104
155	6	Incidence	190	Uganda	3	Both	27	Age-standardized	477	Brain and central nervous system cancer	3	Rate	2021	1.62852	2.22321	1.12599
156	6	Incidence	184	Mozambique	3	Both	27	Age-standardized	477	Brain and central nervous system cancer	3	Rate	2021	1.6839	2.26448	1.17785
157	6	Incidence	211	Mali	3	Both	27	Age-standardized	477	Brain and central nervous system cancer	3	Rate	2021	0.167034	0.219242	0.0990325
158	6	Incidence	204	Chad	3	Both	27	Age-standardized	477	Brain and central nervous system cancer	3	Rate	2021	0.550439	0.768595	0.26351
159	6	Incidence	197	Eswatini	3	Both	27	Age-standardized	477	Brain and central nervous system cancer	3	Rate	2021	2.17641	3.11312	1.47604
160	6	Incidence	179	Ethiopia	3	Both	27	Age-standardized	477	Brain and central nervous system cancer	3	Rate	2021	1.55584	2.12138	0.954027
161	6	Incidence	218	Togo	3	Both	27	Age-standardized	477	Brain and central nervous system cancer	3	Rate	2021	0.644763	0.904743	0.304126
162	6	Incidence	206	Gambia	3	Both	27	Age-standardized	477	Brain and central nervous system cancer	3	Rate	2021	0.14064	0.186945	0.090236
163	6	Incidence	176	Comoros	3	Both	27	Age-standardized	477	Brain and central nervous system cancer	3	Rate	2021	1.64845	2.24955	1.07681
164	6	Incidence	213	Niger	3	Both	27	Age-standardized	477	Brain and central nervous system cancer	3	Rate	2021	0.483433	0.713576	0.190692
165	6	Incidence	186	Seychelles	3	Both	27	Age-standardized	477	Brain and central nervous system cancer	3	Rate	2021	4.4947	5.44161	3.33119
166	6	Incidence	194	Lesotho	3	Both	27	Age-standardized	477	Brain and central nervous system cancer	3	Rate	2021	1.95006	2.68588	1.39222
167	6	Incidence	203	Cabo Verde	3	Both	27	Age-standardized	477	Brain and central nervous system cancer	3	Rate	2021	2.63461	3.50988	1.65636
168	6	Incidence	201	Burkina Faso	3	Both	27	Age-standardized	477	Brain and central nervous system cancer	3	Rate	2021	0.58676	0.798589	0.243226
169	6	Incidence	208	Guinea	3	Both	27	Age-standardized	477	Brain and central nervous system cancer	3	Rate	2021	0.424104	0.584847	0.25974
170	6	Incidence	215	Sao Tome and Principe	3	Both	27	Age-standardized	477	Brain and central nervous system cancer	3	Rate	2021	0.258054	0.387736	0.136933
171	6	Incidence	181	Madagascar	3	Both	27	Age-standardized	477	Brain and central nervous system cancer	3	Rate	2021	1.1981	1.62851	0.790911
172	6	Incidence	196	South Africa	3	Both	27	Age-standardized	477	Brain and central nervous system cancer	3	Rate	2021	1.90638	2.29641	1.38346
173	6	Incidence	210	Liberia	3	Both	27	Age-standardized	477	Brain and central nervous system cancer	3	Rate	2021	0.576608	0.851806	0.245496
174	6	Incidence	189	United Republic of Tanzania	3	Both	27	Age-standardized	477	Brain and central nervous system cancer	3	Rate	2021	1.57811	2.18211	0.985903
175	6	Incidence	217	Sierra Leone	3	Both	27	Age-standardized	477	Brain and central nervous system cancer	3	Rate	2021	0.571235	0.792911	0.231168
176	6	Incidence	183	Mauritius	3	Both	27	Age-standardized	477	Brain and central nervous system cancer	3	Rate	2021	1.54537	1.62843	1.42964
177	6	Incidence	205	Côte d'Ivoire	3	Both	27	Age-standardized	477	Brain and central nervous system cancer	3	Rate	2021	0.36918	0.516267	0.224245
178	6	Incidence	298	American Samoa	3	Both	27	Age-standardized	477	Brain and central nervous system cancer	3	Rate	2021	1.50263	1.96849	0.954682
179	6	Incidence	193	Botswana	3	Both	27	Age-standardized	477	Brain and central nervous system cancer	3	Rate	2021	1.84641	2.42112	1.30684
180	6	Incidence	191	Zambia	3	Both	27	Age-standardized	477	Brain and central nervous system cancer	3	Rate	2021	1.64678	2.28119	1.07217
181	6	Incidence	198	Zimbabwe	3	Both	27	Age-standardized	477	Brain and central nervous system cancer	3	Rate	2021	2.77623	3.60756	1.97305
182	6	Incidence	200	Benin	3	Both	27	Age-standardized	477	Brain and central nervous system cancer	3	Rate	2021	0.612229	0.847549	0.259779
183	6	Incidence	212	Mauritania	3	Both	27	Age-standardized	477	Brain and central nervous system cancer	3	Rate	2021	0.642867	0.873771	0.29949
184	6	Incidence	367	Monaco	3	Both	27	Age-standardized	477	Brain and central nervous system cancer	3	Rate	2021	13.9103	18.37	9.61703
185	6	Incidence	214	Nigeria	3	Both	27	Age-standardized	477	Brain and central nervous system cancer	3	Rate	2021	0.422481	0.570611	0.245559
186	6	Incidence	320	Cook Islands	3	Both	27	Age-standardized	477	Brain and central nervous system cancer	3	Rate	2021	0.305159	0.404123	0.225116
187	6	Incidence	207	Ghana	3	Both	27	Age-standardized	477	Brain and central nervous system cancer	3	Rate	2021	2.45187	3.32029	1.31053
188	6	Incidence	396	San Marino	3	Both	27	Age-standardized	477	Brain and central nervous system cancer	3	Rate	2021	13.8144	20.9667	8.53332
189	6	Incidence	209	Guinea-Bissau	3	Both	27	Age-standardized	477	Brain and central nervous system cancer	3	Rate	2021	0.699531	0.948753	0.344487
190	6	Incidence	374	Niue	3	Both	27	Age-standardized	477	Brain and central nervous system cancer	3	Rate	2021	1.85608	2.4927	1.18669
191	6	Incidence	216	Senegal	3	Both	27	Age-standardized	477	Brain and central nervous system cancer	3	Rate	2021	0.690144	0.924314	0.345583
192	6	Incidence	351	Guam	3	Both	27	Age-standardized	477	Brain and central nervous system cancer	3	Rate	2021	0.921303	1.12189	0.610274
193	6	Incidence	380	Palau	3	Both	27	Age-standardized	477	Brain and central nervous system cancer	3	Rate	2021	0.685521	0.88036	0.498589
194	6	Incidence	416	Tuvalu	3	Both	27	Age-standardized	477	Brain and central nervous system cancer	3	Rate	2021	0.880039	1.14076	0.522546
195	6	Incidence	435	South Sudan	3	Both	27	Age-standardized	477	Brain and central nervous system cancer	3	Rate	2021	1.3365	1.88551	0.839933
196	6	Incidence	393	Saint Kitts and Nevis	3	Both	27	Age-standardized	477	Brain and central nervous system cancer	3	Rate	2021	2.66885	3.20309	2.17772
197	6	Incidence	349	Greenland	3	Both	27	Age-standardized	477	Brain and central nervous system cancer	3	Rate	2021	5.24436	7.9406	4.11622
198	6	Incidence	305	Bermuda	3	Both	27	Age-standardized	477	Brain and central nervous system cancer	3	Rate	2021	5.84275	7.13938	4.83352
199	6	Incidence	369	Nauru	3	Both	27	Age-standardized	477	Brain and central nervous system cancer	3	Rate	2021	1.05751	1.5436	0.672906
200	6	Incidence	413	Tokelau	3	Both	27	Age-standardized	477	Brain and central nervous system cancer	3	Rate	2021	2.21257	3.03125	1.14779
201	6	Incidence	522	Sudan	3	Both	27	Age-standardized	477	Brain and central nervous system cancer	3	Rate	2021	4.0747	5.80804	2.55764
202	6	Incidence	422	United States Virgin Islands	3	Both	27	Age-standardized	477	Brain and central nervous system cancer	3	Rate	2021	2.44197	3.42121	1.76841
203	6	Incidence	376	Northern Mariana Islands	3	Both	27	Age-standardized	477	Brain and central nervous system cancer	3	Rate	2021	1.71254	2.05123	1.19365
204	6	Incidence	385	Puerto Rico	3	Both	27	Age-standardized	477	Brain and central nervous system cancer	3	Rate	2021	3.89906	4.63318	3.2026
National-level ASDR data for Brain and central nervous system cancer
	measure_id	measure_name	location_id	location_name	sex_id	sex_name	age_id	age_name	cause_id	cause_name	metric_id	metric_name	year	val	upper	lower
1	1	Deaths	39	Tajikistan	3	Both	27	Age-standardized	477	Brain and central nervous system cancer	3	Rate	2021	4.91596	7.36418	3.60599
2	1	Deaths	203	Cabo Verde	3	Both	27	Age-standardized	477	Brain and central nervous system cancer	3	Rate	2021	2.08647	2.80724	1.31432
3	1	Deaths	202	Cameroon	3	Both	27	Age-standardized	477	Brain and central nervous system cancer	3	Rate	2021	0.599821	0.862535	0.259827
4	1	Deaths	367	Monaco	3	Both	27	Age-standardized	477	Brain and central nervous system cancer	3	Rate	2021	5.92952	7.53675	4.20049
5	1	Deaths	136	Paraguay	3	Both	27	Age-standardized	477	Brain and central nervous system cancer	3	Rate	2021	2.34378	3.25565	1.40491
6	1	Deaths	170	Congo	3	Both	27	Age-standardized	477	Brain and central nervous system cancer	3	Rate	2021	1.08426	1.42847	0.695119
7	1	Deaths	121	Bolivia (Plurinational State of)	3	Both	27	Age-standardized	477	Brain and central nervous system cancer	3	Rate	2021	3.50613	4.9285	2.27644
8	1	Deaths	40	Turkmenistan	3	Both	27	Age-standardized	477	Brain and central nervous system cancer	3	Rate	2021	5.2132	6.64464	4.09405
9	1	Deaths	204	Chad	3	Both	27	Age-standardized	477	Brain and central nervous system cancer	3	Rate	2021	0.513538	0.720614	0.242267
10	1	Deaths	7	Democratic People's Republic of Korea	3	Both	27	Age-standardized	477	Brain and central nervous system cancer	3	Rate	2021	3.09513	4.11639	2.09282
11	1	Deaths	72	New Zealand	3	Both	27	Age-standardized	477	Brain and central nervous system cancer	3	Rate	2021	4.06432	4.40108	3.74726
12	1	Deaths	24	Marshall Islands	3	Both	27	Age-standardized	477	Brain and central nervous system cancer	3	Rate	2021	0.859999	1.16035	0.529652
13	1	Deaths	155	Turkey	3	Both	27	Age-standardized	477	Brain and central nervous system cancer	3	Rate	2021	5.78316	7.14263	4.05082
14	1	Deaths	122	Ecuador	3	Both	27	Age-standardized	477	Brain and central nervous system cancer	3	Rate	2021	3.74438	4.65652	3.01214
15	1	Deaths	23	Kiribati	3	Both	27	Age-standardized	477	Brain and central nervous system cancer	3	Rate	2021	0.418055	0.581199	0.214836
16	1	Deaths	154	Tunisia	3	Both	27	Age-standardized	477	Brain and central nervous system cancer	3	Rate	2021	2.15475	3.19754	1.48004
17	1	Deaths	189	United Republic of Tanzania	3	Both	27	Age-standardized	477	Brain and central nervous system cancer	3	Rate	2021	1.41352	1.96109	0.86751
18	1	Deaths	171	Democratic Republic of the Congo	3	Both	27	Age-standardized	477	Brain and central nervous system cancer	3	Rate	2021	0.974074	1.35386	0.617836
19	1	Deaths	105	Antigua and Barbuda	3	Both	27	Age-standardized	477	Brain and central nervous system cancer	3	Rate	2021	2.69209	2.86029	2.50257
20	1	Deaths	187	Somalia	3	Both	27	Age-standardized	477	Brain and central nervous system cancer	3	Rate	2021	1.03722	1.51465	0.542535
21	1	Deaths	106	Bahamas	3	Both	27	Age-standardized	477	Brain and central nervous system cancer	3	Rate	2021	2.6997	3.36423	2.19441
22	1	Deaths	205	Côte d'Ivoire	3	Both	27	Age-standardized	477	Brain and central nervous system cancer	3	Rate	2021	0.324752	0.457887	0.199137
23	1	Deaths	156	United Arab Emirates	3	Both	27	Age-standardized	477	Brain and central nervous system cancer	3	Rate	2021	5.07206	7.05368	2.92949
24	1	Deaths	57	Belarus	3	Both	27	Age-standardized	477	Brain and central nervous system cancer	3	Rate	2021	4.12664	4.98078	3.371
25	1	Deaths	369	Nauru	3	Both	27	Age-standardized	477	Brain and central nervous system cancer	3	Rate	2021	0.957787	1.40101	0.606671
26	1	Deaths	123	Peru	3	Both	27	Age-standardized	477	Brain and central nervous system cancer	3	Rate	2021	3.46553	4.54756	2.54041
27	1	Deaths	25	Micronesia (Federated States of)	3	Both	27	Age-standardized	477	Brain and central nervous system cancer	3	Rate	2021	0.86415	1.16082	0.531265
28	1	Deaths	139	Algeria	3	Both	27	Age-standardized	477	Brain and central nervous system cancer	3	Rate	2021	1.67464	2.40808	1.23018
29	1	Deaths	108	Belize	3	Both	27	Age-standardized	477	Brain and central nervous system cancer	3	Rate	2021	2.15833	2.42828	1.90206
30	1	Deaths	58	Estonia	3	Both	27	Age-standardized	477	Brain and central nervous system cancer	3	Rate	2021	5.05348	5.64871	4.46366
31	1	Deaths	76	Belgium	3	Both	27	Age-standardized	477	Brain and central nervous system cancer	3	Rate	2021	4.49586	4.80617	4.18317
32	1	Deaths	90	Norway	3	Both	27	Age-standardized	477	Brain and central nervous system cancer	3	Rate	2021	4.56766	4.77744	4.32701
33	1	Deaths	26	Papua New Guinea	3	Both	27	Age-standardized	477	Brain and central nervous system cancer	3	Rate	2021	0.612535	0.883008	0.266215
34	1	Deaths	172	Equatorial Guinea	3	Both	27	Age-standardized	477	Brain and central nervous system cancer	3	Rate	2021	1.05682	1.58357	0.55285
35	1	Deaths	186	Seychelles	3	Both	27	Age-standardized	477	Brain and central nervous system cancer	3	Rate	2021	3.94889	4.76777	2.89043
36	1	Deaths	43	Albania	3	Both	27	Age-standardized	477	Brain and central nervous system cancer	3	Rate	2021	5.23876	7.57499	3.62525
37	1	Deaths	41	Uzbekistan	3	Both	27	Age-standardized	477	Brain and central nervous system cancer	3	Rate	2021	4.30137	5.08726	3.59669
38	1	Deaths	125	Colombia	3	Both	27	Age-standardized	477	Brain and central nervous system cancer	3	Rate	2021	2.92995	3.45061	2.42834
39	1	Deaths	141	Egypt	3	Both	27	Age-standardized	477	Brain and central nervous system cancer	3	Rate	2021	6.39261	8.12997	4.57118
40	1	Deaths	190	Uganda	3	Both	27	Age-standardized	477	Brain and central nervous system cancer	3	Rate	2021	1.46498	1.96823	1.02782
41	1	Deaths	206	Gambia	3	Both	27	Age-standardized	477	Brain and central nervous system cancer	3	Rate	2021	0.12316	0.163918	0.0803044
42	1	Deaths	88	Malta	3	Both	27	Age-standardized	477	Brain and central nervous system cancer	3	Rate	2021	4.0942	4.52306	3.61561
43	1	Deaths	91	Portugal	3	Both	27	Age-standardized	477	Brain and central nervous system cancer	3	Rate	2021	4.85577	5.14749	4.50803
44	1	Deaths	109	Cuba	3	Both	27	Age-standardized	477	Brain and central nervous system cancer	3	Rate	2021	4.24507	4.84261	3.62759
45	1	Deaths	10	Cambodia	3	Both	27	Age-standardized	477	Brain and central nervous system cancer	3	Rate	2021	2.49728	3.31924	1.6083
46	1	Deaths	191	Zambia	3	Both	27	Age-standardized	477	Brain and central nervous system cancer	3	Rate	2021	1.4972	2.0682	0.962703
47	1	Deaths	8	Taiwan (Province of China)	3	Both	27	Age-standardized	477	Brain and central nervous system cancer	3	Rate	2021	1.92677	2.0651	1.77082
48	1	Deaths	107	Barbados	3	Both	27	Age-standardized	477	Brain and central nervous system cancer	3	Rate	2021	2.92353	3.65576	2.28616
49	1	Deaths	74	Andorra	3	Both	27	Age-standardized	477	Brain and central nervous system cancer	3	Rate	2021	6.33749	9.60613	3.78537
50	1	Deaths	59	Latvia	3	Both	27	Age-standardized	477	Brain and central nervous system cancer	3	Rate	2021	6.01488	6.89615	5.22616
51	1	Deaths	208	Guinea	3	Both	27	Age-standardized	477	Brain and central nervous system cancer	3	Rate	2021	0.383405	0.51562	0.236455
52	1	Deaths	44	Bosnia and Herzegovina	3	Both	27	Age-standardized	477	Brain and central nervous system cancer	3	Rate	2021	7.1395	9.07629	4.43296
53	1	Deaths	142	Iran (Islamic Republic of)	3	Both	27	Age-standardized	477	Brain and central nervous system cancer	3	Rate	2021	4.83446	5.53024	3.10913
54	1	Deaths	157	Yemen	3	Both	27	Age-standardized	477	Brain and central nervous system cancer	3	Rate	2021	3.58094	5.02641	2.1709
55	1	Deaths	11	Indonesia	3	Both	27	Age-standardized	477	Brain and central nervous system cancer	3	Rate	2021	2.21016	2.78397	1.59982
56	1	Deaths	374	Niue	3	Both	27	Age-standardized	477	Brain and central nervous system cancer	3	Rate	2021	1.34767	1.81653	0.868932
57	1	Deaths	175	Burundi	3	Both	27	Age-standardized	477	Brain and central nervous system cancer	3	Rate	2021	1.20219	1.69787	0.640768
58	1	Deaths	385	Puerto Rico	3	Both	27	Age-standardized	477	Brain and central nervous system cancer	3	Rate	2021	2.62848	3.10751	2.17529
59	1	Deaths	160	Afghanistan	3	Both	27	Age-standardized	477	Brain and central nervous system cancer	3	Rate	2021	4.71564	8.53145	3.10171
60	1	Deaths	127	El Salvador	3	Both	27	Age-standardized	477	Brain and central nervous system cancer	3	Rate	2021	3.12241	4.06272	2.03041
61	1	Deaths	110	Dominica	3	Both	27	Age-standardized	477	Brain and central nervous system cancer	3	Rate	2021	1.86808	2.4531	1.37503
62	1	Deaths	60	Lithuania	3	Both	27	Age-standardized	477	Brain and central nervous system cancer	3	Rate	2021	5.65989	6.30002	5.0066
63	1	Deaths	94	Switzerland	3	Both	27	Age-standardized	477	Brain and central nervous system cancer	3	Rate	2021	3.66502	4.00825	3.2817
64	1	Deaths	140	Bahrain	3	Both	27	Age-standardized	477	Brain and central nervous system cancer	3	Rate	2021	3.09032	4.0963	2.13807
65	1	Deaths	77	Cyprus	3	Both	27	Age-standardized	477	Brain and central nervous system cancer	3	Rate	2021	3.84213	4.83443	2.68513
66	1	Deaths	209	Guinea-Bissau	3	Both	27	Age-standardized	477	Brain and central nervous system cancer	3	Rate	2021	0.649894	0.879709	0.323362
67	1	Deaths	522	Sudan	3	Both	27	Age-standardized	477	Brain and central nervous system cancer	3	Rate	2021	3.72409	5.2551	2.38478
68	1	Deaths	126	Costa Rica	3	Both	27	Age-standardized	477	Brain and central nervous system cancer	3	Rate	2021	3.11361	3.44103	2.72493
69	1	Deaths	30	Vanuatu	3	Both	27	Age-standardized	477	Brain and central nervous system cancer	3	Rate	2021	0.732457	0.999257	0.399464
70	1	Deaths	80	France	3	Both	27	Age-standardized	477	Brain and central nervous system cancer	3	Rate	2021	4.29758	4.62201	3.9387
71	1	Deaths	62	Russian Federation	3	Both	27	Age-standardized	477	Brain and central nervous system cancer	3	Rate	2021	4.28753	4.60125	3.97908
72	1	Deaths	143	Iraq	3	Both	27	Age-standardized	477	Brain and central nervous system cancer	3	Rate	2021	5.66361	7.51319	4.1251
73	1	Deaths	78	Denmark	3	Both	27	Age-standardized	477	Brain and central nervous system cancer	3	Rate	2021	4.78949	5.10945	4.42794
74	1	Deaths	47	Czechia	3	Both	27	Age-standardized	477	Brain and central nervous system cancer	3	Rate	2021	4.51103	5.25877	3.83674
75	1	Deaths	194	Lesotho	3	Both	27	Age-standardized	477	Brain and central nervous system cancer	3	Rate	2021	1.89418	2.62884	1.35021
76	1	Deaths	29	Tonga	3	Both	27	Age-standardized	477	Brain and central nervous system cancer	3	Rate	2021	1.36863	1.99007	0.836085
77	1	Deaths	95	United Kingdom	3	Both	27	Age-standardized	477	Brain and central nervous system cancer	3	Rate	2021	4.44476	4.58855	4.24557
78	1	Deaths	376	Northern Mariana Islands	3	Both	27	Age-standardized	477	Brain and central nervous system cancer	3	Rate	2021	1.44686	1.71938	1.0003
79	1	Deaths	75	Austria	3	Both	27	Age-standardized	477	Brain and central nervous system cancer	3	Rate	2021	3.69106	3.9649	3.41481
80	1	Deaths	89	Netherlands	3	Both	27	Age-standardized	477	Brain and central nervous system cancer	3	Rate	2021	3.80753	4.04787	3.56289
81	1	Deaths	380	Palau	3	Both	27	Age-standardized	477	Brain and central nervous system cancer	3	Rate	2021	0.576146	0.755676	0.422912
82	1	Deaths	207	Ghana	3	Both	27	Age-standardized	477	Brain and central nervous system cancer	3	Rate	2021	2.13703	2.91356	1.16625
83	1	Deaths	176	Comoros	3	Both	27	Age-standardized	477	Brain and central nervous system cancer	3	Rate	2021	1.49634	2.05951	0.98396
84	1	Deaths	393	Saint Kitts and Nevis	3	Both	27	Age-standardized	477	Brain and central nervous system cancer	3	Rate	2021	2.27527	2.74185	1.83702
85	1	Deaths	128	Guatemala	3	Both	27	Age-standardized	477	Brain and central nervous system cancer	3	Rate	2021	1.79241	2.07999	1.5302
86	1	Deaths	146	Lebanon	3	Both	27	Age-standardized	477	Brain and central nervous system cancer	3	Rate	2021	3.30067	4.42557	2.45623
87	1	Deaths	61	Republic of Moldova	3	Both	27	Age-standardized	477	Brain and central nervous system cancer	3	Rate	2021	4.01619	4.58874	3.57851
88	1	Deaths	48	Hungary	3	Both	27	Age-standardized	477	Brain and central nervous system cancer	3	Rate	2021	4.07683	4.64538	3.56288
89	1	Deaths	161	Bangladesh	3	Both	27	Age-standardized	477	Brain and central nervous system cancer	3	Rate	2021	1.64064	2.36835	1.11918
90	1	Deaths	113	Guyana	3	Both	27	Age-standardized	477	Brain and central nervous system cancer	3	Rate	2021	1.44601	1.85351	1.07955
91	1	Deaths	173	Gabon	3	Both	27	Age-standardized	477	Brain and central nervous system cancer	3	Rate	2021	1.17267	1.59599	0.740261
92	1	Deaths	111	Dominican Republic	3	Both	27	Age-standardized	477	Brain and central nervous system cancer	3	Rate	2021	2.509	3.26738	1.93926
93	1	Deaths	92	Spain	3	Both	27	Age-standardized	477	Brain and central nervous system cancer	3	Rate	2021	4.27332	4.52709	3.98844
94	1	Deaths	63	Ukraine	3	Both	27	Age-standardized	477	Brain and central nervous system cancer	3	Rate	2021	3.68733	4.67014	2.71535
95	1	Deaths	144	Jordan	3	Both	27	Age-standardized	477	Brain and central nervous system cancer	3	Rate	2021	2.97578	4.06463	2.1146
96	1	Deaths	27	Samoa	3	Both	27	Age-standardized	477	Brain and central nervous system cancer	3	Rate	2021	1.61456	2.14085	1.25014
97	1	Deaths	162	Bhutan	3	Both	27	Age-standardized	477	Brain and central nervous system cancer	3	Rate	2021	1.62923	2.60489	1.07674
98	1	Deaths	129	Honduras	3	Both	27	Age-standardized	477	Brain and central nervous system cancer	3	Rate	2021	2.61532	3.54028	1.89429
99	1	Deaths	179	Ethiopia	3	Both	27	Age-standardized	477	Brain and central nervous system cancer	3	Rate	2021	1.4426	1.97718	0.865727
100	1	Deaths	177	Djibouti	3	Both	27	Age-standardized	477	Brain and central nervous system cancer	3	Rate	2021	1.48407	2.12937	0.911606
101	1	Deaths	416	Tuvalu	3	Both	27	Age-standardized	477	Brain and central nervous system cancer	3	Rate	2021	0.80112	1.04727	0.473667
102	1	Deaths	45	Bulgaria	3	Both	27	Age-standardized	477	Brain and central nervous system cancer	3	Rate	2021	7.46902	8.93979	6.20975
103	1	Deaths	210	Liberia	3	Both	27	Age-standardized	477	Brain and central nervous system cancer	3	Rate	2021	0.510907	0.757498	0.217571
104	1	Deaths	81	Germany	3	Both	27	Age-standardized	477	Brain and central nervous system cancer	3	Rate	2021	4.49586	4.76331	4.20836
105	1	Deaths	195	Namibia	3	Both	27	Age-standardized	477	Brain and central nervous system cancer	3	Rate	2021	1.50766	2.14645	1.04475
106	1	Deaths	12	Lao People's Democratic Republic	3	Both	27	Age-standardized	477	Brain and central nervous system cancer	3	Rate	2021	2.12072	2.91569	1.42105
107	1	Deaths	49	North Macedonia	3	Both	27	Age-standardized	477	Brain and central nervous system cancer	3	Rate	2021	7.55337	9.98754	5.14363
108	1	Deaths	213	Niger	3	Both	27	Age-standardized	477	Brain and central nervous system cancer	3	Rate	2021	0.449648	0.66026	0.177537
109	1	Deaths	16	Philippines	3	Both	27	Age-standardized	477	Brain and central nervous system cancer	3	Rate	2021	2.06881	2.66846	1.63963
110	1	Deaths	193	Botswana	3	Both	27	Age-standardized	477	Brain and central nervous system cancer	3	Rate	2021	1.71991	2.23951	1.20598
111	1	Deaths	66	Brunei Darussalam	3	Both	27	Age-standardized	477	Brain and central nervous system cancer	3	Rate	2021	2.94043	3.79734	2.16481
112	1	Deaths	163	India	3	Both	27	Age-standardized	477	Brain and central nervous system cancer	3	Rate	2021	1.59603	2.17232	1.30874
113	1	Deaths	13	Malaysia	3	Both	27	Age-standardized	477	Brain and central nervous system cancer	3	Rate	2021	1.74313	2.06312	1.24481
114	1	Deaths	422	United States Virgin Islands	3	Both	27	Age-standardized	477	Brain and central nervous system cancer	3	Rate	2021	1.8793	2.61851	1.36137
115	1	Deaths	165	Pakistan	3	Both	27	Age-standardized	477	Brain and central nervous system cancer	3	Rate	2021	1.8361	2.65299	1.42294
116	1	Deaths	180	Kenya	3	Both	27	Age-standardized	477	Brain and central nervous system cancer	3	Rate	2021	1.72503	2.20211	1.1597
117	1	Deaths	82	Greece	3	Both	27	Age-standardized	477	Brain and central nervous system cancer	3	Rate	2021	7.11671	7.46447	6.7357
118	1	Deaths	130	Mexico	3	Both	27	Age-standardized	477	Brain and central nervous system cancer	3	Rate	2021	2.28532	2.53748	2.02132
119	1	Deaths	114	Haiti	3	Both	27	Age-standardized	477	Brain and central nervous system cancer	3	Rate	2021	2.63319	4.05204	1.69134
120	1	Deaths	46	Croatia	3	Both	27	Age-standardized	477	Brain and central nervous system cancer	3	Rate	2021	6.9148	8.13664	5.82579
121	1	Deaths	28	Solomon Islands	3	Both	27	Age-standardized	477	Brain and central nervous system cancer	3	Rate	2021	0.741706	1.06068	0.37528
122	1	Deaths	15	Myanmar	3	Both	27	Age-standardized	477	Brain and central nervous system cancer	3	Rate	2021	2.17076	2.89817	1.52791
123	1	Deaths	33	Armenia	3	Both	27	Age-standardized	477	Brain and central nervous system cancer	3	Rate	2021	5.68133	6.74497	4.65697
124	1	Deaths	214	Nigeria	3	Both	27	Age-standardized	477	Brain and central nervous system cancer	3	Rate	2021	0.371689	0.493988	0.222888
125	1	Deaths	83	Iceland	3	Both	27	Age-standardized	477	Brain and central nervous system cancer	3	Rate	2021	5.68631	6.26293	5.1517
126	1	Deaths	147	Libya	3	Both	27	Age-standardized	477	Brain and central nervous system cancer	3	Rate	2021	4.76374	6.72763	3.36083
127	1	Deaths	396	San Marino	3	Both	27	Age-standardized	477	Brain and central nervous system cancer	3	Rate	2021	5.97322	9.22408	3.63836
128	1	Deaths	52	Romania	3	Both	27	Age-standardized	477	Brain and central nervous system cancer	3	Rate	2021	5.62066	6.25462	4.99912
129	1	Deaths	99	Uruguay	3	Both	27	Age-standardized	477	Brain and central nervous system cancer	3	Rate	2021	3.86852	4.31296	3.47215
130	1	Deaths	298	American Samoa	3	Both	27	Age-standardized	477	Brain and central nervous system cancer	3	Rate	2021	1.30637	1.69889	0.836186
131	1	Deaths	115	Jamaica	3	Both	27	Age-standardized	477	Brain and central nervous system cancer	3	Rate	2021	1.93659	2.51547	1.45076
132	1	Deaths	320	Cook Islands	3	Both	27	Age-standardized	477	Brain and central nervous system cancer	3	Rate	2021	0.220201	0.291374	0.156613
133	1	Deaths	112	Grenada	3	Both	27	Age-standardized	477	Brain and central nervous system cancer	3	Rate	2021	2.8974	3.30578	2.50427
134	1	Deaths	34	Azerbaijan	3	Both	27	Age-standardized	477	Brain and central nervous system cancer	3	Rate	2021	4.51847	6.40526	3.07482
135	1	Deaths	181	Madagascar	3	Both	27	Age-standardized	477	Brain and central nervous system cancer	3	Rate	2021	1.10459	1.49481	0.719403
136	1	Deaths	133	Venezuela (Bolivarian Republic of)	3	Both	27	Age-standardized	477	Brain and central nervous system cancer	3	Rate	2021	2.24316	2.81658	1.668
137	1	Deaths	85	Israel	3	Both	27	Age-standardized	477	Brain and central nervous system cancer	3	Rate	2021	4.34555	4.66493	4.01957
138	1	Deaths	151	Qatar	3	Both	27	Age-standardized	477	Brain and central nervous system cancer	3	Rate	2021	3.03767	4.39203	1.66996
139	1	Deaths	413	Tokelau	3	Both	27	Age-standardized	477	Brain and central nervous system cancer	3	Rate	2021	1.58282	2.15407	0.851804
140	1	Deaths	14	Maldives	3	Both	27	Age-standardized	477	Brain and central nervous system cancer	3	Rate	2021	1.51834	2.12264	1.1407
141	1	Deaths	93	Sweden	3	Both	27	Age-standardized	477	Brain and central nervous system cancer	3	Rate	2021	3.79092	4.19554	3.40804
142	1	Deaths	118	Suriname	3	Both	27	Age-standardized	477	Brain and central nervous system cancer	3	Rate	2021	4.00459	5.14747	2.88347
143	1	Deaths	148	Morocco	3	Both	27	Age-standardized	477	Brain and central nervous system cancer	3	Rate	2021	1.32113	1.86873	0.924955
144	1	Deaths	67	Japan	3	Both	27	Age-standardized	477	Brain and central nervous system cancer	3	Rate	2021	1.38329	1.43059	1.30789
145	1	Deaths	53	Serbia	3	Both	27	Age-standardized	477	Brain and central nervous system cancer	3	Rate	2021	6.53174	8.18532	4.76664
146	1	Deaths	145	Kuwait	3	Both	27	Age-standardized	477	Brain and central nervous system cancer	3	Rate	2021	1.69008	2.0146	1.37674
147	1	Deaths	97	Argentina	3	Both	27	Age-standardized	477	Brain and central nervous system cancer	3	Rate	2021	2.99916	3.22131	2.77436
148	1	Deaths	116	Saint Lucia	3	Both	27	Age-standardized	477	Brain and central nervous system cancer	3	Rate	2021	2.27936	2.75453	1.84302
149	1	Deaths	20	Viet Nam	3	Both	27	Age-standardized	477	Brain and central nervous system cancer	3	Rate	2021	1.54345	2.1801	1.1025
150	1	Deaths	217	Sierra Leone	3	Both	27	Age-standardized	477	Brain and central nervous system cancer	3	Rate	2021	0.512575	0.725735	0.209707
151	1	Deaths	305	Bermuda	3	Both	27	Age-standardized	477	Brain and central nervous system cancer	3	Rate	2021	3.50294	4.29747	2.90951
152	1	Deaths	169	Central African Republic	3	Both	27	Age-standardized	477	Brain and central nervous system cancer	3	Rate	2021	0.971879	1.34038	0.653757
153	1	Deaths	50	Montenegro	3	Both	27	Age-standardized	477	Brain and central nervous system cancer	3	Rate	2021	7.77006	10.254	6.11022
154	1	Deaths	79	Finland	3	Both	27	Age-standardized	477	Brain and central nervous system cancer	3	Rate	2021	3.68588	3.93277	3.43496
155	1	Deaths	19	Timor-Leste	3	Both	27	Age-standardized	477	Brain and central nervous system cancer	3	Rate	2021	1.90806	2.68242	1.19477
156	1	Deaths	196	South Africa	3	Both	27	Age-standardized	477	Brain and central nervous system cancer	3	Rate	2021	1.73479	2.06846	1.22243
157	1	Deaths	211	Mali	3	Both	27	Age-standardized	477	Brain and central nervous system cancer	3	Rate	2021	0.148209	0.193867	0.0908665
158	1	Deaths	215	Sao Tome and Principe	3	Both	27	Age-standardized	477	Brain and central nervous system cancer	3	Rate	2021	0.216217	0.320269	0.11699
159	1	Deaths	35	Georgia	3	Both	27	Age-standardized	477	Brain and central nervous system cancer	3	Rate	2021	6.67328	7.7862	5.70666
160	1	Deaths	132	Panama	3	Both	27	Age-standardized	477	Brain and central nervous system cancer	3	Rate	2021	2.55699	3.08831	2.0248
161	1	Deaths	218	Togo	3	Both	27	Age-standardized	477	Brain and central nervous system cancer	3	Rate	2021	0.578825	0.812693	0.268717
162	1	Deaths	69	Singapore	3	Both	27	Age-standardized	477	Brain and central nervous system cancer	3	Rate	2021	1.45516	1.56622	1.33577
163	1	Deaths	17	Sri Lanka	3	Both	27	Age-standardized	477	Brain and central nervous system cancer	3	Rate	2021	2.06838	2.96486	1.23991
164	1	Deaths	6	China	3	Both	27	Age-standardized	477	Brain and central nervous system cancer	3	Rate	2021	3.633	4.59997	2.7412
165	1	Deaths	178	Eritrea	3	Both	27	Age-standardized	477	Brain and central nervous system cancer	3	Rate	2021	1.56841	2.12225	1.04968
166	1	Deaths	185	Rwanda	3	Both	27	Age-standardized	477	Brain and central nervous system cancer	3	Rate	2021	1.43836	1.99268	0.912338
167	1	Deaths	86	Italy	3	Both	27	Age-standardized	477	Brain and central nervous system cancer	3	Rate	2021	3.98894	4.15821	3.76144
168	1	Deaths	68	Republic of Korea	3	Both	27	Age-standardized	477	Brain and central nervous system cancer	3	Rate	2021	1.91306	2.29401	1.14959
169	1	Deaths	71	Australia	3	Both	27	Age-standardized	477	Brain and central nervous system cancer	3	Rate	2021	4.23566	4.54853	3.93169
170	1	Deaths	36	Kazakhstan	3	Both	27	Age-standardized	477	Brain and central nervous system cancer	3	Rate	2021	3.07888	3.58282	2.59345
171	1	Deaths	131	Nicaragua	3	Both	27	Age-standardized	477	Brain and central nervous system cancer	3	Rate	2021	1.93238	2.42189	1.43276
172	1	Deaths	87	Luxembourg	3	Both	27	Age-standardized	477	Brain and central nervous system cancer	3	Rate	2021	4.43194	4.9081	4.00383
173	1	Deaths	197	Eswatini	3	Both	27	Age-standardized	477	Brain and central nervous system cancer	3	Rate	2021	2.05369	2.93311	1.3878
174	1	Deaths	164	Nepal	3	Both	27	Age-standardized	477	Brain and central nervous system cancer	3	Rate	2021	1.48037	2.18049	1.00066
175	1	Deaths	200	Benin	3	Both	27	Age-standardized	477	Brain and central nervous system cancer	3	Rate	2021	0.548263	0.756438	0.231149
176	1	Deaths	119	Trinidad and Tobago	3	Both	27	Age-standardized	477	Brain and central nervous system cancer	3	Rate	2021	1.71149	2.16678	1.29264
177	1	Deaths	183	Mauritius	3	Both	27	Age-standardized	477	Brain and central nervous system cancer	3	Rate	2021	1.29804	1.36354	1.20236
178	1	Deaths	38	Mongolia	3	Both	27	Age-standardized	477	Brain and central nervous system cancer	3	Rate	2021	3.22766	4.00894	2.15609
179	1	Deaths	212	Mauritania	3	Both	27	Age-standardized	477	Brain and central nervous system cancer	3	Rate	2021	0.546326	0.756098	0.247356
180	1	Deaths	152	Saudi Arabia	3	Both	27	Age-standardized	477	Brain and central nervous system cancer	3	Rate	2021	2.21507	4.0437	1.52136
181	1	Deaths	349	Greenland	3	Both	27	Age-standardized	477	Brain and central nervous system cancer	3	Rate	2021	3.92936	5.94437	3.05284
182	1	Deaths	351	Guam	3	Both	27	Age-standardized	477	Brain and central nervous system cancer	3	Rate	2021	0.698781	0.841272	0.46498
183	1	Deaths	198	Zimbabwe	3	Both	27	Age-standardized	477	Brain and central nervous system cancer	3	Rate	2021	2.60836	3.3874	1.85864
184	1	Deaths	54	Slovakia	3	Both	27	Age-standardized	477	Brain and central nervous system cancer	3	Rate	2021	5.01586	6.29332	3.62728
185	1	Deaths	184	Mozambique	3	Both	27	Age-standardized	477	Brain and central nervous system cancer	3	Rate	2021	1.6235	2.14866	1.11594
186	1	Deaths	51	Poland	3	Both	27	Age-standardized	477	Brain and central nervous system cancer	3	Rate	2021	5.41714	5.83476	4.97221
187	1	Deaths	117	Saint Vincent and the Grenadines	3	Both	27	Age-standardized	477	Brain and central nervous system cancer	3	Rate	2021	2.53278	2.90957	2.18069
188	1	Deaths	18	Thailand	3	Both	27	Age-standardized	477	Brain and central nervous system cancer	3	Rate	2021	2.32959	3.07556	1.56509
189	1	Deaths	435	South Sudan	3	Both	27	Age-standardized	477	Brain and central nervous system cancer	3	Rate	2021	1.24651	1.773	0.77133
190	1	Deaths	153	Syrian Arab Republic	3	Both	27	Age-standardized	477	Brain and central nervous system cancer	3	Rate	2021	6.20485	8.58079	4.2706
191	1	Deaths	149	Palestine	3	Both	27	Age-standardized	477	Brain and central nervous system cancer	3	Rate	2021	7.08094	8.85457	5.30773
192	1	Deaths	201	Burkina Faso	3	Both	27	Age-standardized	477	Brain and central nervous system cancer	3	Rate	2021	0.535472	0.735482	0.221048
193	1	Deaths	98	Chile	3	Both	27	Age-standardized	477	Brain and central nervous system cancer	3	Rate	2021	2.25088	2.42237	2.07539
194	1	Deaths	55	Slovenia	3	Both	27	Age-standardized	477	Brain and central nervous system cancer	3	Rate	2021	3.78398	4.27495	3.28727
195	1	Deaths	22	Fiji	3	Both	27	Age-standardized	477	Brain and central nervous system cancer	3	Rate	2021	0.92666	1.29907	0.516778
196	1	Deaths	168	Angola	3	Both	27	Age-standardized	477	Brain and central nervous system cancer	3	Rate	2021	1.01973	1.42154	0.650057
197	1	Deaths	135	Brazil	3	Both	27	Age-standardized	477	Brain and central nervous system cancer	3	Rate	2021	4.86495	5.07782	4.61165
198	1	Deaths	182	Malawi	3	Both	27	Age-standardized	477	Brain and central nervous system cancer	3	Rate	2021	0.498411	0.667234	0.313963
199	1	Deaths	101	Canada	3	Both	27	Age-standardized	477	Brain and central nervous system cancer	3	Rate	2021	4.03735	4.28375	3.77079
200	1	Deaths	84	Ireland	3	Both	27	Age-standardized	477	Brain and central nervous system cancer	3	Rate	2021	4.43725	4.79752	4.03011
201	1	Deaths	150	Oman	3	Both	27	Age-standardized	477	Brain and central nervous system cancer	3	Rate	2021	1.66478	2.23403	1.16443
202	1	Deaths	216	Senegal	3	Both	27	Age-standardized	477	Brain and central nervous system cancer	3	Rate	2021	0.610687	0.821251	0.302834
203	1	Deaths	37	Kyrgyzstan	3	Both	27	Age-standardized	477	Brain and central nervous system cancer	3	Rate	2021	3.00937	3.70759	2.43856
204	1	Deaths	102	United States of America	3	Both	27	Age-standardized	477	Brain and central nervous system cancer	3	Rate	2021	4.10035	4.22288	3.86599
Exported data
National-level DALYs data for Brain and central nervous system cancer
1	2	DALYs (Disability-Adjusted Life Years)	84	Ireland	3	Both	27	Age-standardized	477	Brain and central nervous system cancer	3	Rate	2021	148.631	160.439	135.254
2	2	DALYs (Disability-Adjusted Life Years)	132	Panama	3	Both	27	Age-standardized	477	Brain and central nervous system cancer	3	Rate	2021	96.0708	115.245	77.0083
3	2	DALYs (Disability-Adjusted Life Years)	144	Jordan	3	Both	27	Age-standardized	477	Brain and central nervous system cancer	3	Rate	2021	107.585	146.363	76.9577
4	2	DALYs (Disability-Adjusted Life Years)	168	Angola	3	Both	27	Age-standardized	477	Brain and central nervous system cancer	3	Rate	2021	37.7855	52.5654	24.6937
5	2	DALYs (Disability-Adjusted Life Years)	193	Botswana	3	Both	27	Age-standardized	477	Brain and central nervous system cancer	3	Rate	2021	63.0506	84.1036	44.9897
6	2	DALYs (Disability-Adjusted Life Years)	180	Kenya	3	Both	27	Age-standardized	477	Brain and central nervous system cancer	3	Rate	2021	68.3976	88.0557	48.6299
7	2	DALYs (Disability-Adjusted Life Years)	205	Côte d'Ivoire	3	Both	27	Age-standardized	477	Brain and central nervous system cancer	3	Rate	2021	15.9962	23.1317	9.05747
8	2	DALYs (Disability-Adjusted Life Years)	298	American Samoa	3	Both	27	Age-standardized	477	Brain and central nervous system cancer	3	Rate	2021	51.6955	67.5214	32.4344
9	2	DALYs (Disability-Adjusted Life Years)	30	Vanuatu	3	Both	27	Age-standardized	477	Brain and central nervous system cancer	3	Rate	2021	28.9521	40.3519	16.3681
10	2	DALYs (Disability-Adjusted Life Years)	7	Democratic People's Republic of Korea	3	Both	27	Age-standardized	477	Brain and central nervous system cancer	3	Rate	2021	122.42	166.205	80.9085
11	2	DALYs (Disability-Adjusted Life Years)	43	Albania	3	Both	27	Age-standardized	477	Brain and central nervous system cancer	3	Rate	2021	206.447	292.139	140.364
12	2	DALYs (Disability-Adjusted Life Years)	108	Belize	3	Both	27	Age-standardized	477	Brain and central nervous system cancer	3	Rate	2021	84.9899	95.35	75.6532
13	2	DALYs (Disability-Adjusted Life Years)	156	United Arab Emirates	3	Both	27	Age-standardized	477	Brain and central nervous system cancer	3	Rate	2021	144.594	197.19	96.0265
14	2	DALYs (Disability-Adjusted Life Years)	63	Ukraine	3	Both	27	Age-standardized	477	Brain and central nervous system cancer	3	Rate	2021	159.214	197.555	121.431
15	2	DALYs (Disability-Adjusted Life Years)	385	Puerto Rico	3	Both	27	Age-standardized	477	Brain and central nervous system cancer	3	Rate	2021	95.1868	112.918	79.0073
16	2	DALYs (Disability-Adjusted Life Years)	39	Tajikistan	3	Both	27	Age-standardized	477	Brain and central nervous system cancer	3	Rate	2021	226.387	340.652	163.233
17	2	DALYs (Disability-Adjusted Life Years)	51	Poland	3	Both	27	Age-standardized	477	Brain and central nervous system cancer	3	Rate	2021	176.229	188.561	162.562
18	2	DALYs (Disability-Adjusted Life Years)	416	Tuvalu	3	Both	27	Age-standardized	477	Brain and central nervous system cancer	3	Rate	2021	31.7732	42.0638	19.384
19	2	DALYs (Disability-Adjusted Life Years)	66	Brunei Darussalam	3	Both	27	Age-standardized	477	Brain and central nervous system cancer	3	Rate	2021	116.78	151.612	86.427
20	2	DALYs (Disability-Adjusted Life Years)	217	Sierra Leone	3	Both	27	Age-standardized	477	Brain and central nervous system cancer	3	Rate	2021	24.4359	35.2268	10.0188
21	2	DALYs (Disability-Adjusted Life Years)	15	Myanmar	3	Both	27	Age-standardized	477	Brain and central nervous system cancer	3	Rate	2021	84.0808	112.1	59.4034
22	2	DALYs (Disability-Adjusted Life Years)	207	Ghana	3	Both	27	Age-standardized	477	Brain and central nervous system cancer	3	Rate	2021	93.5504	126.374	49.8452
23	2	DALYs (Disability-Adjusted Life Years)	320	Cook Islands	3	Both	27	Age-standardized	477	Brain and central nervous system cancer	3	Rate	2021	8.89648	11.9058	6.49538
24	2	DALYs (Disability-Adjusted Life Years)	27	Samoa	3	Both	27	Age-standardized	477	Brain and central nervous system cancer	3	Rate	2021	63.374	86.2475	47.875
25	2	DALYs (Disability-Adjusted Life Years)	78	Denmark	3	Both	27	Age-standardized	477	Brain and central nervous system cancer	3	Rate	2021	154.122	164.2	143.771
26	2	DALYs (Disability-Adjusted Life Years)	19	Timor-Leste	3	Both	27	Age-standardized	477	Brain and central nervous system cancer	3	Rate	2021	71.5707	99.6908	44.6883
27	2	DALYs (Disability-Adjusted Life Years)	67	Japan	3	Both	27	Age-standardized	477	Brain and central nervous system cancer	3	Rate	2021	58.4723	60.2667	56.3991
28	2	DALYs (Disability-Adjusted Life Years)	102	United States of America	3	Both	27	Age-standardized	477	Brain and central nervous system cancer	3	Rate	2021	134.382	137.95	129.833
29	2	DALYs (Disability-Adjusted Life Years)	162	Bhutan	3	Both	27	Age-standardized	477	Brain and central nervous system cancer	3	Rate	2021	69.5419	113.601	44.9295
30	2	DALYs (Disability-Adjusted Life Years)	79	Finland	3	Both	27	Age-standardized	477	Brain and central nervous system cancer	3	Rate	2021	130.094	138.641	120.943
31	2	DALYs (Disability-Adjusted Life Years)	91	Portugal	3	Both	27	Age-standardized	477	Brain and central nervous system cancer	3	Rate	2021	161.954	171.658	151.723
32	2	DALYs (Disability-Adjusted Life Years)	101	Canada	3	Both	27	Age-standardized	477	Brain and central nervous system cancer	3	Rate	2021	136.943	144.263	129.134
33	2	DALYs (Disability-Adjusted Life Years)	41	Uzbekistan	3	Both	27	Age-standardized	477	Brain and central nervous system cancer	3	Rate	2021	190.739	224.335	161.331
34	2	DALYs (Disability-Adjusted Life Years)	53	Serbia	3	Both	27	Age-standardized	477	Brain and central nervous system cancer	3	Rate	2021	213.941	277.102	160.047
35	2	DALYs (Disability-Adjusted Life Years)	54	Slovakia	3	Both	27	Age-standardized	477	Brain and central nervous system cancer	3	Rate	2021	175.403	221.811	129.732
36	2	DALYs (Disability-Adjusted Life Years)	115	Jamaica	3	Both	27	Age-standardized	477	Brain and central nervous system cancer	3	Rate	2021	72.5	94.3591	54.6187
37	2	DALYs (Disability-Adjusted Life Years)	68	Republic of Korea	3	Both	27	Age-standardized	477	Brain and central nervous system cancer	3	Rate	2021	75.7457	91.3804	46.8908
38	2	DALYs (Disability-Adjusted Life Years)	90	Norway	3	Both	27	Age-standardized	477	Brain and central nervous system cancer	3	Rate	2021	163.329	170.642	156.075
39	2	DALYs (Disability-Adjusted Life Years)	396	San Marino	3	Both	27	Age-standardized	477	Brain and central nervous system cancer	3	Rate	2021	221.503	334.132	136.544
40	2	DALYs (Disability-Adjusted Life Years)	92	Spain	3	Both	27	Age-standardized	477	Brain and central nervous system cancer	3	Rate	2021	147.304	154.987	139.857
41	2	DALYs (Disability-Adjusted Life Years)	55	Slovenia	3	Both	27	Age-standardized	477	Brain and central nervous system cancer	3	Rate	2021	118.44	135.383	102.992
42	2	DALYs (Disability-Adjusted Life Years)	89	Netherlands	3	Both	27	Age-standardized	477	Brain and central nervous system cancer	3	Rate	2021	131.406	139.891	123.38
43	2	DALYs (Disability-Adjusted Life Years)	185	Rwanda	3	Both	27	Age-standardized	477	Brain and central nervous system cancer	3	Rate	2021	63.9535	87.8887	40.1682
44	2	DALYs (Disability-Adjusted Life Years)	17	Sri Lanka	3	Both	27	Age-standardized	477	Brain and central nervous system cancer	3	Rate	2021	75.3179	107.374	45.5988
45	2	DALYs (Disability-Adjusted Life Years)	114	Haiti	3	Both	27	Age-standardized	477	Brain and central nervous system cancer	3	Rate	2021	108.296	179.512	71.0352
46	2	DALYs (Disability-Adjusted Life Years)	116	Saint Lucia	3	Both	27	Age-standardized	477	Brain and central nervous system cancer	3	Rate	2021	90.7415	110.247	73.347
47	2	DALYs (Disability-Adjusted Life Years)	80	France	3	Both	27	Age-standardized	477	Brain and central nervous system cancer	3	Rate	2021	146.978	156.04	137.953
48	2	DALYs (Disability-Adjusted Life Years)	149	Palestine	3	Both	27	Age-standardized	477	Brain and central nervous system cancer	3	Rate	2021	229.438	301.427	176.002
49	2	DALYs (Disability-Adjusted Life Years)	198	Zimbabwe	3	Both	27	Age-standardized	477	Brain and central nervous system cancer	3	Rate	2021	104.14	136.564	71.1679
50	2	DALYs (Disability-Adjusted Life Years)	105	Antigua and Barbuda	3	Both	27	Age-standardized	477	Brain and central nervous system cancer	3	Rate	2021	97.0557	104.076	89.9626
51	2	DALYs (Disability-Adjusted Life Years)	126	Costa Rica	3	Both	27	Age-standardized	477	Brain and central nervous system cancer	3	Rate	2021	110.311	121.445	97.508
52	2	DALYs (Disability-Adjusted Life Years)	8	Taiwan (Province of China)	3	Both	27	Age-standardized	477	Brain and central nervous system cancer	3	Rate	2021	72.0722	76.865	66.5996
53	2	DALYs (Disability-Adjusted Life Years)	20	Viet Nam	3	Both	27	Age-standardized	477	Brain and central nervous system cancer	3	Rate	2021	56.8639	76.3045	40.5634
54	2	DALYs (Disability-Adjusted Life Years)	81	Germany	3	Both	27	Age-standardized	477	Brain and central nervous system cancer	3	Rate	2021	151.432	159.317	143.658
55	2	DALYs (Disability-Adjusted Life Years)	210	Liberia	3	Both	27	Age-standardized	477	Brain and central nervous system cancer	3	Rate	2021	23.4394	35.1107	9.89701
56	2	DALYs (Disability-Adjusted Life Years)	117	Saint Vincent and the Grenadines	3	Both	27	Age-standardized	477	Brain and central nervous system cancer	3	Rate	2021	102.832	118.718	87.8719
57	2	DALYs (Disability-Adjusted Life Years)	127	El Salvador	3	Both	27	Age-standardized	477	Brain and central nervous system cancer	3	Rate	2021	120.289	157.123	79.5002
58	2	DALYs (Disability-Adjusted Life Years)	139	Algeria	3	Both	27	Age-standardized	477	Brain and central nervous system cancer	3	Rate	2021	65.9718	89.0715	46.103
59	2	DALYs (Disability-Adjusted Life Years)	187	Somalia	3	Both	27	Age-standardized	477	Brain and central nervous system cancer	3	Rate	2021	41.4811	62.3562	21.2234
60	2	DALYs (Disability-Adjusted Life Years)	200	Benin	3	Both	27	Age-standardized	477	Brain and central nervous system cancer	3	Rate	2021	26.1421	36.2218	10.9946
61	2	DALYs (Disability-Adjusted Life Years)	161	Bangladesh	3	Both	27	Age-standardized	477	Brain and central nervous system cancer	3	Rate	2021	71.9806	101.843	50.3811
62	2	DALYs (Disability-Adjusted Life Years)	151	Qatar	3	Both	27	Age-standardized	477	Brain and central nervous system cancer	3	Rate	2021	85.3436	124.34	51.005
63	2	DALYs (Disability-Adjusted Life Years)	93	Sweden	3	Both	27	Age-standardized	477	Brain and central nervous system cancer	3	Rate	2021	135.053	148.658	121.915
64	2	DALYs (Disability-Adjusted Life Years)	367	Monaco	3	Both	27	Age-standardized	477	Brain and central nervous system cancer	3	Rate	2021	231.656	298.897	162.644
65	2	DALYs (Disability-Adjusted Life Years)	44	Bosnia and Herzegovina	3	Both	27	Age-standardized	477	Brain and central nervous system cancer	3	Rate	2021	241.171	307.517	155.464
66	2	DALYs (Disability-Adjusted Life Years)	113	Guyana	3	Both	27	Age-standardized	477	Brain and central nervous system cancer	3	Rate	2021	60.1841	77.1956	45.1205
67	2	DALYs (Disability-Adjusted Life Years)	150	Oman	3	Both	27	Age-standardized	477	Brain and central nervous system cancer	3	Rate	2021	57.5764	77.1488	39.3831
68	2	DALYs (Disability-Adjusted Life Years)	212	Mauritania	3	Both	27	Age-standardized	477	Brain and central nervous system cancer	3	Rate	2021	24.7423	34.7696	11.8324
69	2	DALYs (Disability-Adjusted Life Years)	29	Tonga	3	Both	27	Age-standardized	477	Brain and central nervous system cancer	3	Rate	2021	55.667	82.0056	33.222
70	2	DALYs (Disability-Adjusted Life Years)	46	Croatia	3	Both	27	Age-standardized	477	Brain and central nervous system cancer	3	Rate	2021	210.555	244.432	178.68
71	2	DALYs (Disability-Adjusted Life Years)	125	Colombia	3	Both	27	Age-standardized	477	Brain and central nervous system cancer	3	Rate	2021	109.098	129.022	91.4876
72	2	DALYs (Disability-Adjusted Life Years)	106	Bahamas	3	Both	27	Age-standardized	477	Brain and central nervous system cancer	3	Rate	2021	105.29	133.603	84.2957
73	2	DALYs (Disability-Adjusted Life Years)	48	Hungary	3	Both	27	Age-standardized	477	Brain and central nervous system cancer	3	Rate	2021	138.062	157.547	120.544
74	2	DALYs (Disability-Adjusted Life Years)	22	Fiji	3	Both	27	Age-standardized	477	Brain and central nervous system cancer	3	Rate	2021	37.9232	52.1861	20.5969
75	2	DALYs (Disability-Adjusted Life Years)	153	Syrian Arab Republic	3	Both	27	Age-standardized	477	Brain and central nervous system cancer	3	Rate	2021	203.99	286.174	143.646
76	2	DALYs (Disability-Adjusted Life Years)	69	Singapore	3	Both	27	Age-standardized	477	Brain and central nervous system cancer	3	Rate	2021	58.2277	62.9173	53.6562
77	2	DALYs (Disability-Adjusted Life Years)	163	India	3	Both	27	Age-standardized	477	Brain and central nervous system cancer	3	Rate	2021	63.7825	87.2724	51.9759
78	2	DALYs (Disability-Adjusted Life Years)	94	Switzerland	3	Both	27	Age-standardized	477	Brain and central nervous system cancer	3	Rate	2021	121.481	132.474	110.991
79	2	DALYs (Disability-Adjusted Life Years)	141	Egypt	3	Both	27	Age-standardized	477	Brain and central nervous system cancer	3	Rate	2021	212.63	268.155	153.332
80	2	DALYs (Disability-Adjusted Life Years)	33	Armenia	3	Both	27	Age-standardized	477	Brain and central nervous system cancer	3	Rate	2021	208.885	249.165	171.375
81	2	DALYs (Disability-Adjusted Life Years)	129	Honduras	3	Both	27	Age-standardized	477	Brain and central nervous system cancer	3	Rate	2021	98.6162	138.319	66.834
82	2	DALYs (Disability-Adjusted Life Years)	177	Djibouti	3	Both	27	Age-standardized	477	Brain and central nervous system cancer	3	Rate	2021	63.8674	93.025	38.1716
83	2	DALYs (Disability-Adjusted Life Years)	422	United States Virgin Islands	3	Both	27	Age-standardized	477	Brain and central nervous system cancer	3	Rate	2021	74.1816	103.562	53.4289
84	2	DALYs (Disability-Adjusted Life Years)	374	Niue	3	Both	27	Age-standardized	477	Brain and central nervous system cancer	3	Rate	2021	76.6268	104.114	49.4539
85	2	DALYs (Disability-Adjusted Life Years)	12	Lao People's Democratic Republic	3	Both	27	Age-standardized	477	Brain and central nervous system cancer	3	Rate	2021	80.5503	112.997	52.8178
86	2	DALYs (Disability-Adjusted Life Years)	71	Australia	3	Both	27	Age-standardized	477	Brain and central nervous system cancer	3	Rate	2021	142.625	151.698	133.833
87	2	DALYs (Disability-Adjusted Life Years)	10	Cambodia	3	Both	27	Age-standardized	477	Brain and central nervous system cancer	3	Rate	2021	92.3373	124.558	58.4809
88	2	DALYs (Disability-Adjusted Life Years)	24	Marshall Islands	3	Both	27	Age-standardized	477	Brain and central nervous system cancer	3	Rate	2021	34.9446	47.9486	21.6161
89	2	DALYs (Disability-Adjusted Life Years)	173	Gabon	3	Both	27	Age-standardized	477	Brain and central nervous system cancer	3	Rate	2021	42.7923	61.1049	26.0294
90	2	DALYs (Disability-Adjusted Life Years)	83	Iceland	3	Both	27	Age-standardized	477	Brain and central nervous system cancer	3	Rate	2021	199.48	219.999	181.895
91	2	DALYs (Disability-Adjusted Life Years)	72	New Zealand	3	Both	27	Age-standardized	477	Brain and central nervous system cancer	3	Rate	2021	139.415	149.698	129.908
92	2	DALYs (Disability-Adjusted Life Years)	107	Barbados	3	Both	27	Age-standardized	477	Brain and central nervous system cancer	3	Rate	2021	107.536	137.74	82.751
93	2	DALYs (Disability-Adjusted Life Years)	57	Belarus	3	Both	27	Age-standardized	477	Brain and central nervous system cancer	3	Rate	2021	153.545	185.164	125.717
94	2	DALYs (Disability-Adjusted Life Years)	34	Azerbaijan	3	Both	27	Age-standardized	477	Brain and central nervous system cancer	3	Rate	2021	199.404	282.17	137.536
95	2	DALYs (Disability-Adjusted Life Years)	77	Cyprus	3	Both	27	Age-standardized	477	Brain and central nervous system cancer	3	Rate	2021	125.206	163.186	90.4221
96	2	DALYs (Disability-Adjusted Life Years)	118	Suriname	3	Both	27	Age-standardized	477	Brain and central nervous system cancer	3	Rate	2021	166.727	211.777	120.964
97	2	DALYs (Disability-Adjusted Life Years)	58	Estonia	3	Both	27	Age-standardized	477	Brain and central nervous system cancer	3	Rate	2021	178.205	197.83	157.31
98	2	DALYs (Disability-Adjusted Life Years)	50	Montenegro	3	Both	27	Age-standardized	477	Brain and central nervous system cancer	3	Rate	2021	276.389	363.853	211.291
99	2	DALYs (Disability-Adjusted Life Years)	128	Guatemala	3	Both	27	Age-standardized	477	Brain and central nervous system cancer	3	Rate	2021	69.0443	80.4682	58.6236
100	2	DALYs (Disability-Adjusted Life Years)	380	Palau	3	Both	27	Age-standardized	477	Brain and central nervous system cancer	3	Rate	2021	23.0876	29.5485	16.5466
101	2	DALYs (Disability-Adjusted Life Years)	45	Bulgaria	3	Both	27	Age-standardized	477	Brain and central nervous system cancer	3	Rate	2021	261.717	311.685	215.551
102	2	DALYs (Disability-Adjusted Life Years)	95	United Kingdom	3	Both	27	Age-standardized	477	Brain and central nervous system cancer	3	Rate	2021	147.274	151.286	142.669
103	2	DALYs (Disability-Adjusted Life Years)	131	Nicaragua	3	Both	27	Age-standardized	477	Brain and central nervous system cancer	3	Rate	2021	75.1981	97.5548	55.1268
104	2	DALYs (Disability-Adjusted Life Years)	26	Papua New Guinea	3	Both	27	Age-standardized	477	Brain and central nervous system cancer	3	Rate	2021	25.5462	36.7909	11.5772
105	2	DALYs (Disability-Adjusted Life Years)	14	Maldives	3	Both	27	Age-standardized	477	Brain and central nervous system cancer	3	Rate	2021	54.6476	78.9859	41.8377
106	2	DALYs (Disability-Adjusted Life Years)	119	Trinidad and Tobago	3	Both	27	Age-standardized	477	Brain and central nervous system cancer	3	Rate	2021	68.9254	87.6719	52.0085
107	2	DALYs (Disability-Adjusted Life Years)	60	Lithuania	3	Both	27	Age-standardized	477	Brain and central nervous system cancer	3	Rate	2021	202.993	225.695	179.123
108	2	DALYs (Disability-Adjusted Life Years)	110	Dominica	3	Both	27	Age-standardized	477	Brain and central nervous system cancer	3	Rate	2021	76.5532	102.536	56.2143
109	2	DALYs (Disability-Adjusted Life Years)	37	Kyrgyzstan	3	Both	27	Age-standardized	477	Brain and central nervous system cancer	3	Rate	2021	124.478	152.802	100.261
110	2	DALYs (Disability-Adjusted Life Years)	165	Pakistan	3	Both	27	Age-standardized	477	Brain and central nervous system cancer	3	Rate	2021	80.3923	113.834	61.8028
111	2	DALYs (Disability-Adjusted Life Years)	130	Mexico	3	Both	27	Age-standardized	477	Brain and central nervous system cancer	3	Rate	2021	85.4908	94.6119	75.9583
112	2	DALYs (Disability-Adjusted Life Years)	175	Burundi	3	Both	27	Age-standardized	477	Brain and central nervous system cancer	3	Rate	2021	52.1292	75.3038	27.1451
113	2	DALYs (Disability-Adjusted Life Years)	140	Bahrain	3	Both	27	Age-standardized	477	Brain and central nervous system cancer	3	Rate	2021	90.4303	125.564	64.7716
114	2	DALYs (Disability-Adjusted Life Years)	25	Micronesia (Federated States of)	3	Both	27	Age-standardized	477	Brain and central nervous system cancer	3	Rate	2021	34.0283	46.3978	20.9743
115	2	DALYs (Disability-Adjusted Life Years)	155	Turkey	3	Both	27	Age-standardized	477	Brain and central nervous system cancer	3	Rate	2021	192.325	238.907	136.339
116	2	DALYs (Disability-Adjusted Life Years)	169	Central African Republic	3	Both	27	Age-standardized	477	Brain and central nervous system cancer	3	Rate	2021	36.0226	50.9405	24.1297
117	2	DALYs (Disability-Adjusted Life Years)	190	Uganda	3	Both	27	Age-standardized	477	Brain and central nervous system cancer	3	Rate	2021	68.4681	94.4426	44.7507
118	2	DALYs (Disability-Adjusted Life Years)	86	Italy	3	Both	27	Age-standardized	477	Brain and central nervous system cancer	3	Rate	2021	132.928	138.62	127.226
119	2	DALYs (Disability-Adjusted Life Years)	186	Seychelles	3	Both	27	Age-standardized	477	Brain and central nervous system cancer	3	Rate	2021	130.42	159.096	97.8439
120	2	DALYs (Disability-Adjusted Life Years)	121	Bolivia (Plurinational State of)	3	Both	27	Age-standardized	477	Brain and central nervous system cancer	3	Rate	2021	141.695	193.764	91.8269
121	2	DALYs (Disability-Adjusted Life Years)	202	Cameroon	3	Both	27	Age-standardized	477	Brain and central nervous system cancer	3	Rate	2021	27.5832	39.1812	12.0329
122	2	DALYs (Disability-Adjusted Life Years)	97	Argentina	3	Both	27	Age-standardized	477	Brain and central nervous system cancer	3	Rate	2021	106.691	114.908	98.2687
123	2	DALYs (Disability-Adjusted Life Years)	152	Saudi Arabia	3	Both	27	Age-standardized	477	Brain and central nervous system cancer	3	Rate	2021	77.1065	139.825	52.3317
124	2	DALYs (Disability-Adjusted Life Years)	36	Kazakhstan	3	Both	27	Age-standardized	477	Brain and central nervous system cancer	3	Rate	2021	117.538	135.402	98.1167
125	2	DALYs (Disability-Adjusted Life Years)	98	Chile	3	Both	27	Age-standardized	477	Brain and central nervous system cancer	3	Rate	2021	78.3054	84.2466	72.1088
126	2	DALYs (Disability-Adjusted Life Years)	62	Russian Federation	3	Both	27	Age-standardized	477	Brain and central nervous system cancer	3	Rate	2021	154.871	165.833	144.303
127	2	DALYs (Disability-Adjusted Life Years)	74	Andorra	3	Both	27	Age-standardized	477	Brain and central nervous system cancer	3	Rate	2021	224.599	334.551	136.493
128	2	DALYs (Disability-Adjusted Life Years)	49	North Macedonia	3	Both	27	Age-standardized	477	Brain and central nervous system cancer	3	Rate	2021	263.842	364.894	187.397
129	2	DALYs (Disability-Adjusted Life Years)	214	Nigeria	3	Both	27	Age-standardized	477	Brain and central nervous system cancer	3	Rate	2021	18.8898	25.6375	10.3874
130	2	DALYs (Disability-Adjusted Life Years)	85	Israel	3	Both	27	Age-standardized	477	Brain and central nervous system cancer	3	Rate	2021	142.671	152.312	133.904
131	2	DALYs (Disability-Adjusted Life Years)	133	Venezuela (Bolivarian Republic of)	3	Both	27	Age-standardized	477	Brain and central nervous system cancer	3	Rate	2021	84.3143	107.781	62.2673
132	2	DALYs (Disability-Adjusted Life Years)	146	Lebanon	3	Both	27	Age-standardized	477	Brain and central nervous system cancer	3	Rate	2021	114.472	150.485	85.1734
133	2	DALYs (Disability-Adjusted Life Years)	122	Ecuador	3	Both	27	Age-standardized	477	Brain and central nervous system cancer	3	Rate	2021	136.774	167.841	111.311
134	2	DALYs (Disability-Adjusted Life Years)	109	Cuba	3	Both	27	Age-standardized	477	Brain and central nervous system cancer	3	Rate	2021	150.133	172.321	128.331
135	2	DALYs (Disability-Adjusted Life Years)	164	Nepal	3	Both	27	Age-standardized	477	Brain and central nervous system cancer	3	Rate	2021	61.781	91.1159	41.9101
136	2	DALYs (Disability-Adjusted Life Years)	82	Greece	3	Both	27	Age-standardized	477	Brain and central nervous system cancer	3	Rate	2021	237.9	248.267	227.292
137	2	DALYs (Disability-Adjusted Life Years)	215	Sao Tome and Principe	3	Both	27	Age-standardized	477	Brain and central nervous system cancer	3	Rate	2021	10.1997	15.8907	5.19869
138	2	DALYs (Disability-Adjusted Life Years)	13	Malaysia	3	Both	27	Age-standardized	477	Brain and central nervous system cancer	3	Rate	2021	66.1514	79.4286	42.8593
139	2	DALYs (Disability-Adjusted Life Years)	157	Yemen	3	Both	27	Age-standardized	477	Brain and central nervous system cancer	3	Rate	2021	124.963	176.65	74.2689
140	2	DALYs (Disability-Adjusted Life Years)	76	Belgium	3	Both	27	Age-standardized	477	Brain and central nervous system cancer	3	Rate	2021	159.254	170.543	150.061
141	2	DALYs (Disability-Adjusted Life Years)	112	Grenada	3	Both	27	Age-standardized	477	Brain and central nervous system cancer	3	Rate	2021	108.078	124.353	92.6546
142	2	DALYs (Disability-Adjusted Life Years)	176	Comoros	3	Both	27	Age-standardized	477	Brain and central nervous system cancer	3	Rate	2021	68.0434	93.4801	43.8344
143	2	DALYs (Disability-Adjusted Life Years)	61	Republic of Moldova	3	Both	27	Age-standardized	477	Brain and central nervous system cancer	3	Rate	2021	155.924	178.178	136.615
144	2	DALYs (Disability-Adjusted Life Years)	123	Peru	3	Both	27	Age-standardized	477	Brain and central nervous system cancer	3	Rate	2021	135.692	178.904	100.322
145	2	DALYs (Disability-Adjusted Life Years)	88	Malta	3	Both	27	Age-standardized	477	Brain and central nervous system cancer	3	Rate	2021	152.527	169.872	135.438
146	2	DALYs (Disability-Adjusted Life Years)	189	United Republic of Tanzania	3	Both	27	Age-standardized	477	Brain and central nervous system cancer	3	Rate	2021	66.3917	91.7868	42.3124
147	2	DALYs (Disability-Adjusted Life Years)	211	Mali	3	Both	27	Age-standardized	477	Brain and central nervous system cancer	3	Rate	2021	7.62939	10.4075	4.14242
148	2	DALYs (Disability-Adjusted Life Years)	75	Austria	3	Both	27	Age-standardized	477	Brain and central nervous system cancer	3	Rate	2021	124.129	132.234	115.881
149	2	DALYs (Disability-Adjusted Life Years)	99	Uruguay	3	Both	27	Age-standardized	477	Brain and central nervous system cancer	3	Rate	2021	132.614	147.766	119.6
150	2	DALYs (Disability-Adjusted Life Years)	23	Kiribati	3	Both	27	Age-standardized	477	Brain and central nervous system cancer	3	Rate	2021	18.8424	26.4981	9.34306
151	2	DALYs (Disability-Adjusted Life Years)	87	Luxembourg	3	Both	27	Age-standardized	477	Brain and central nervous system cancer	3	Rate	2021	145.074	161.763	131.662
152	2	DALYs (Disability-Adjusted Life Years)	111	Dominican Republic	3	Both	27	Age-standardized	477	Brain and central nervous system cancer	3	Rate	2021	107.707	137.886	83.3807
153	2	DALYs (Disability-Adjusted Life Years)	351	Guam	3	Both	27	Age-standardized	477	Brain and central nervous system cancer	3	Rate	2021	30.0826	36.742	19.5179
154	2	DALYs (Disability-Adjusted Life Years)	11	Indonesia	3	Both	27	Age-standardized	477	Brain and central nervous system cancer	3	Rate	2021	83.158	104.818	59.6615
155	2	DALYs (Disability-Adjusted Life Years)	148	Morocco	3	Both	27	Age-standardized	477	Brain and central nervous system cancer	3	Rate	2021	51.988	71.1737	34.6374
156	2	DALYs (Disability-Adjusted Life Years)	160	Afghanistan	3	Both	27	Age-standardized	477	Brain and central nervous system cancer	3	Rate	2021	168.073	319.626	107.945
157	2	DALYs (Disability-Adjusted Life Years)	369	Nauru	3	Both	27	Age-standardized	477	Brain and central nervous system cancer	3	Rate	2021	39.7707	59.3744	24.5322
158	2	DALYs (Disability-Adjusted Life Years)	182	Malawi	3	Both	27	Age-standardized	477	Brain and central nervous system cancer	3	Rate	2021	23.8235	33.429	13.699
159	2	DALYs (Disability-Adjusted Life Years)	136	Paraguay	3	Both	27	Age-standardized	477	Brain and central nervous system cancer	3	Rate	2021	85.8373	118.561	51.9334
160	2	DALYs (Disability-Adjusted Life Years)	213	Niger	3	Both	27	Age-standardized	477	Brain and central nervous system cancer	3	Rate	2021	20.1992	30.4327	8.01608
161	2	DALYs (Disability-Adjusted Life Years)	376	Northern Mariana Islands	3	Both	27	Age-standardized	477	Brain and central nervous system cancer	3	Rate	2021	49.98	59.5675	34.5737
162	2	DALYs (Disability-Adjusted Life Years)	203	Cabo Verde	3	Both	27	Age-standardized	477	Brain and central nervous system cancer	3	Rate	2021	89.9444	119.682	58.1182
163	2	DALYs (Disability-Adjusted Life Years)	201	Burkina Faso	3	Both	27	Age-standardized	477	Brain and central nervous system cancer	3	Rate	2021	24.9668	34.4079	10.3708
164	2	DALYs (Disability-Adjusted Life Years)	435	South Sudan	3	Both	27	Age-standardized	477	Brain and central nervous system cancer	3	Rate	2021	54.3603	76.799	34.9307
165	2	DALYs (Disability-Adjusted Life Years)	18	Thailand	3	Both	27	Age-standardized	477	Brain and central nervous system cancer	3	Rate	2021	87.6932	113.819	59.9158
166	2	DALYs (Disability-Adjusted Life Years)	204	Chad	3	Both	27	Age-standardized	477	Brain and central nervous system cancer	3	Rate	2021	23.627	32.8777	11.3073
167	2	DALYs (Disability-Adjusted Life Years)	38	Mongolia	3	Both	27	Age-standardized	477	Brain and central nervous system cancer	3	Rate	2021	129.999	161.218	89.1095
168	2	DALYs (Disability-Adjusted Life Years)	216	Senegal	3	Both	27	Age-standardized	477	Brain and central nervous system cancer	3	Rate	2021	28.3811	38.1468	14.4784
169	2	DALYs (Disability-Adjusted Life Years)	143	Iraq	3	Both	27	Age-standardized	477	Brain and central nervous system cancer	3	Rate	2021	205.477	278.417	153.858
170	2	DALYs (Disability-Adjusted Life Years)	6	China	3	Both	27	Age-standardized	477	Brain and central nervous system cancer	3	Rate	2021	134.149	171.508	102.898
171	2	DALYs (Disability-Adjusted Life Years)	35	Georgia	3	Both	27	Age-standardized	477	Brain and central nervous system cancer	3	Rate	2021	246.378	286.204	212.614
172	2	DALYs (Disability-Adjusted Life Years)	179	Ethiopia	3	Both	27	Age-standardized	477	Brain and central nervous system cancer	3	Rate	2021	58.0256	81.4033	37.7376
173	2	DALYs (Disability-Adjusted Life Years)	59	Latvia	3	Both	27	Age-standardized	477	Brain and central nervous system cancer	3	Rate	2021	212.046	243.849	186.029
174	2	DALYs (Disability-Adjusted Life Years)	195	Namibia	3	Both	27	Age-standardized	477	Brain and central nervous system cancer	3	Rate	2021	61.3438	87.047	41.1981
175	2	DALYs (Disability-Adjusted Life Years)	305	Bermuda	3	Both	27	Age-standardized	477	Brain and central nervous system cancer	3	Rate	2021	126.899	155.046	104.693
176	2	DALYs (Disability-Adjusted Life Years)	142	Iran (Islamic Republic of)	3	Both	27	Age-standardized	477	Brain and central nervous system cancer	3	Rate	2021	173	199.417	113.454
177	2	DALYs (Disability-Adjusted Life Years)	154	Tunisia	3	Both	27	Age-standardized	477	Brain and central nervous system cancer	3	Rate	2021	83.3134	118.946	57.533
178	2	DALYs (Disability-Adjusted Life Years)	170	Congo	3	Both	27	Age-standardized	477	Brain and central nervous system cancer	3	Rate	2021	40.1076	53.5916	26.307
179	2	DALYs (Disability-Adjusted Life Years)	191	Zambia	3	Both	27	Age-standardized	477	Brain and central nervous system cancer	3	Rate	2021	67.5325	93.264	41.9063
180	2	DALYs (Disability-Adjusted Life Years)	47	Czechia	3	Both	27	Age-standardized	477	Brain and central nervous system cancer	3	Rate	2021	146.286	167.305	126.702
181	2	DALYs (Disability-Adjusted Life Years)	194	Lesotho	3	Both	27	Age-standardized	477	Brain and central nervous system cancer	3	Rate	2021	68.4411	95.2553	48.226
182	2	DALYs (Disability-Adjusted Life Years)	522	Sudan	3	Both	27	Age-standardized	477	Brain and central nervous system cancer	3	Rate	2021	142.601	201.79	86.3842
183	2	DALYs (Disability-Adjusted Life Years)	135	Brazil	3	Both	27	Age-standardized	477	Brain and central nervous system cancer	3	Rate	2021	170.589	177.743	162.708
184	2	DALYs (Disability-Adjusted Life Years)	178	Eritrea	3	Both	27	Age-standardized	477	Brain and central nervous system cancer	3	Rate	2021	70.4368	97.869	47.0651
185	2	DALYs (Disability-Adjusted Life Years)	349	Greenland	3	Both	27	Age-standardized	477	Brain and central nervous system cancer	3	Rate	2021	144.314	213.769	112.466
186	2	DALYs (Disability-Adjusted Life Years)	197	Eswatini	3	Both	27	Age-standardized	477	Brain and central nervous system cancer	3	Rate	2021	76.5279	109.099	50.325
187	2	DALYs (Disability-Adjusted Life Years)	28	Solomon Islands	3	Both	27	Age-standardized	477	Brain and central nervous system cancer	3	Rate	2021	30.4195	42.8538	15.2479
188	2	DALYs (Disability-Adjusted Life Years)	145	Kuwait	3	Both	27	Age-standardized	477	Brain and central nervous system cancer	3	Rate	2021	55.0002	65.7182	45.0814
189	2	DALYs (Disability-Adjusted Life Years)	184	Mozambique	3	Both	27	Age-standardized	477	Brain and central nervous system cancer	3	Rate	2021	65.4069	90.9934	44.7395
190	2	DALYs (Disability-Adjusted Life Years)	181	Madagascar	3	Both	27	Age-standardized	477	Brain and central nervous system cancer	3	Rate	2021	49.9924	67.4704	32.7603
191	2	DALYs (Disability-Adjusted Life Years)	218	Togo	3	Both	27	Age-standardized	477	Brain and central nervous system cancer	3	Rate	2021	25.7555	36.454	11.8537
192	2	DALYs (Disability-Adjusted Life Years)	413	Tokelau	3	Both	27	Age-standardized	477	Brain and central nervous system cancer	3	Rate	2021	99.0062	137.416	51.1096
193	2	DALYs (Disability-Adjusted Life Years)	206	Gambia	3	Both	27	Age-standardized	477	Brain and central nervous system cancer	3	Rate	2021	6.03373	8.27121	3.72542
194	2	DALYs (Disability-Adjusted Life Years)	171	Democratic Republic of the Congo	3	Both	27	Age-standardized	477	Brain and central nervous system cancer	3	Rate	2021	34.7912	48.4987	22.7317
195	2	DALYs (Disability-Adjusted Life Years)	172	Equatorial Guinea	3	Both	27	Age-standardized	477	Brain and central nervous system cancer	3	Rate	2021	38.8674	59.0812	20.371
196	2	DALYs (Disability-Adjusted Life Years)	16	Philippines	3	Both	27	Age-standardized	477	Brain and central nervous system cancer	3	Rate	2021	79.4678	102.218	62.1955
197	2	DALYs (Disability-Adjusted Life Years)	393	Saint Kitts and Nevis	3	Both	27	Age-standardized	477	Brain and central nervous system cancer	3	Rate	2021	86.0169	103.856	70.5714
198	2	DALYs (Disability-Adjusted Life Years)	40	Turkmenistan	3	Both	27	Age-standardized	477	Brain and central nervous system cancer	3	Rate	2021	234.132	297.288	183.025
199	2	DALYs (Disability-Adjusted Life Years)	147	Libya	3	Both	27	Age-standardized	477	Brain and central nervous system cancer	3	Rate	2021	180.934	253.53	122.786
200	2	DALYs (Disability-Adjusted Life Years)	209	Guinea-Bissau	3	Both	27	Age-standardized	477	Brain and central nervous system cancer	3	Rate	2021	29.1232	39.6246	14.8364
201	2	DALYs (Disability-Adjusted Life Years)	208	Guinea	3	Both	27	Age-standardized	477	Brain and central nervous system cancer	3	Rate	2021	20.2325	28.9404	11.2484
202	2	DALYs (Disability-Adjusted Life Years)	183	Mauritius	3	Both	27	Age-standardized	477	Brain and central nervous system cancer	3	Rate	2021	45.3841	47.662	42.2212
203	2	DALYs (Disability-Adjusted Life Years)	196	South Africa	3	Both	27	Age-standardized	477	Brain and central nervous system cancer	3	Rate	2021	60.6619	74.7984	45.9282
204	2	DALYs (Disability-Adjusted Life Years)	52	Romania	3	Both	27	Age-standardized	477	Brain and central nervous system cancer	3	Rate	2021	195.081	216.828	173.201
