# Supplementary material for: The global, regional, and national brain and central nervous system cancer burden and trends from 1990 to 2021: an analysis based on the Global Burden of Disease Study 2021
Source: Front Neurol. 2025 Jun 18;16:1574614. doi: 10.3389/fneur.2025.1574614 (PMC12213423; doi:10.3389/fneur.2025.1574614)
Supplement: Supplementary file 1 [file Data_Sheet_1.zip › Supplementary Data/Supplementary Table S4.xlsx]

## Sheet: Sheet1
National-level EAPC data for ASPR of Brain and central nervous system cancer
	measure_name	location_id	EAPCs	EAPC	location_name	sex_name	age_id	age_name	cause_id	cause_name
201	Prevalence	82	0.02(-0.22,0.26)	0.0218587	Hellenic Republic	Both	27	Age-standardized	477	Brain and central nervous system cancer
200	Prevalence	39	0.11(-0.07,0.28)	0.106816	Republic of Tajikistan	Both	27	Age-standardized	477	Brain and central nervous system cancer
199	Prevalence	48	0.15(-0.09,0.40)	0.153721	Hungary	Both	27	Age-standardized	477	Brain and central nervous system cancer
202	Prevalence	132	-0.16(-0.39,0.07)	-0.160641	Republic of Panama	Both	27	Age-standardized	477	Brain and central nervous system cancer
198	Prevalence	187	0.22(0.10,0.33)	0.216161	Federal Republic of Somalia	Both	27	Age-standardized	477	Brain and central nervous system cancer
197	Prevalence	129	0.22(0.15,0.29)	0.217949	Republic of Honduras	Both	27	Age-standardized	477	Brain and central nervous system cancer
196	Prevalence	396	0.29(0.13,0.45)	0.288924	Republic of San Marino	Both	27	Age-standardized	477	Brain and central nervous system cancer
195	Prevalence	102	0.29(0.15,0.44)	0.294718	United States of America	Both	27	Age-standardized	477	Brain and central nervous system cancer
194	Prevalence	93	0.31(0.06,0.57)	0.312032	Kingdom of Sweden	Both	27	Age-standardized	477	Brain and central nervous system cancer
193	Prevalence	51	0.32(-0.23,0.87)	0.317704	Republic of Poland	Both	27	Age-standardized	477	Brain and central nervous system cancer
192	Prevalence	181	0.34(0.22,0.46)	0.336954	Republic of Madagascar	Both	27	Age-standardized	477	Brain and central nervous system cancer
190	Prevalence	71	0.36(0.09,0.64)	0.364699	Australia	Both	27	Age-standardized	477	Brain and central nervous system cancer
191	Prevalence	169	0.36(0.29,0.43)	0.363943	Central African Republic	Both	27	Age-standardized	477	Brain and central nervous system cancer
189	Prevalence	76	0.37(-0.06,0.80)	0.369097	Kingdom of Belgium	Both	27	Age-standardized	477	Brain and central nervous system cancer
188	Prevalence	8	0.38(0.20,0.56)	0.379808	Taiwan (Province of China)	Both	27	Age-standardized	477	Brain and central nervous system cancer
186	Prevalence	74	0.38(0.22,0.54)	0.38021	Principality of Andorra	Both	27	Age-standardized	477	Brain and central nervous system cancer
187	Prevalence	16	0.38(0.31,0.45)	0.380174	Republic of the Philippines	Both	27	Age-standardized	477	Brain and central nervous system cancer
185	Prevalence	211	0.41(0.32,0.51)	0.412025	Republic of Mali	Both	27	Age-standardized	477	Brain and central nervous system cancer
184	Prevalence	380	0.44(0.38,0.49)	0.437153	Republic of Palau	Both	27	Age-standardized	477	Brain and central nervous system cancer
182	Prevalence	175	0.47(0.30,0.64)	0.473456	Republic of Burundi	Both	27	Age-standardized	477	Brain and central nervous system cancer
183	Prevalence	50	0.47(0.36,0.57)	0.466998	Montenegro	Both	27	Age-standardized	477	Brain and central nervous system cancer
180	Prevalence	207	0.48(0.28,0.67)	0.475679	Republic of Ghana	Both	27	Age-standardized	477	Brain and central nervous system cancer
181	Prevalence	72	0.48(0.28,0.67)	0.475278	New Zealand	Both	27	Age-standardized	477	Brain and central nervous system cancer
179	Prevalence	23	0.49(0.36,0.61)	0.487251	Republic of Kiribati	Both	27	Age-standardized	477	Brain and central nervous system cancer
178	Prevalence	87	0.50(0.14,0.87)	0.502103	Grand Duchy of Luxembourg	Both	27	Age-standardized	477	Brain and central nervous system cancer
177	Prevalence	156	0.50(0.35,0.66)	0.503819	United Arab Emirates	Both	27	Age-standardized	477	Brain and central nervous system cancer
176	Prevalence	27	0.56(0.44,0.68)	0.561719	Independent State of Samoa	Both	27	Age-standardized	477	Brain and central nervous system cancer
175	Prevalence	208	0.56(0.47,0.65)	0.562839	Republic of Guinea	Both	27	Age-standardized	477	Brain and central nervous system cancer
203	Prevalence	22	-0.56(-0.94,-0.17)	-0.559246	Republic of Fiji	Both	27	Age-standardized	477	Brain and central nervous system cancer
174	Prevalence	196	0.60(0.52,0.68)	0.598928	Republic of South Africa	Both	27	Age-standardized	477	Brain and central nervous system cancer
173	Prevalence	185	0.61(0.42,0.79)	0.606512	Republic of Rwanda	Both	27	Age-standardized	477	Brain and central nervous system cancer
172	Prevalence	177	0.62(0.47,0.77)	0.617448	Republic of Djibouti	Both	27	Age-standardized	477	Brain and central nervous system cancer
171	Prevalence	163	0.64(0.50,0.79)	0.643012	Republic of India	Both	27	Age-standardized	477	Brain and central nervous system cancer
170	Prevalence	176	0.67(0.41,0.93)	0.669637	Union of the Comoros	Both	27	Age-standardized	477	Brain and central nervous system cancer
167	Prevalence	206	0.68(0.41,0.95)	0.683622	Republic of the Gambia	Both	27	Age-standardized	477	Brain and central nervous system cancer
168	Prevalence	62	0.68(0.51,0.85)	0.681426	Russian Federation	Both	27	Age-standardized	477	Brain and central nervous system cancer
169	Prevalence	369	0.68(0.58,0.78)	0.68075	Republic of Nauru	Both	27	Age-standardized	477	Brain and central nervous system cancer
165	Prevalence	47	0.69(0.31,1.07)	0.68787	Czech Republic	Both	27	Age-standardized	477	Brain and central nervous system cancer
166	Prevalence	83	0.69(0.45,0.92)	0.686103	Republic of Iceland	Both	27	Age-standardized	477	Brain and central nervous system cancer
164	Prevalence	435	0.71(0.45,0.96)	0.705513	Republic of South Sudan	Both	27	Age-standardized	477	Brain and central nervous system cancer
163	Prevalence	170	0.71(0.59,0.83)	0.710251	Republic of the Congo	Both	27	Age-standardized	477	Brain and central nervous system cancer
162	Prevalence	165	0.71(0.65,0.78)	0.711699	Islamic Republic of Pakistan	Both	27	Age-standardized	477	Brain and central nervous system cancer
204	Prevalence	349	-0.71(-1.02,-0.40)	-0.712864	Greenland	Both	27	Age-standardized	477	Brain and central nervous system cancer
159	Prevalence	215	0.74(0.43,1.06)	0.740937	Democratic Republic of Sao Tome and Principe	Both	27	Age-standardized	477	Brain and central nervous system cancer
160	Prevalence	7	0.74(0.60,0.87)	0.736621	Democratic People's Republic of Korea	Both	27	Age-standardized	477	Brain and central nervous system cancer
161	Prevalence	140	0.74(0.69,0.79)	0.736221	Kingdom of Bahrain	Both	27	Age-standardized	477	Brain and central nervous system cancer
158	Prevalence	26	0.75(0.70,0.80)	0.750348	Independent State of Papua New Guinea	Both	27	Age-standardized	477	Brain and central nervous system cancer
156	Prevalence	182	0.77(0.66,0.89)	0.774575	Republic of Malawi	Both	27	Age-standardized	477	Brain and central nervous system cancer
157	Prevalence	114	0.77(0.67,0.86)	0.768258	Republic of Haiti	Both	27	Age-standardized	477	Brain and central nervous system cancer
155	Prevalence	173	0.79(0.70,0.88)	0.78791	Gabonese Republic	Both	27	Age-standardized	477	Brain and central nervous system cancer
154	Prevalence	36	0.81(0.59,1.03)	0.809456	Republic of Kazakhstan	Both	27	Age-standardized	477	Brain and central nervous system cancer
153	Prevalence	130	0.81(0.62,1.00)	0.810093	United Mexican States	Both	27	Age-standardized	477	Brain and central nervous system cancer
152	Prevalence	25	0.84(0.76,0.93)	0.844902	Federated States of Micronesia	Both	27	Age-standardized	477	Brain and central nervous system cancer
151	Prevalence	54	0.85(0.71,0.99)	0.853648	Slovak Republic	Both	27	Age-standardized	477	Brain and central nervous system cancer
150	Prevalence	15	0.86(0.79,0.93)	0.859557	Republic of the Union of Myanmar	Both	27	Age-standardized	477	Brain and central nervous system cancer
147	Prevalence	89	0.87(0.55,1.18)	0.867773	Kingdom of the Netherlands	Both	27	Age-standardized	477	Brain and central nervous system cancer
149	Prevalence	189	0.87(0.73,1.00)	0.865119	United Republic of Tanzania	Both	27	Age-standardized	477	Brain and central nervous system cancer
146	Prevalence	191	0.87(0.73,1.01)	0.868978	Republic of Zambia	Both	27	Age-standardized	477	Brain and central nervous system cancer
148	Prevalence	29	0.87(0.78,0.96)	0.86642	Kingdom of Tonga	Both	27	Age-standardized	477	Brain and central nervous system cancer
145	Prevalence	171	0.89(0.65,1.12)	0.885774	Democratic Republic of the Congo	Both	27	Age-standardized	477	Brain and central nervous system cancer
144	Prevalence	186	0.89(0.66,1.12)	0.88873	Republic of Seychelles	Both	27	Age-standardized	477	Brain and central nervous system cancer
143	Prevalence	34	0.89(0.74,1.05)	0.894914	Republic of Azerbaijan	Both	27	Age-standardized	477	Brain and central nervous system cancer
142	Prevalence	75	0.91(0.57,1.26)	0.912433	Republic of Austria	Both	27	Age-standardized	477	Brain and central nervous system cancer
141	Prevalence	86	0.91(0.71,1.12)	0.913589	Republic of Italy	Both	27	Age-standardized	477	Brain and central nervous system cancer
140	Prevalence	53	0.92(0.67,1.17)	0.920853	Republic of Serbia	Both	27	Age-standardized	477	Brain and central nervous system cancer
139	Prevalence	193	0.92(0.85,0.99)	0.923059	Republic of Botswana	Both	27	Age-standardized	477	Brain and central nervous system cancer
138	Prevalence	179	0.94(0.68,1.20)	0.940711	Federal Democratic Republic of Ethiopia	Both	27	Age-standardized	477	Brain and central nervous system cancer
136	Prevalence	205	0.95(0.75,1.15)	0.953329	Republic of Côte d'Ivoire	Both	27	Age-standardized	477	Brain and central nervous system cancer
137	Prevalence	30	0.95(0.86,1.04)	0.949327	Republic of Vanuatu	Both	27	Age-standardized	477	Brain and central nervous system cancer
134	Prevalence	91	0.96(0.71,1.21)	0.961683	Portuguese Republic	Both	27	Age-standardized	477	Brain and central nervous system cancer
135	Prevalence	184	0.96(0.84,1.07)	0.959007	Republic of Mozambique	Both	27	Age-standardized	477	Brain and central nervous system cancer
132	Prevalence	95	0.97(0.66,1.27)	0.966603	United Kingdom of Great Britain and Northern Ireland	Both	27	Age-standardized	477	Brain and central nervous system cancer
133	Prevalence	153	0.97(0.80,1.13)	0.966553	Syrian Arab Republic	Both	27	Age-standardized	477	Brain and central nervous system cancer
131	Prevalence	11	1.02(0.97,1.08)	1.02436	Republic of Indonesia	Both	27	Age-standardized	477	Brain and central nervous system cancer
130	Prevalence	12	1.03(1.00,1.06)	1.03181	Lao People's Democratic Republic	Both	27	Age-standardized	477	Brain and central nervous system cancer
129	Prevalence	101	1.04(0.85,1.23)	1.03832	Canada	Both	27	Age-standardized	477	Brain and central nervous system cancer
128	Prevalence	190	1.05(0.96,1.13)	1.04627	Republic of Uganda	Both	27	Age-standardized	477	Brain and central nervous system cancer
127	Prevalence	139	1.06(1.01,1.12)	1.06341	People's Democratic Republic of Algeria	Both	27	Age-standardized	477	Brain and central nervous system cancer
126	Prevalence	154	1.07(1.00,1.15)	1.07206	Republic of Tunisia	Both	27	Age-standardized	477	Brain and central nervous system cancer
125	Prevalence	24	1.07(1.01,1.14)	1.07473	Republic of the Marshall Islands	Both	27	Age-standardized	477	Brain and central nervous system cancer
124	Prevalence	13	1.08(0.78,1.38)	1.08115	Malaysia	Both	27	Age-standardized	477	Brain and central nervous system cancer
123	Prevalence	107	1.10(0.91,1.30)	1.1037	Barbados	Both	27	Age-standardized	477	Brain and central nervous system cancer
122	Prevalence	79	1.11(0.72,1.50)	1.1069	Republic of Finland	Both	27	Age-standardized	477	Brain and central nervous system cancer
121	Prevalence	149	1.11(0.95,1.28)	1.11401	Palestine	Both	27	Age-standardized	477	Brain and central nervous system cancer
120	Prevalence	161	1.12(0.99,1.25)	1.11896	People's Republic of Bangladesh	Both	27	Age-standardized	477	Brain and central nervous system cancer
119	Prevalence	160	1.13(1.01,1.26)	1.13423	Islamic Republic of Afghanistan	Both	27	Age-standardized	477	Brain and central nervous system cancer
117	Prevalence	94	1.14(0.80,1.48)	1.13925	Swiss Confederation	Both	27	Age-standardized	477	Brain and central nervous system cancer
118	Prevalence	178	1.14(1.01,1.26)	1.13655	State of Eritrea	Both	27	Age-standardized	477	Brain and central nervous system cancer
116	Prevalence	320	1.15(0.85,1.44)	1.14709	Cook Islands	Both	27	Age-standardized	477	Brain and central nervous system cancer
115	Prevalence	164	1.15(1.01,1.29)	1.14762	Federal Democratic Republic of Nepal	Both	27	Age-standardized	477	Brain and central nervous system cancer
114	Prevalence	118	1.17(1.01,1.34)	1.17422	Republic of Suriname	Both	27	Age-standardized	477	Brain and central nervous system cancer
113	Prevalence	168	1.17(1.04,1.31)	1.1743	Republic of Angola	Both	27	Age-standardized	477	Brain and central nervous system cancer
112	Prevalence	195	1.18(1.09,1.27)	1.17957	Republic of Namibia	Both	27	Age-standardized	477	Brain and central nervous system cancer
111	Prevalence	416	1.18(1.14,1.22)	1.18122	Tuvalu	Both	27	Age-standardized	477	Brain and central nervous system cancer
110	Prevalence	63	1.20(0.99,1.41)	1.20071	Ukraine	Both	27	Age-standardized	477	Brain and central nervous system cancer
109	Prevalence	148	1.23(1.16,1.30)	1.23274	Kingdom of Morocco	Both	27	Age-standardized	477	Brain and central nervous system cancer
108	Prevalence	90	1.25(0.73,1.76)	1.24723	Kingdom of Norway	Both	27	Age-standardized	477	Brain and central nervous system cancer
106	Prevalence	61	1.26(0.76,1.76)	1.2569	Republic of Moldova	Both	27	Age-standardized	477	Brain and central nervous system cancer
105	Prevalence	145	1.26(0.86,1.66)	1.25914	State of Kuwait	Both	27	Age-standardized	477	Brain and central nervous system cancer
107	Prevalence	28	1.26(1.13,1.38)	1.25594	Solomon Islands	Both	27	Age-standardized	477	Brain and central nervous system cancer
104	Prevalence	49	1.29(1.03,1.55)	1.28909	North Macedonia	Both	27	Age-standardized	477	Brain and central nervous system cancer
102	Prevalence	92	1.30(1.07,1.53)	1.29999	Kingdom of Spain	Both	27	Age-standardized	477	Brain and central nervous system cancer
103	Prevalence	155	1.30(1.19,1.40)	1.29511	Republic of Turkey	Both	27	Age-standardized	477	Brain and central nervous system cancer
101	Prevalence	135	1.32(1.09,1.55)	1.31865	Federative Republic of Brazil	Both	27	Age-standardized	477	Brain and central nervous system cancer
100	Prevalence	19	1.33(1.06,1.60)	1.32704	Democratic Republic of Timor-Leste	Both	27	Age-standardized	477	Brain and central nervous system cancer
99	Prevalence	33	1.36(1.06,1.67)	1.3635	Republic of Armenia	Both	27	Age-standardized	477	Brain and central nervous system cancer
96	Prevalence	18	1.38(1.07,1.70)	1.38348	Kingdom of Thailand	Both	27	Age-standardized	477	Brain and central nervous system cancer
98	Prevalence	367	1.38(1.14,1.61)	1.3759	Principality of Monaco	Both	27	Age-standardized	477	Brain and central nervous system cancer
97	Prevalence	197	1.38(1.29,1.47)	1.37826	Kingdom of Eswatini	Both	27	Age-standardized	477	Brain and central nervous system cancer
95	Prevalence	152	1.40(1.22,1.58)	1.40079	Kingdom of Saudi Arabia	Both	27	Age-standardized	477	Brain and central nervous system cancer
94	Prevalence	10	1.42(1.33,1.51)	1.41709	Kingdom of Cambodia	Both	27	Age-standardized	477	Brain and central nervous system cancer
93	Prevalence	111	1.43(1.30,1.57)	1.43344	Dominican Republic	Both	27	Age-standardized	477	Brain and central nervous system cancer
91	Prevalence	115	1.44(1.17,1.72)	1.44492	Jamaica	Both	27	Age-standardized	477	Brain and central nervous system cancer
92	Prevalence	144	1.44(1.30,1.58)	1.43576	Hashemite Kingdom of Jordan	Both	27	Age-standardized	477	Brain and central nervous system cancer
90	Prevalence	128	1.45(0.63,2.27)	1.44563	Republic of Guatemala	Both	27	Age-standardized	477	Brain and central nervous system cancer
89	Prevalence	85	1.49(1.04,1.94)	1.486	State of Israel	Both	27	Age-standardized	477	Brain and central nervous system cancer
88	Prevalence	147	1.50(1.32,1.68)	1.50086	State of Libya	Both	27	Age-standardized	477	Brain and central nervous system cancer
87	Prevalence	131	1.51(1.24,1.79)	1.51254	Republic of Nicaragua	Both	27	Age-standardized	477	Brain and central nervous system cancer
86	Prevalence	119	1.52(1.34,1.69)	1.51726	Republic of Trinidad and Tobago	Both	27	Age-standardized	477	Brain and central nervous system cancer
85	Prevalence	142	1.52(1.38,1.66)	1.52045	Islamic Republic of Iran	Both	27	Age-standardized	477	Brain and central nervous system cancer
84	Prevalence	393	1.54(1.41,1.68)	1.54338	Saint Kitts and Nevis	Both	27	Age-standardized	477	Brain and central nervous system cancer
83	Prevalence	162	1.55(1.45,1.66)	1.55293	Kingdom of Bhutan	Both	27	Age-standardized	477	Brain and central nervous system cancer
82	Prevalence	180	1.56(1.39,1.73)	1.55978	Republic of Kenya	Both	27	Age-standardized	477	Brain and central nervous system cancer
80	Prevalence	214	1.57(1.33,1.81)	1.5715	Federal Republic of Nigeria	Both	27	Age-standardized	477	Brain and central nervous system cancer
81	Prevalence	157	1.57(1.41,1.72)	1.56671	Republic of Yemen	Both	27	Age-standardized	477	Brain and central nervous system cancer
78	Prevalence	52	1.59(1.28,1.89)	1.58724	Romania	Both	27	Age-standardized	477	Brain and central nervous system cancer
77	Prevalence	126	1.59(1.29,1.89)	1.59053	Republic of Costa Rica	Both	27	Age-standardized	477	Brain and central nervous system cancer
76	Prevalence	99	1.59(1.32,1.87)	1.59428	Eastern Republic of Uruguay	Both	27	Age-standardized	477	Brain and central nervous system cancer
79	Prevalence	151	1.59(1.49,1.68)	1.58532	State of Qatar	Both	27	Age-standardized	477	Brain and central nervous system cancer
75	Prevalence	81	1.60(1.35,1.85)	1.60418	Federal Republic of Germany	Both	27	Age-standardized	477	Brain and central nervous system cancer
74	Prevalence	97	1.66(1.36,1.96)	1.65782	Argentine Republic	Both	27	Age-standardized	477	Brain and central nervous system cancer
73	Prevalence	41	1.67(1.48,1.86)	1.67035	Republic of Uzbekistan	Both	27	Age-standardized	477	Brain and central nervous system cancer
72	Prevalence	522	1.67(1.56,1.78)	1.67227	Republic of Sudan	Both	27	Age-standardized	477	Brain and central nervous system cancer
71	Prevalence	123	1.69(1.61,1.77)	1.6926	Republic of Peru	Both	27	Age-standardized	477	Brain and central nervous system cancer
70	Prevalence	45	1.72(1.44,2.00)	1.72009	Republic of Bulgaria	Both	27	Age-standardized	477	Brain and central nervous system cancer
69	Prevalence	60	1.73(1.46,2.01)	1.73448	Republic of Lithuania	Both	27	Age-standardized	477	Brain and central nervous system cancer
68	Prevalence	172	1.74(1.66,1.81)	1.73848	Republic of Equatorial Guinea	Both	27	Age-standardized	477	Brain and central nervous system cancer
66	Prevalence	14	1.76(1.48,2.05)	1.76433	Republic of Maldives	Both	27	Age-standardized	477	Brain and central nervous system cancer
67	Prevalence	194	1.76(1.64,1.87)	1.75502	Kingdom of Lesotho	Both	27	Age-standardized	477	Brain and central nervous system cancer
65	Prevalence	422	1.77(1.35,2.19)	1.76601	United States Virgin Islands	Both	27	Age-standardized	477	Brain and central nervous system cancer
63	Prevalence	58	1.77(1.39,2.15)	1.76957	Republic of Estonia	Both	27	Age-standardized	477	Brain and central nervous system cancer
64	Prevalence	125	1.77(1.56,1.98)	1.76724	Republic of Colombia	Both	27	Age-standardized	477	Brain and central nervous system cancer
62	Prevalence	108	1.81(1.51,2.12)	1.81378	Belize	Both	27	Age-standardized	477	Brain and central nervous system cancer
61	Prevalence	44	1.82(1.53,2.11)	1.82111	Bosnia and Herzegovina	Both	27	Age-standardized	477	Brain and central nervous system cancer
60	Prevalence	46	1.84(1.48,2.20)	1.83798	Republic of Croatia	Both	27	Age-standardized	477	Brain and central nervous system cancer
59	Prevalence	198	1.85(1.49,2.22)	1.8507	Republic of Zimbabwe	Both	27	Age-standardized	477	Brain and central nervous system cancer
58	Prevalence	78	1.86(1.34,2.38)	1.85796	Kingdom of Denmark	Both	27	Age-standardized	477	Brain and central nervous system cancer
57	Prevalence	20	1.88(1.83,1.93)	1.87973	Socialist Republic of Viet Nam	Both	27	Age-standardized	477	Brain and central nervous system cancer
56	Prevalence	150	1.90(1.67,2.13)	1.8995	Sultanate of Oman	Both	27	Age-standardized	477	Brain and central nervous system cancer
55	Prevalence	374	1.92(1.11,2.74)	1.9185	Republic of Niue	Both	27	Age-standardized	477	Brain and central nervous system cancer
54	Prevalence	109	1.92(1.72,2.11)	1.91879	Republic of Cuba	Both	27	Age-standardized	477	Brain and central nervous system cancer
52	Prevalence	121	1.92(1.75,2.10)	1.92403	Plurinational State of Bolivia	Both	27	Age-standardized	477	Brain and central nervous system cancer
53	Prevalence	66	1.92(1.80,2.05)	1.92321	Brunei Darussalam	Both	27	Age-standardized	477	Brain and central nervous system cancer
50	Prevalence	116	1.94(1.74,2.14)	1.94231	Saint Lucia	Both	27	Age-standardized	477	Brain and central nervous system cancer
51	Prevalence	110	1.94(1.80,2.07)	1.93533	Commonwealth of Dominica	Both	27	Age-standardized	477	Brain and central nervous system cancer
49	Prevalence	55	1.96(1.63,2.29)	1.96066	Republic of Slovenia	Both	27	Age-standardized	477	Brain and central nervous system cancer
48	Prevalence	117	1.99(1.81,2.17)	1.99097	Saint Vincent and the Grenadines	Both	27	Age-standardized	477	Brain and central nervous system cancer
47	Prevalence	80	2.01(1.68,2.35)	2.01321	French Republic	Both	27	Age-standardized	477	Brain and central nervous system cancer
45	Prevalence	43	2.04(1.60,2.48)	2.03932	Republic of Albania	Both	27	Age-standardized	477	Brain and central nervous system cancer
46	Prevalence	84	2.04(1.77,2.31)	2.03811	Ireland	Both	27	Age-standardized	477	Brain and central nervous system cancer
44	Prevalence	112	2.05(1.89,2.20)	2.04548	Grenada	Both	27	Age-standardized	477	Brain and central nervous system cancer
43	Prevalence	143	2.08(1.84,2.33)	2.0839	Republic of Iraq	Both	27	Age-standardized	477	Brain and central nervous system cancer
42	Prevalence	298	2.09(1.82,2.36)	2.08859	American Samoa	Both	27	Age-standardized	477	Brain and central nervous system cancer
41	Prevalence	88	2.13(1.92,2.33)	2.12568	Republic of Malta	Both	27	Age-standardized	477	Brain and central nervous system cancer
38	Prevalence	105	2.25(2.02,2.48)	2.25108	Antigua and Barbuda	Both	27	Age-standardized	477	Brain and central nervous system cancer
40	Prevalence	17	2.25(2.07,2.42)	2.24588	Democratic Socialist Republic of Sri Lanka	Both	27	Age-standardized	477	Brain and central nervous system cancer
39	Prevalence	213	2.25(2.07,2.43)	2.24926	Republic of the Niger	Both	27	Age-standardized	477	Brain and central nervous system cancer
37	Prevalence	183	2.26(1.41,3.13)	2.26246	Republic of Mauritius	Both	27	Age-standardized	477	Brain and central nervous system cancer
34	Prevalence	59	2.28(1.97,2.60)	2.28205	Republic of Latvia	Both	27	Age-standardized	477	Brain and central nervous system cancer
35	Prevalence	385	2.28(2.10,2.46)	2.2775	Puerto Rico	Both	27	Age-standardized	477	Brain and central nervous system cancer
36	Prevalence	146	2.28(2.13,2.43)	2.27646	Lebanese Republic	Both	27	Age-standardized	477	Brain and central nervous system cancer
33	Prevalence	376	2.32(1.99,2.66)	2.32474	Northern Mariana Islands	Both	27	Age-standardized	477	Brain and central nervous system cancer
32	Prevalence	106	2.39(2.13,2.65)	2.38788	Commonwealth of the Bahamas	Both	27	Age-standardized	477	Brain and central nervous system cancer
31	Prevalence	413	2.45(1.30,3.61)	2.44705	Tokelau	Both	27	Age-standardized	477	Brain and central nervous system cancer
30	Prevalence	136	2.49(2.15,2.82)	2.48876	Republic of Paraguay	Both	27	Age-standardized	477	Brain and central nervous system cancer
29	Prevalence	67	2.57(2.17,2.96)	2.56733	Japan	Both	27	Age-standardized	477	Brain and central nervous system cancer
28	Prevalence	127	2.60(2.28,2.92)	2.59827	Republic of El Salvador	Both	27	Age-standardized	477	Brain and central nervous system cancer
27	Prevalence	6	2.66(2.59,2.74)	2.66492	People's Republic of China	Both	27	Age-standardized	477	Brain and central nervous system cancer
26	Prevalence	200	2.72(2.58,2.87)	2.72411	Republic of Benin	Both	27	Age-standardized	477	Brain and central nervous system cancer
25	Prevalence	77	2.77(2.39,3.16)	2.77102	Republic of Cyprus	Both	27	Age-standardized	477	Brain and central nervous system cancer
24	Prevalence	351	2.80(2.37,3.22)	2.7953	Guam	Both	27	Age-standardized	477	Brain and central nervous system cancer
23	Prevalence	209	2.80(2.56,3.05)	2.8032	Republic of Guinea-Bissau	Both	27	Age-standardized	477	Brain and central nervous system cancer
22	Prevalence	218	2.82(2.67,2.97)	2.82066	Togolese Republic	Both	27	Age-standardized	477	Brain and central nervous system cancer
21	Prevalence	202	2.88(2.68,3.08)	2.88096	Republic of Cameroon	Both	27	Age-standardized	477	Brain and central nervous system cancer
20	Prevalence	201	3.01(2.81,3.20)	3.00806	Burkina Faso	Both	27	Age-standardized	477	Brain and central nervous system cancer
19	Prevalence	305	3.07(2.76,3.39)	3.07339	Bermuda	Both	27	Age-standardized	477	Brain and central nervous system cancer
18	Prevalence	216	3.08(2.79,3.36)	3.07796	Republic of Senegal	Both	27	Age-standardized	477	Brain and central nervous system cancer
17	Prevalence	217	3.09(2.82,3.35)	3.08641	Republic of Sierra Leone	Both	27	Age-standardized	477	Brain and central nervous system cancer
16	Prevalence	57	3.10(2.88,3.31)	3.09807	Republic of Belarus	Both	27	Age-standardized	477	Brain and central nervous system cancer
15	Prevalence	212	3.14(2.97,3.31)	3.14249	Islamic Republic of Mauritania	Both	27	Age-standardized	477	Brain and central nervous system cancer
14	Prevalence	113	3.23(2.88,3.58)	3.22924	Republic of Guyana	Both	27	Age-standardized	477	Brain and central nervous system cancer
13	Prevalence	204	3.24(3.06,3.43)	3.2445	Republic of Chad	Both	27	Age-standardized	477	Brain and central nervous system cancer
12	Prevalence	203	3.26(2.74,3.78)	3.2579	Republic of Cabo Verde	Both	27	Age-standardized	477	Brain and central nervous system cancer
11	Prevalence	210	3.27(2.86,3.68)	3.26748	Republic of Liberia	Both	27	Age-standardized	477	Brain and central nervous system cancer
10	Prevalence	69	3.38(2.90,3.86)	3.37997	Republic of Singapore	Both	27	Age-standardized	477	Brain and central nervous system cancer
9	Prevalence	141	3.53(3.11,3.96)	3.53409	Arab Republic of Egypt	Both	27	Age-standardized	477	Brain and central nervous system cancer
8	Prevalence	68	3.72(3.47,3.97)	3.71606	Republic of Korea	Both	27	Age-standardized	477	Brain and central nervous system cancer
7	Prevalence	133	3.76(2.86,4.67)	3.7633	Bolivarian Republic of Venezuela	Both	27	Age-standardized	477	Brain and central nervous system cancer
6	Prevalence	38	3.83(3.30,4.37)	3.83164	Mongolia	Both	27	Age-standardized	477	Brain and central nervous system cancer
5	Prevalence	98	4.27(3.56,4.98)	4.2691	Republic of Chile	Both	27	Age-standardized	477	Brain and central nervous system cancer
4	Prevalence	37	4.61(4.06,5.16)	4.60694	Kyrgyz Republic	Both	27	Age-standardized	477	Brain and central nervous system cancer
3	Prevalence	35	5.04(4.49,5.59)	5.03975	Georgia	Both	27	Age-standardized	477	Brain and central nervous system cancer
2	Prevalence	40	7.51(6.49,8.54)	7.5133	Turkmenistan	Both	27	Age-standardized	477	Brain and central nervous system cancer
1	Prevalence	122	7.69(5.58,9.85)	7.69471	Republic of Ecuador	Both	27	Age-standardized	477	Brain and central nervous system cancer
National-level EAPC data for ASIR of Brain and central nervous system cancer
	measure_name	location_id	EAPCs	EAPC	location_name	sex_name	age_id	age_name	cause_id	cause_name
1	Incidence	40	7.44(6.31,8.58)	7.438	Turkmenistan	Both	27	Age-standardized	477	Brain and central nervous system cancer
2	Incidence	122	7.38(5.23,9.57)	7.37813	Republic of Ecuador	Both	27	Age-standardized	477	Brain and central nervous system cancer
3	Incidence	35	5.29(4.76,5.82)	5.28521	Georgia	Both	27	Age-standardized	477	Brain and central nervous system cancer
4	Incidence	37	4.36(3.77,4.96)	4.35955	Kyrgyz Republic	Both	27	Age-standardized	477	Brain and central nervous system cancer
5	Incidence	38	3.67(3.14,4.20)	3.67186	Mongolia	Both	27	Age-standardized	477	Brain and central nervous system cancer
6	Incidence	141	3.38(2.89,3.88)	3.38266	Arab Republic of Egypt	Both	27	Age-standardized	477	Brain and central nervous system cancer
7	Incidence	204	3.34(3.12,3.55)	3.33785	Republic of Chad	Both	27	Age-standardized	477	Brain and central nervous system cancer
8	Incidence	133	3.22(2.26,4.19)	3.22066	Bolivarian Republic of Venezuela	Both	27	Age-standardized	477	Brain and central nervous system cancer
9	Incidence	216	3.13(2.85,3.41)	3.12848	Republic of Senegal	Both	27	Age-standardized	477	Brain and central nervous system cancer
10	Incidence	217	3.12(2.89,3.36)	3.12355	Republic of Sierra Leone	Both	27	Age-standardized	477	Brain and central nervous system cancer
11	Incidence	210	3.09(2.79,3.40)	3.09378	Republic of Liberia	Both	27	Age-standardized	477	Brain and central nervous system cancer
12	Incidence	113	2.98(2.65,3.31)	2.98201	Republic of Guyana	Both	27	Age-standardized	477	Brain and central nervous system cancer
13	Incidence	218	2.98(2.81,3.15)	2.97826	Togolese Republic	Both	27	Age-standardized	477	Brain and central nervous system cancer
14	Incidence	203	2.96(2.29,3.63)	2.9605	Republic of Cabo Verde	Both	27	Age-standardized	477	Brain and central nervous system cancer
15	Incidence	201	2.92(2.76,3.09)	2.92406	Burkina Faso	Both	27	Age-standardized	477	Brain and central nervous system cancer
16	Incidence	209	2.91(2.66,3.15)	2.90524	Republic of Guinea-Bissau	Both	27	Age-standardized	477	Brain and central nervous system cancer
17	Incidence	98	2.89(2.27,3.52)	2.89129	Republic of Chile	Both	27	Age-standardized	477	Brain and central nervous system cancer
18	Incidence	202	2.88(2.69,3.08)	2.88381	Republic of Cameroon	Both	27	Age-standardized	477	Brain and central nervous system cancer
19	Incidence	212	2.83(2.64,3.03)	2.83177	Islamic Republic of Mauritania	Both	27	Age-standardized	477	Brain and central nervous system cancer
20	Incidence	200	2.73(2.57,2.89)	2.72632	Republic of Benin	Both	27	Age-standardized	477	Brain and central nervous system cancer
21	Incidence	213	2.50(2.33,2.68)	2.5024	Republic of the Niger	Both	27	Age-standardized	477	Brain and central nervous system cancer
22	Incidence	136	2.41(2.01,2.81)	2.40531	Republic of Paraguay	Both	27	Age-standardized	477	Brain and central nervous system cancer
23	Incidence	57	2.34(2.14,2.55)	2.34139	Republic of Belarus	Both	27	Age-standardized	477	Brain and central nervous system cancer
24	Incidence	376	2.31(1.97,2.65)	2.31376	Northern Mariana Islands	Both	27	Age-standardized	477	Brain and central nervous system cancer
25	Incidence	351	2.31(1.93,2.69)	2.31259	Guam	Both	27	Age-standardized	477	Brain and central nervous system cancer
26	Incidence	67	2.23(1.86,2.61)	2.23434	Japan	Both	27	Age-standardized	477	Brain and central nervous system cancer
27	Incidence	106	2.15(1.91,2.39)	2.14846	Commonwealth of the Bahamas	Both	27	Age-standardized	477	Brain and central nervous system cancer
28	Incidence	59	2.10(1.82,2.38)	2.09987	Republic of Latvia	Both	27	Age-standardized	477	Brain and central nervous system cancer
29	Incidence	298	2.00(1.71,2.29)	1.9982	American Samoa	Both	27	Age-standardized	477	Brain and central nervous system cancer
30	Incidence	69	2.00(1.46,2.54)	1.99803	Republic of Singapore	Both	27	Age-standardized	477	Brain and central nervous system cancer
31	Incidence	112	1.97(1.78,2.16)	1.96882	Grenada	Both	27	Age-standardized	477	Brain and central nervous system cancer
32	Incidence	117	1.96(1.80,2.13)	1.96332	Saint Vincent and the Grenadines	Both	27	Age-standardized	477	Brain and central nervous system cancer
33	Incidence	105	1.96(1.74,2.18)	1.96144	Antigua and Barbuda	Both	27	Age-standardized	477	Brain and central nervous system cancer
34	Incidence	45	1.93(1.62,2.24)	1.93094	Republic of Bulgaria	Both	27	Age-standardized	477	Brain and central nervous system cancer
35	Incidence	183	1.93(1.04,2.82)	1.92658	Republic of Mauritius	Both	27	Age-standardized	477	Brain and central nervous system cancer
36	Incidence	108	1.92(1.54,2.31)	1.92256	Belize	Both	27	Age-standardized	477	Brain and central nervous system cancer
37	Incidence	127	1.82(1.51,2.13)	1.81641	Republic of El Salvador	Both	27	Age-standardized	477	Brain and central nervous system cancer
38	Incidence	194	1.82(1.62,2.02)	1.81633	Kingdom of Lesotho	Both	27	Age-standardized	477	Brain and central nervous system cancer
39	Incidence	198	1.67(1.25,2.08)	1.66857	Republic of Zimbabwe	Both	27	Age-standardized	477	Brain and central nervous system cancer
40	Incidence	109	1.62(1.45,1.79)	1.6195	Republic of Cuba	Both	27	Age-standardized	477	Brain and central nervous system cancer
41	Incidence	121	1.61(1.41,1.80)	1.6053	Plurinational State of Bolivia	Both	27	Age-standardized	477	Brain and central nervous system cancer
42	Incidence	60	1.58(1.33,1.83)	1.57559	Republic of Lithuania	Both	27	Age-standardized	477	Brain and central nervous system cancer
43	Incidence	110	1.53(1.42,1.65)	1.53411	Commonwealth of Dominica	Both	27	Age-standardized	477	Brain and central nervous system cancer
44	Incidence	413	1.50(0.72,2.28)	1.49591	Tokelau	Both	27	Age-standardized	477	Brain and central nervous system cancer
45	Incidence	115	1.47(1.21,1.73)	1.47036	Jamaica	Both	27	Age-standardized	477	Brain and central nervous system cancer
46	Incidence	180	1.42(1.31,1.53)	1.41965	Republic of Kenya	Both	27	Age-standardized	477	Brain and central nervous system cancer
47	Incidence	17	1.41(1.18,1.63)	1.40582	Democratic Socialist Republic of Sri Lanka	Both	27	Age-standardized	477	Brain and central nervous system cancer
48	Incidence	385	1.40(1.26,1.53)	1.39519	Puerto Rico	Both	27	Age-standardized	477	Brain and central nervous system cancer
49	Incidence	41	1.38(1.22,1.55)	1.3831	Republic of Uzbekistan	Both	27	Age-standardized	477	Brain and central nervous system cancer
50	Incidence	197	1.38(1.15,1.61)	1.37965	Kingdom of Eswatini	Both	27	Age-standardized	477	Brain and central nervous system cancer
51	Incidence	52	1.34(1.08,1.61)	1.34459	Romania	Both	27	Age-standardized	477	Brain and central nervous system cancer
52	Incidence	214	1.34(1.17,1.52)	1.34298	Federal Republic of Nigeria	Both	27	Age-standardized	477	Brain and central nervous system cancer
53	Incidence	116	1.33(1.22,1.44)	1.32796	Saint Lucia	Both	27	Age-standardized	477	Brain and central nervous system cancer
54	Incidence	305	1.31(1.14,1.47)	1.3067	Bermuda	Both	27	Age-standardized	477	Brain and central nervous system cancer
55	Incidence	68	1.30(1.13,1.47)	1.29963	Republic of Korea	Both	27	Age-standardized	477	Brain and central nervous system cancer
56	Incidence	126	1.30(0.94,1.65)	1.29507	Republic of Costa Rica	Both	27	Age-standardized	477	Brain and central nervous system cancer
57	Incidence	422	1.25(0.79,1.70)	1.24598	United States Virgin Islands	Both	27	Age-standardized	477	Brain and central nervous system cancer
58	Incidence	128	1.24(0.38,2.11)	1.24165	Republic of Guatemala	Both	27	Age-standardized	477	Brain and central nervous system cancer
59	Incidence	66	1.24(1.10,1.38)	1.23875	Brunei Darussalam	Both	27	Age-standardized	477	Brain and central nervous system cancer
60	Incidence	131	1.23(0.90,1.57)	1.23242	Republic of Nicaragua	Both	27	Age-standardized	477	Brain and central nervous system cancer
61	Incidence	44	1.22(1.01,1.43)	1.22286	Bosnia and Herzegovina	Both	27	Age-standardized	477	Brain and central nervous system cancer
62	Incidence	111	1.22(1.10,1.34)	1.21905	Dominican Republic	Both	27	Age-standardized	477	Brain and central nervous system cancer
63	Incidence	77	1.22(1.02,1.42)	1.21612	Republic of Cyprus	Both	27	Age-standardized	477	Brain and central nervous system cancer
64	Incidence	367	1.17(0.95,1.39)	1.17107	Principality of Monaco	Both	27	Age-standardized	477	Brain and central nervous system cancer
65	Incidence	88	1.17(1.00,1.33)	1.16833	Republic of Malta	Both	27	Age-standardized	477	Brain and central nervous system cancer
66	Incidence	374	1.17(0.65,1.69)	1.16714	Republic of Niue	Both	27	Age-standardized	477	Brain and central nervous system cancer
67	Incidence	143	1.17(1.00,1.33)	1.16524	Republic of Iraq	Both	27	Age-standardized	477	Brain and central nervous system cancer
68	Incidence	46	1.14(0.80,1.49)	1.14206	Republic of Croatia	Both	27	Age-standardized	477	Brain and central nervous system cancer
69	Incidence	393	1.13(0.98,1.28)	1.13058	Saint Kitts and Nevis	Both	27	Age-standardized	477	Brain and central nervous system cancer
70	Incidence	20	1.12(1.07,1.16)	1.11683	Socialist Republic of Viet Nam	Both	27	Age-standardized	477	Brain and central nervous system cancer
71	Incidence	61	1.11(0.75,1.48)	1.11177	Republic of Moldova	Both	27	Age-standardized	477	Brain and central nervous system cancer
72	Incidence	80	1.10(0.95,1.24)	1.09864	French Republic	Both	27	Age-standardized	477	Brain and central nervous system cancer
73	Incidence	78	1.08(0.64,1.51)	1.07865	Kingdom of Denmark	Both	27	Age-standardized	477	Brain and central nervous system cancer
74	Incidence	157	1.08(0.97,1.19)	1.07691	Republic of Yemen	Both	27	Age-standardized	477	Brain and central nervous system cancer
75	Incidence	135	1.08(0.84,1.31)	1.07535	Federative Republic of Brazil	Both	27	Age-standardized	477	Brain and central nervous system cancer
76	Incidence	19	1.06(0.89,1.22)	1.05504	Democratic Republic of Timor-Leste	Both	27	Age-standardized	477	Brain and central nervous system cancer
77	Incidence	28	1.04(0.95,1.13)	1.04254	Solomon Islands	Both	27	Age-standardized	477	Brain and central nervous system cancer
78	Incidence	172	1.03(0.98,1.08)	1.0317	Republic of Equatorial Guinea	Both	27	Age-standardized	477	Brain and central nervous system cancer
79	Incidence	99	1.01(0.81,1.22)	1.01239	Eastern Republic of Uruguay	Both	27	Age-standardized	477	Brain and central nervous system cancer
80	Incidence	522	0.99(0.94,1.05)	0.994892	Republic of Sudan	Both	27	Age-standardized	477	Brain and central nervous system cancer
81	Incidence	58	0.97(0.64,1.30)	0.972232	Republic of Estonia	Both	27	Age-standardized	477	Brain and central nervous system cancer
82	Incidence	10	0.97(0.93,1.01)	0.970622	Kingdom of Cambodia	Both	27	Age-standardized	477	Brain and central nervous system cancer
83	Incidence	33	0.97(0.72,1.21)	0.967247	Republic of Armenia	Both	27	Age-standardized	477	Brain and central nervous system cancer
84	Incidence	184	0.96(0.87,1.04)	0.957602	Republic of Mozambique	Both	27	Age-standardized	477	Brain and central nervous system cancer
85	Incidence	168	0.94(0.85,1.03)	0.94161	Republic of Angola	Both	27	Age-standardized	477	Brain and central nervous system cancer
86	Incidence	62	0.93(0.82,1.04)	0.929127	Russian Federation	Both	27	Age-standardized	477	Brain and central nervous system cancer
87	Incidence	178	0.92(0.80,1.04)	0.916396	State of Eritrea	Both	27	Age-standardized	477	Brain and central nervous system cancer
88	Incidence	118	0.91(0.78,1.05)	0.913346	Republic of Suriname	Both	27	Age-standardized	477	Brain and central nervous system cancer
89	Incidence	94	0.90(0.54,1.27)	0.903665	Swiss Confederation	Both	27	Age-standardized	477	Brain and central nervous system cancer
90	Incidence	119	0.90(0.76,1.03)	0.896657	Republic of Trinidad and Tobago	Both	27	Age-standardized	477	Brain and central nervous system cancer
91	Incidence	162	0.89(0.82,0.96)	0.888187	Kingdom of Bhutan	Both	27	Age-standardized	477	Brain and central nervous system cancer
92	Incidence	97	0.87(0.58,1.15)	0.869167	Argentine Republic	Both	27	Age-standardized	477	Brain and central nervous system cancer
93	Incidence	30	0.87(0.80,0.93)	0.867765	Republic of Vanuatu	Both	27	Age-standardized	477	Brain and central nervous system cancer
94	Incidence	24	0.85(0.78,0.92)	0.852771	Republic of the Marshall Islands	Both	27	Age-standardized	477	Brain and central nervous system cancer
95	Incidence	6	0.84(0.80,0.88)	0.83655	People's Republic of China	Both	27	Age-standardized	477	Brain and central nervous system cancer
96	Incidence	416	0.83(0.80,0.87)	0.833057	Tuvalu	Both	27	Age-standardized	477	Brain and central nervous system cancer
97	Incidence	171	0.83(0.66,1.00)	0.830883	Democratic Republic of the Congo	Both	27	Age-standardized	477	Brain and central nervous system cancer
98	Incidence	160	0.82(0.74,0.89)	0.818458	Islamic Republic of Afghanistan	Both	27	Age-standardized	477	Brain and central nervous system cancer
99	Incidence	84	0.80(0.60,1.01)	0.804624	Ireland	Both	27	Age-standardized	477	Brain and central nervous system cancer
100	Incidence	107	0.80(0.63,0.97)	0.797107	Barbados	Both	27	Age-standardized	477	Brain and central nervous system cancer
101	Incidence	63	0.79(0.65,0.94)	0.793209	Ukraine	Both	27	Age-standardized	477	Brain and central nervous system cancer
102	Incidence	43	0.78(0.50,1.05)	0.779514	Republic of Albania	Both	27	Age-standardized	477	Brain and central nervous system cancer
103	Incidence	11	0.76(0.68,0.85)	0.763559	Republic of Indonesia	Both	27	Age-standardized	477	Brain and central nervous system cancer
104	Incidence	142	0.75(0.59,0.91)	0.749976	Islamic Republic of Iran	Both	27	Age-standardized	477	Brain and central nervous system cancer
105	Incidence	190	0.73(0.61,0.86)	0.732222	Republic of Uganda	Both	27	Age-standardized	477	Brain and central nervous system cancer
106	Incidence	85	0.72(0.34,1.10)	0.722268	State of Israel	Both	27	Age-standardized	477	Brain and central nervous system cancer
107	Incidence	164	0.69(0.56,0.81)	0.689312	Federal Democratic Republic of Nepal	Both	27	Age-standardized	477	Brain and central nervous system cancer
108	Incidence	196	0.68(0.63,0.74)	0.682847	Republic of South Africa	Both	27	Age-standardized	477	Brain and central nervous system cancer
109	Incidence	195	0.68(0.59,0.76)	0.677144	Republic of Namibia	Both	27	Age-standardized	477	Brain and central nervous system cancer
110	Incidence	90	0.68(0.29,1.07)	0.676195	Kingdom of Norway	Both	27	Age-standardized	477	Brain and central nervous system cancer
111	Incidence	205	0.67(0.55,0.80)	0.673806	Republic of Côte d'Ivoire	Both	27	Age-standardized	477	Brain and central nervous system cancer
112	Incidence	206	0.67(0.44,0.90)	0.668795	Republic of the Gambia	Both	27	Age-standardized	477	Brain and central nervous system cancer
113	Incidence	193	0.66(0.53,0.80)	0.664418	Republic of Botswana	Both	27	Age-standardized	477	Brain and central nervous system cancer
114	Incidence	114	0.66(0.60,0.72)	0.660906	Republic of Haiti	Both	27	Age-standardized	477	Brain and central nervous system cancer
115	Incidence	26	0.65(0.62,0.69)	0.654723	Independent State of Papua New Guinea	Both	27	Age-standardized	477	Brain and central nervous system cancer
116	Incidence	12	0.64(0.59,0.69)	0.643514	Lao People's Democratic Republic	Both	27	Age-standardized	477	Brain and central nervous system cancer
117	Incidence	191	0.64(0.58,0.70)	0.639331	Republic of Zambia	Both	27	Age-standardized	477	Brain and central nervous system cancer
118	Incidence	147	0.63(0.53,0.74)	0.631799	State of Libya	Both	27	Age-standardized	477	Brain and central nervous system cancer
119	Incidence	208	0.63(0.56,0.70)	0.63172	Republic of Guinea	Both	27	Age-standardized	477	Brain and central nervous system cancer
120	Incidence	25	0.63(0.56,0.70)	0.629559	Federated States of Micronesia	Both	27	Age-standardized	477	Brain and central nervous system cancer
121	Incidence	125	0.63(0.37,0.89)	0.629112	Republic of Colombia	Both	27	Age-standardized	477	Brain and central nervous system cancer
122	Incidence	123	0.63(0.55,0.70)	0.626792	Republic of Peru	Both	27	Age-standardized	477	Brain and central nervous system cancer
123	Incidence	146	0.61(0.50,0.71)	0.605868	Lebanese Republic	Both	27	Age-standardized	477	Brain and central nervous system cancer
124	Incidence	29	0.61(0.51,0.70)	0.605332	Kingdom of Tonga	Both	27	Age-standardized	477	Brain and central nervous system cancer
125	Incidence	55	0.60(0.36,0.85)	0.602939	Republic of Slovenia	Both	27	Age-standardized	477	Brain and central nervous system cancer
126	Incidence	49	0.60(0.35,0.85)	0.600937	North Macedonia	Both	27	Age-standardized	477	Brain and central nervous system cancer
127	Incidence	177	0.60(0.46,0.74)	0.599851	Republic of Djibouti	Both	27	Age-standardized	477	Brain and central nervous system cancer
128	Incidence	182	0.60(0.54,0.66)	0.597191	Republic of Malawi	Both	27	Age-standardized	477	Brain and central nervous system cancer
129	Incidence	92	0.59(0.42,0.76)	0.589581	Kingdom of Spain	Both	27	Age-standardized	477	Brain and central nervous system cancer
130	Incidence	148	0.59(0.55,0.63)	0.588272	Kingdom of Morocco	Both	27	Age-standardized	477	Brain and central nervous system cancer
131	Incidence	435	0.57(0.40,0.74)	0.566767	Republic of South Sudan	Both	27	Age-standardized	477	Brain and central nervous system cancer
132	Incidence	215	0.57(0.40,0.73)	0.565619	Democratic Republic of Sao Tome and Principe	Both	27	Age-standardized	477	Brain and central nervous system cancer
133	Incidence	189	0.56(0.49,0.62)	0.555816	United Republic of Tanzania	Both	27	Age-standardized	477	Brain and central nervous system cancer
134	Incidence	186	0.55(0.35,0.75)	0.548358	Republic of Seychelles	Both	27	Age-standardized	477	Brain and central nervous system cancer
135	Incidence	101	0.54(0.33,0.75)	0.54274	Canada	Both	27	Age-standardized	477	Brain and central nervous system cancer
136	Incidence	176	0.54(0.36,0.73)	0.54232	Union of the Comoros	Both	27	Age-standardized	477	Brain and central nervous system cancer
137	Incidence	81	0.53(0.38,0.68)	0.530964	Federal Republic of Germany	Both	27	Age-standardized	477	Brain and central nervous system cancer
138	Incidence	91	0.52(0.32,0.73)	0.523461	Portuguese Republic	Both	27	Age-standardized	477	Brain and central nervous system cancer
139	Incidence	207	0.51(0.39,0.63)	0.51383	Republic of Ghana	Both	27	Age-standardized	477	Brain and central nervous system cancer
140	Incidence	150	0.50(0.36,0.65)	0.504026	Sultanate of Oman	Both	27	Age-standardized	477	Brain and central nervous system cancer
141	Incidence	369	0.49(0.46,0.52)	0.493536	Republic of Nauru	Both	27	Age-standardized	477	Brain and central nervous system cancer
142	Incidence	36	0.48(0.23,0.74)	0.484249	Republic of Kazakhstan	Both	27	Age-standardized	477	Brain and central nervous system cancer
143	Incidence	173	0.48(0.44,0.53)	0.482782	Gabonese Republic	Both	27	Age-standardized	477	Brain and central nervous system cancer
144	Incidence	179	0.48(0.28,0.67)	0.4763	Federal Democratic Republic of Ethiopia	Both	27	Age-standardized	477	Brain and central nervous system cancer
145	Incidence	7	0.46(0.40,0.52)	0.45638	Democratic People's Republic of Korea	Both	27	Age-standardized	477	Brain and central nervous system cancer
146	Incidence	16	0.45(0.42,0.48)	0.450381	Republic of the Philippines	Both	27	Age-standardized	477	Brain and central nervous system cancer
147	Incidence	15	0.45(0.40,0.50)	0.449981	Republic of the Union of Myanmar	Both	27	Age-standardized	477	Brain and central nervous system cancer
148	Incidence	165	0.43(0.36,0.50)	0.429544	Islamic Republic of Pakistan	Both	27	Age-standardized	477	Brain and central nervous system cancer
149	Incidence	13	0.43(0.24,0.61)	0.425414	Malaysia	Both	27	Age-standardized	477	Brain and central nervous system cancer
150	Incidence	95	0.42(0.28,0.56)	0.417689	United Kingdom of Great Britain and Northern Ireland	Both	27	Age-standardized	477	Brain and central nervous system cancer
151	Incidence	18	0.41(0.09,0.74)	0.412871	Kingdom of Thailand	Both	27	Age-standardized	477	Brain and central nervous system cancer
152	Incidence	170	0.41(0.32,0.50)	0.410416	Republic of the Congo	Both	27	Age-standardized	477	Brain and central nervous system cancer
153	Incidence	79	0.40(0.14,0.66)	0.402038	Republic of Finland	Both	27	Age-standardized	477	Brain and central nervous system cancer
154	Incidence	54	0.39(0.23,0.54)	0.385028	Slovak Republic	Both	27	Age-standardized	477	Brain and central nervous system cancer
155	Incidence	130	0.38(0.18,0.57)	0.377694	United Mexican States	Both	27	Age-standardized	477	Brain and central nervous system cancer
156	Incidence	34	0.38(0.23,0.52)	0.376158	Republic of Azerbaijan	Both	27	Age-standardized	477	Brain and central nervous system cancer
157	Incidence	211	0.37(0.30,0.43)	0.366152	Republic of Mali	Both	27	Age-standardized	477	Brain and central nervous system cancer
158	Incidence	169	0.36(0.33,0.40)	0.364475	Central African Republic	Both	27	Age-standardized	477	Brain and central nervous system cancer
159	Incidence	129	0.36(0.30,0.43)	0.363978	Republic of Honduras	Both	27	Age-standardized	477	Brain and central nervous system cancer
160	Incidence	320	0.36(0.16,0.55)	0.356639	Cook Islands	Both	27	Age-standardized	477	Brain and central nervous system cancer
161	Incidence	23	0.35(0.24,0.47)	0.354334	Republic of Kiribati	Both	27	Age-standardized	477	Brain and central nervous system cancer
162	Incidence	161	0.34(0.26,0.42)	0.341298	People's Republic of Bangladesh	Both	27	Age-standardized	477	Brain and central nervous system cancer
163	Incidence	75	0.34(0.13,0.55)	0.340486	Republic of Austria	Both	27	Age-standardized	477	Brain and central nervous system cancer
164	Incidence	53	0.32(0.14,0.50)	0.316718	Republic of Serbia	Both	27	Age-standardized	477	Brain and central nervous system cancer
165	Incidence	89	0.31(0.10,0.52)	0.311738	Kingdom of the Netherlands	Both	27	Age-standardized	477	Brain and central nervous system cancer
166	Incidence	187	0.29(0.21,0.38)	0.293801	Federal Republic of Somalia	Both	27	Age-standardized	477	Brain and central nervous system cancer
167	Incidence	163	0.29(0.17,0.41)	0.292828	Republic of India	Both	27	Age-standardized	477	Brain and central nervous system cancer
168	Incidence	175	0.25(0.16,0.35)	0.252817	Republic of Burundi	Both	27	Age-standardized	477	Brain and central nervous system cancer
169	Incidence	139	0.23(0.18,0.27)	0.228227	People's Democratic Republic of Algeria	Both	27	Age-standardized	477	Brain and central nervous system cancer
170	Incidence	152	0.22(-0.15,0.58)	0.218949	Kingdom of Saudi Arabia	Both	27	Age-standardized	477	Brain and central nervous system cancer
171	Incidence	27	0.21(0.13,0.29)	0.20565	Independent State of Samoa	Both	27	Age-standardized	477	Brain and central nervous system cancer
172	Incidence	181	0.20(0.10,0.30)	0.197804	Republic of Madagascar	Both	27	Age-standardized	477	Brain and central nervous system cancer
173	Incidence	14	0.20(0.01,0.38)	0.196796	Republic of Maldives	Both	27	Age-standardized	477	Brain and central nervous system cancer
174	Incidence	154	0.19(0.14,0.25)	0.192444	Republic of Tunisia	Both	27	Age-standardized	477	Brain and central nervous system cancer
175	Incidence	83	0.17(0.01,0.32)	0.165222	Republic of Iceland	Both	27	Age-standardized	477	Brain and central nervous system cancer
176	Incidence	86	0.14(-0.01,0.29)	0.139457	Republic of Italy	Both	27	Age-standardized	477	Brain and central nervous system cancer
177	Incidence	50	0.14(0.08,0.20)	0.138489	Montenegro	Both	27	Age-standardized	477	Brain and central nervous system cancer
178	Incidence	47	0.13(-0.17,0.44)	0.1341	Czech Republic	Both	27	Age-standardized	477	Brain and central nervous system cancer
179	Incidence	51	0.13(-0.21,0.48)	0.133523	Republic of Poland	Both	27	Age-standardized	477	Brain and central nervous system cancer
180	Incidence	149	0.13(0.05,0.21)	0.129712	Palestine	Both	27	Age-standardized	477	Brain and central nervous system cancer
181	Incidence	185	0.12(0.03,0.21)	0.121038	Republic of Rwanda	Both	27	Age-standardized	477	Brain and central nervous system cancer
182	Incidence	380	0.09(0.05,0.13)	0.091099	Republic of Palau	Both	27	Age-standardized	477	Brain and central nervous system cancer
183	Incidence	145	0.09(-0.31,0.48)	0.0853302	State of Kuwait	Both	27	Age-standardized	477	Brain and central nervous system cancer
184	Incidence	144	0.08(-0.03,0.19)	0.0812093	Hashemite Kingdom of Jordan	Both	27	Age-standardized	477	Brain and central nervous system cancer
185	Incidence	153	0.04(-0.04,0.12)	0.0410731	Syrian Arab Republic	Both	27	Age-standardized	477	Brain and central nervous system cancer
186	Incidence	155	0.03(-0.14,0.20)	0.0261812	Republic of Turkey	Both	27	Age-standardized	477	Brain and central nervous system cancer
187	Incidence	156	0.02(-0.23,0.27)	0.0188633	United Arab Emirates	Both	27	Age-standardized	477	Brain and central nervous system cancer
188	Incidence	93	-0.03(-0.24,0.19)	-0.0253141	Kingdom of Sweden	Both	27	Age-standardized	477	Brain and central nervous system cancer
189	Incidence	102	-0.06(-0.13,0.02)	-0.0579164	United States of America	Both	27	Age-standardized	477	Brain and central nervous system cancer
190	Incidence	396	-0.08(-0.22,0.06)	-0.0787167	Republic of San Marino	Both	27	Age-standardized	477	Brain and central nervous system cancer
191	Incidence	82	-0.11(-0.30,0.08)	-0.109757	Hellenic Republic	Both	27	Age-standardized	477	Brain and central nervous system cancer
192	Incidence	71	-0.13(-0.23,-0.04)	-0.134241	Australia	Both	27	Age-standardized	477	Brain and central nervous system cancer
193	Incidence	8	-0.17(-0.36,0.02)	-0.167962	Taiwan (Province of China)	Both	27	Age-standardized	477	Brain and central nervous system cancer
194	Incidence	151	-0.18(-0.43,0.06)	-0.181075	State of Qatar	Both	27	Age-standardized	477	Brain and central nervous system cancer
195	Incidence	72	-0.18(-0.30,-0.07)	-0.1828	New Zealand	Both	27	Age-standardized	477	Brain and central nervous system cancer
196	Incidence	74	-0.20(-0.32,-0.09)	-0.204015	Principality of Andorra	Both	27	Age-standardized	477	Brain and central nervous system cancer
197	Incidence	39	-0.34(-0.45,-0.23)	-0.337898	Republic of Tajikistan	Both	27	Age-standardized	477	Brain and central nervous system cancer
198	Incidence	87	-0.35(-0.57,-0.12)	-0.346379	Grand Duchy of Luxembourg	Both	27	Age-standardized	477	Brain and central nervous system cancer
199	Incidence	132	-0.37(-0.60,-0.13)	-0.367046	Republic of Panama	Both	27	Age-standardized	477	Brain and central nervous system cancer
200	Incidence	76	-0.37(-0.85,0.11)	-0.371161	Kingdom of Belgium	Both	27	Age-standardized	477	Brain and central nervous system cancer
201	Incidence	48	-0.67(-0.89,-0.45)	-0.671439	Hungary	Both	27	Age-standardized	477	Brain and central nervous system cancer
202	Incidence	140	-0.69(-0.81,-0.58)	-0.690523	Kingdom of Bahrain	Both	27	Age-standardized	477	Brain and central nervous system cancer
203	Incidence	22	-0.69(-1.02,-0.36)	-0.693811	Republic of Fiji	Both	27	Age-standardized	477	Brain and central nervous system cancer
204	Incidence	349	-1.29(-1.48,-1.10)	-1.29214	Greenland	Both	27	Age-standardized	477	Brain and central nervous system cancer
National-level EAPC data for ASDR of Brain and central nervous system cancer
	measure_name	location_id	EAPCs	EAPC	location_name	sex_name	age_id	age_name	cause_id	cause_name
1	Deaths	40	7.30(6.14,8.48)	7.30035	Turkmenistan	Both	27	Age-standardized	477	Brain and central nervous system cancer
2	Deaths	122	7.17(5.03,9.34)	7.16656	Republic of Ecuador	Both	27	Age-standardized	477	Brain and central nervous system cancer
3	Deaths	35	5.42(4.87,5.97)	5.41925	Georgia	Both	27	Age-standardized	477	Brain and central nervous system cancer
4	Deaths	37	4.20(3.60,4.81)	4.20079	Kyrgyz Republic	Both	27	Age-standardized	477	Brain and central nervous system cancer
5	Deaths	38	3.51(2.98,4.03)	3.5053	Mongolia	Both	27	Age-standardized	477	Brain and central nervous system cancer
6	Deaths	141	3.37(2.85,3.90)	3.37376	Arab Republic of Egypt	Both	27	Age-standardized	477	Brain and central nervous system cancer
7	Deaths	204	3.33(3.10,3.55)	3.32732	Republic of Chad	Both	27	Age-standardized	477	Brain and central nervous system cancer
8	Deaths	216	3.08(2.80,3.36)	3.07854	Republic of Senegal	Both	27	Age-standardized	477	Brain and central nervous system cancer
9	Deaths	217	3.07(2.84,3.31)	3.07437	Republic of Sierra Leone	Both	27	Age-standardized	477	Brain and central nervous system cancer
10	Deaths	218	2.96(2.77,3.14)	2.9584	Togolese Republic	Both	27	Age-standardized	477	Brain and central nervous system cancer
11	Deaths	133	2.95(1.98,3.94)	2.95363	Bolivarian Republic of Venezuela	Both	27	Age-standardized	477	Brain and central nervous system cancer
12	Deaths	210	2.93(2.65,3.22)	2.9321	Republic of Liberia	Both	27	Age-standardized	477	Brain and central nervous system cancer
13	Deaths	201	2.88(2.72,3.04)	2.87941	Burkina Faso	Both	27	Age-standardized	477	Brain and central nervous system cancer
14	Deaths	113	2.87(2.55,3.20)	2.87364	Republic of Guyana	Both	27	Age-standardized	477	Brain and central nervous system cancer
15	Deaths	209	2.86(2.61,3.11)	2.86247	Republic of Guinea-Bissau	Both	27	Age-standardized	477	Brain and central nervous system cancer
16	Deaths	202	2.82(2.61,3.03)	2.81875	Republic of Cameroon	Both	27	Age-standardized	477	Brain and central nervous system cancer
17	Deaths	203	2.71(1.98,3.45)	2.71073	Republic of Cabo Verde	Both	27	Age-standardized	477	Brain and central nervous system cancer
18	Deaths	200	2.66(2.49,2.83)	2.65997	Republic of Benin	Both	27	Age-standardized	477	Brain and central nervous system cancer
19	Deaths	212	2.60(2.39,2.81)	2.599	Islamic Republic of Mauritania	Both	27	Age-standardized	477	Brain and central nervous system cancer
20	Deaths	213	2.49(2.32,2.66)	2.48633	Republic of the Niger	Both	27	Age-standardized	477	Brain and central nervous system cancer
21	Deaths	98	2.34(1.73,2.96)	2.3441	Republic of Chile	Both	27	Age-standardized	477	Brain and central nervous system cancer
22	Deaths	136	2.29(1.87,2.71)	2.28944	Republic of Paraguay	Both	27	Age-standardized	477	Brain and central nervous system cancer
23	Deaths	376	2.28(1.93,2.63)	2.28232	Northern Mariana Islands	Both	27	Age-standardized	477	Brain and central nervous system cancer
24	Deaths	106	2.01(1.79,2.23)	2.01191	Commonwealth of the Bahamas	Both	27	Age-standardized	477	Brain and central nervous system cancer
25	Deaths	351	1.99(1.64,2.34)	1.99006	Guam	Both	27	Age-standardized	477	Brain and central nervous system cancer
26	Deaths	59	1.95(1.66,2.23)	1.94628	Republic of Latvia	Both	27	Age-standardized	477	Brain and central nervous system cancer
27	Deaths	57	1.94(1.72,2.16)	1.94167	Republic of Belarus	Both	27	Age-standardized	477	Brain and central nervous system cancer
28	Deaths	298	1.93(1.64,2.22)	1.92998	American Samoa	Both	27	Age-standardized	477	Brain and central nervous system cancer
29	Deaths	45	1.92(1.61,2.24)	1.92093	Republic of Bulgaria	Both	27	Age-standardized	477	Brain and central nervous system cancer
30	Deaths	117	1.88(1.72,2.04)	1.87865	Saint Vincent and the Grenadines	Both	27	Age-standardized	477	Brain and central nervous system cancer
31	Deaths	112	1.87(1.67,2.07)	1.87127	Grenada	Both	27	Age-standardized	477	Brain and central nervous system cancer
32	Deaths	108	1.82(1.40,2.24)	1.82277	Belize	Both	27	Age-standardized	477	Brain and central nervous system cancer
33	Deaths	194	1.82(1.61,2.03)	1.8207	Kingdom of Lesotho	Both	27	Age-standardized	477	Brain and central nervous system cancer
34	Deaths	105	1.79(1.56,2.01)	1.78842	Antigua and Barbuda	Both	27	Age-standardized	477	Brain and central nervous system cancer
35	Deaths	183	1.75(0.85,2.65)	1.74671	Republic of Mauritius	Both	27	Age-standardized	477	Brain and central nervous system cancer
36	Deaths	198	1.69(1.29,2.10)	1.69135	Republic of Zimbabwe	Both	27	Age-standardized	477	Brain and central nervous system cancer
37	Deaths	109	1.51(1.33,1.70)	1.51465	Republic of Cuba	Both	27	Age-standardized	477	Brain and central nervous system cancer
38	Deaths	67	1.50(1.26,1.74)	1.50021	Japan	Both	27	Age-standardized	477	Brain and central nervous system cancer
39	Deaths	60	1.45(1.20,1.71)	1.45415	Republic of Lithuania	Both	27	Age-standardized	477	Brain and central nervous system cancer
40	Deaths	115	1.45(1.19,1.72)	1.45314	Jamaica	Both	27	Age-standardized	477	Brain and central nervous system cancer
41	Deaths	127	1.42(1.13,1.71)	1.42029	Republic of El Salvador	Both	27	Age-standardized	477	Brain and central nervous system cancer
42	Deaths	121	1.41(1.20,1.63)	1.41312	Plurinational State of Bolivia	Both	27	Age-standardized	477	Brain and central nervous system cancer
43	Deaths	110	1.41(1.30,1.52)	1.41006	Commonwealth of Dominica	Both	27	Age-standardized	477	Brain and central nervous system cancer
44	Deaths	180	1.41(1.29,1.53)	1.40814	Republic of Kenya	Both	27	Age-standardized	477	Brain and central nervous system cancer
45	Deaths	197	1.34(1.09,1.60)	1.34446	Kingdom of Eswatini	Both	27	Age-standardized	477	Brain and central nervous system cancer
46	Deaths	52	1.23(0.98,1.48)	1.23041	Romania	Both	27	Age-standardized	477	Brain and central nervous system cancer
47	Deaths	41	1.22(1.07,1.38)	1.2247	Republic of Uzbekistan	Both	27	Age-standardized	477	Brain and central nervous system cancer
48	Deaths	214	1.17(1.02,1.31)	1.1687	Federal Republic of Nigeria	Both	27	Age-standardized	477	Brain and central nervous system cancer
49	Deaths	111	1.11(0.98,1.23)	1.10735	Dominican Republic	Both	27	Age-standardized	477	Brain and central nervous system cancer
50	Deaths	126	1.09(0.70,1.49)	1.09203	Republic of Costa Rica	Both	27	Age-standardized	477	Brain and central nervous system cancer
51	Deaths	128	1.04(0.18,1.91)	1.03904	Republic of Guatemala	Both	27	Age-standardized	477	Brain and central nervous system cancer
52	Deaths	413	1.03(0.42,1.64)	1.02825	Tokelau	Both	27	Age-standardized	477	Brain and central nervous system cancer
53	Deaths	116	1.03(0.94,1.12)	1.02638	Saint Lucia	Both	27	Age-standardized	477	Brain and central nervous system cancer
54	Deaths	131	1.00(0.64,1.37)	1.00449	Republic of Nicaragua	Both	27	Age-standardized	477	Brain and central nervous system cancer
55	Deaths	422	1.00(0.54,1.47)	1.00281	United States Virgin Islands	Both	27	Age-standardized	477	Brain and central nervous system cancer
56	Deaths	61	0.99(0.66,1.32)	0.991548	Republic of Moldova	Both	27	Age-standardized	477	Brain and central nervous system cancer
57	Deaths	44	0.97(0.79,1.14)	0.965537	Bosnia and Herzegovina	Both	27	Age-standardized	477	Brain and central nervous system cancer
58	Deaths	28	0.96(0.88,1.04)	0.961904	Solomon Islands	Both	27	Age-standardized	477	Brain and central nervous system cancer
59	Deaths	157	0.95(0.86,1.05)	0.951121	Republic of Yemen	Both	27	Age-standardized	477	Brain and central nervous system cancer
60	Deaths	393	0.95(0.79,1.11)	0.950405	Saint Kitts and Nevis	Both	27	Age-standardized	477	Brain and central nervous system cancer
61	Deaths	17	0.94(0.69,1.19)	0.942401	Democratic Socialist Republic of Sri Lanka	Both	27	Age-standardized	477	Brain and central nervous system cancer
62	Deaths	135	0.93(0.69,1.17)	0.93416	Federative Republic of Brazil	Both	27	Age-standardized	477	Brain and central nervous system cancer
63	Deaths	184	0.92(0.84,1.01)	0.923186	Republic of Mozambique	Both	27	Age-standardized	477	Brain and central nervous system cancer
64	Deaths	367	0.91(0.67,1.15)	0.910552	Principality of Monaco	Both	27	Age-standardized	477	Brain and central nervous system cancer
65	Deaths	19	0.91(0.77,1.05)	0.908126	Democratic Republic of Timor-Leste	Both	27	Age-standardized	477	Brain and central nervous system cancer
66	Deaths	62	0.88(0.78,0.99)	0.883203	Russian Federation	Both	27	Age-standardized	477	Brain and central nervous system cancer
67	Deaths	385	0.88(0.74,1.01)	0.87784	Puerto Rico	Both	27	Age-standardized	477	Brain and central nervous system cancer
68	Deaths	143	0.88(0.72,1.03)	0.875784	Republic of Iraq	Both	27	Age-standardized	477	Brain and central nervous system cancer
69	Deaths	178	0.86(0.73,0.98)	0.855826	State of Eritrea	Both	27	Age-standardized	477	Brain and central nervous system cancer
70	Deaths	168	0.85(0.77,0.92)	0.846809	Republic of Angola	Both	27	Age-standardized	477	Brain and central nervous system cancer
71	Deaths	30	0.84(0.78,0.91)	0.843585	Republic of Vanuatu	Both	27	Age-standardized	477	Brain and central nervous system cancer
72	Deaths	171	0.81(0.66,0.96)	0.808167	Democratic Republic of the Congo	Both	27	Age-standardized	477	Brain and central nervous system cancer
73	Deaths	118	0.79(0.66,0.93)	0.792718	Republic of Suriname	Both	27	Age-standardized	477	Brain and central nervous system cancer
74	Deaths	374	0.79(0.40,1.18)	0.792266	Republic of Niue	Both	27	Age-standardized	477	Brain and central nervous system cancer
75	Deaths	522	0.78(0.73,0.84)	0.784714	Republic of Sudan	Both	27	Age-standardized	477	Brain and central nervous system cancer
76	Deaths	10	0.78(0.75,0.81)	0.781388	Kingdom of Cambodia	Both	27	Age-standardized	477	Brain and central nervous system cancer
77	Deaths	33	0.78(0.55,1.01)	0.778107	Republic of Armenia	Both	27	Age-standardized	477	Brain and central nervous system cancer
78	Deaths	99	0.76(0.56,0.97)	0.764704	Eastern Republic of Uruguay	Both	27	Age-standardized	477	Brain and central nervous system cancer
79	Deaths	66	0.76(0.60,0.93)	0.76166	Brunei Darussalam	Both	27	Age-standardized	477	Brain and central nervous system cancer
80	Deaths	24	0.76(0.69,0.83)	0.758141	Republic of the Marshall Islands	Both	27	Age-standardized	477	Brain and central nervous system cancer
81	Deaths	160	0.75(0.68,0.82)	0.749315	Islamic Republic of Afghanistan	Both	27	Age-standardized	477	Brain and central nervous system cancer
82	Deaths	20	0.74(0.67,0.82)	0.744268	Socialist Republic of Viet Nam	Both	27	Age-standardized	477	Brain and central nervous system cancer
83	Deaths	94	0.74(0.37,1.11)	0.741581	Swiss Confederation	Both	27	Age-standardized	477	Brain and central nervous system cancer
84	Deaths	172	0.73(0.68,0.78)	0.726179	Republic of Equatorial Guinea	Both	27	Age-standardized	477	Brain and central nervous system cancer
85	Deaths	46	0.68(0.33,1.03)	0.679975	Republic of Croatia	Both	27	Age-standardized	477	Brain and central nervous system cancer
86	Deaths	416	0.66(0.62,0.70)	0.664829	Tuvalu	Both	27	Age-standardized	477	Brain and central nervous system cancer
87	Deaths	107	0.66(0.49,0.82)	0.657034	Barbados	Both	27	Age-standardized	477	Brain and central nervous system cancer
88	Deaths	196	0.65(0.56,0.73)	0.645684	Republic of South Africa	Both	27	Age-standardized	477	Brain and central nervous system cancer
89	Deaths	26	0.64(0.61,0.67)	0.641584	Independent State of Papua New Guinea	Both	27	Age-standardized	477	Brain and central nervous system cancer
90	Deaths	11	0.63(0.52,0.74)	0.631397	Republic of Indonesia	Both	27	Age-standardized	477	Brain and central nervous system cancer
91	Deaths	190	0.61(0.46,0.75)	0.609375	Republic of Uganda	Both	27	Age-standardized	477	Brain and central nervous system cancer
92	Deaths	114	0.61(0.55,0.67)	0.608712	Republic of Haiti	Both	27	Age-standardized	477	Brain and central nervous system cancer
93	Deaths	208	0.61(0.53,0.68)	0.605801	Republic of Guinea	Both	27	Age-standardized	477	Brain and central nervous system cancer
94	Deaths	80	0.60(0.49,0.70)	0.595392	French Republic	Both	27	Age-standardized	477	Brain and central nervous system cancer
95	Deaths	206	0.58(0.36,0.81)	0.584732	Republic of the Gambia	Both	27	Age-standardized	477	Brain and central nervous system cancer
96	Deaths	162	0.57(0.50,0.65)	0.57409	Kingdom of Bhutan	Both	27	Age-standardized	477	Brain and central nervous system cancer
97	Deaths	193	0.57(0.41,0.74)	0.573197	Republic of Botswana	Both	27	Age-standardized	477	Brain and central nervous system cancer
98	Deaths	119	0.57(0.44,0.69)	0.565778	Republic of Trinidad and Tobago	Both	27	Age-standardized	477	Brain and central nervous system cancer
99	Deaths	97	0.55(0.24,0.85)	0.545665	Argentine Republic	Both	27	Age-standardized	477	Brain and central nervous system cancer
100	Deaths	177	0.54(0.39,0.70)	0.544547	Republic of Djibouti	Both	27	Age-standardized	477	Brain and central nervous system cancer
101	Deaths	205	0.53(0.41,0.64)	0.529165	Republic of Côte d'Ivoire	Both	27	Age-standardized	477	Brain and central nervous system cancer
102	Deaths	191	0.52(0.45,0.59)	0.521715	Republic of Zambia	Both	27	Age-standardized	477	Brain and central nervous system cancer
103	Deaths	58	0.52(0.18,0.86)	0.519678	Republic of Estonia	Both	27	Age-standardized	477	Brain and central nervous system cancer
104	Deaths	25	0.51(0.45,0.57)	0.508396	Federated States of Micronesia	Both	27	Age-standardized	477	Brain and central nervous system cancer
105	Deaths	195	0.50(0.40,0.61)	0.504202	Republic of Namibia	Both	27	Age-standardized	477	Brain and central nervous system cancer
106	Deaths	435	0.50(0.35,0.65)	0.501864	Republic of South Sudan	Both	27	Age-standardized	477	Brain and central nervous system cancer
107	Deaths	182	0.50(0.43,0.56)	0.495839	Republic of Malawi	Both	27	Age-standardized	477	Brain and central nervous system cancer
108	Deaths	63	0.49(0.35,0.63)	0.489672	Ukraine	Both	27	Age-standardized	477	Brain and central nervous system cancer
109	Deaths	12	0.48(0.42,0.55)	0.484203	Lao People's Democratic Republic	Both	27	Age-standardized	477	Brain and central nervous system cancer
110	Deaths	29	0.47(0.37,0.58)	0.473868	Kingdom of Tonga	Both	27	Age-standardized	477	Brain and central nervous system cancer
111	Deaths	164	0.47(0.35,0.58)	0.465559	Federal Democratic Republic of Nepal	Both	27	Age-standardized	477	Brain and central nervous system cancer
112	Deaths	207	0.46(0.36,0.56)	0.460463	Republic of Ghana	Both	27	Age-standardized	477	Brain and central nervous system cancer
113	Deaths	16	0.45(0.41,0.49)	0.453454	Republic of the Philippines	Both	27	Age-standardized	477	Brain and central nervous system cancer
114	Deaths	176	0.45(0.29,0.61)	0.449057	Union of the Comoros	Both	27	Age-standardized	477	Brain and central nervous system cancer
115	Deaths	189	0.45(0.39,0.50)	0.44542	United Republic of Tanzania	Both	27	Age-standardized	477	Brain and central nervous system cancer
116	Deaths	369	0.43(0.38,0.47)	0.425183	Republic of Nauru	Both	27	Age-standardized	477	Brain and central nervous system cancer
117	Deaths	215	0.39(0.26,0.52)	0.392477	Democratic Republic of Sao Tome and Principe	Both	27	Age-standardized	477	Brain and central nervous system cancer
118	Deaths	169	0.38(0.34,0.41)	0.376233	Central African Republic	Both	27	Age-standardized	477	Brain and central nervous system cancer
119	Deaths	186	0.37(0.18,0.56)	0.366788	Republic of Seychelles	Both	27	Age-standardized	477	Brain and central nervous system cancer
120	Deaths	148	0.37(0.33,0.40)	0.365631	Kingdom of Morocco	Both	27	Age-standardized	477	Brain and central nervous system cancer
121	Deaths	305	0.36(0.22,0.49)	0.355858	Bermuda	Both	27	Age-standardized	477	Brain and central nervous system cancer
122	Deaths	142	0.35(0.16,0.54)	0.351637	Islamic Republic of Iran	Both	27	Age-standardized	477	Brain and central nervous system cancer
123	Deaths	173	0.35(0.30,0.40)	0.35046	Gabonese Republic	Both	27	Age-standardized	477	Brain and central nervous system cancer
124	Deaths	129	0.34(0.29,0.40)	0.344592	Republic of Honduras	Both	27	Age-standardized	477	Brain and central nervous system cancer
125	Deaths	88	0.33(0.17,0.49)	0.332998	Republic of Malta	Both	27	Age-standardized	477	Brain and central nervous system cancer
126	Deaths	49	0.33(0.07,0.58)	0.325467	North Macedonia	Both	27	Age-standardized	477	Brain and central nervous system cancer
127	Deaths	187	0.31(0.23,0.40)	0.31454	Federal Republic of Somalia	Both	27	Age-standardized	477	Brain and central nervous system cancer
128	Deaths	23	0.31(0.20,0.42)	0.313032	Republic of Kiribati	Both	27	Age-standardized	477	Brain and central nervous system cancer
129	Deaths	179	0.30(0.13,0.47)	0.30441	Federal Democratic Republic of Ethiopia	Both	27	Age-standardized	477	Brain and central nervous system cancer
130	Deaths	147	0.30(0.22,0.38)	0.303784	State of Libya	Both	27	Age-standardized	477	Brain and central nervous system cancer
131	Deaths	170	0.30(0.22,0.38)	0.299848	Republic of the Congo	Both	27	Age-standardized	477	Brain and central nervous system cancer
132	Deaths	165	0.30(0.21,0.39)	0.299829	Islamic Republic of Pakistan	Both	27	Age-standardized	477	Brain and central nervous system cancer
133	Deaths	211	0.29(0.23,0.36)	0.292024	Republic of Mali	Both	27	Age-standardized	477	Brain and central nervous system cancer
134	Deaths	36	0.29(0.01,0.57)	0.288265	Republic of Kazakhstan	Both	27	Age-standardized	477	Brain and central nervous system cancer
135	Deaths	91	0.26(0.09,0.43)	0.263049	Portuguese Republic	Both	27	Age-standardized	477	Brain and central nervous system cancer
136	Deaths	15	0.26(0.19,0.33)	0.260807	Republic of the Union of Myanmar	Both	27	Age-standardized	477	Brain and central nervous system cancer
137	Deaths	7	0.24(0.19,0.28)	0.237759	Democratic People's Republic of Korea	Both	27	Age-standardized	477	Brain and central nervous system cancer
138	Deaths	43	0.23(0.01,0.44)	0.22762	Republic of Albania	Both	27	Age-standardized	477	Brain and central nervous system cancer
139	Deaths	54	0.22(0.08,0.37)	0.224447	Slovak Republic	Both	27	Age-standardized	477	Brain and central nervous system cancer
140	Deaths	175	0.20(0.12,0.29)	0.204053	Republic of Burundi	Both	27	Age-standardized	477	Brain and central nervous system cancer
141	Deaths	130	0.15(-0.04,0.34)	0.152599	United Mexican States	Both	27	Age-standardized	477	Brain and central nervous system cancer
142	Deaths	95	0.15(0.07,0.23)	0.151688	United Kingdom of Great Britain and Northern Ireland	Both	27	Age-standardized	477	Brain and central nervous system cancer
143	Deaths	85	0.15(-0.22,0.53)	0.150015	State of Israel	Both	27	Age-standardized	477	Brain and central nervous system cancer
144	Deaths	34	0.15(-0.02,0.31)	0.1451	Republic of Azerbaijan	Both	27	Age-standardized	477	Brain and central nervous system cancer
145	Deaths	69	0.14(-0.38,0.67)	0.143318	Republic of Singapore	Both	27	Age-standardized	477	Brain and central nervous system cancer
146	Deaths	181	0.14(0.05,0.23)	0.142514	Republic of Madagascar	Both	27	Age-standardized	477	Brain and central nervous system cancer
147	Deaths	101	0.11(-0.11,0.33)	0.111111	Canada	Both	27	Age-standardized	477	Brain and central nervous system cancer
148	Deaths	51	0.11(-0.19,0.40)	0.106557	Republic of Poland	Both	27	Age-standardized	477	Brain and central nervous system cancer
149	Deaths	125	0.10(-0.19,0.38)	0.0965996	Republic of Colombia	Both	27	Age-standardized	477	Brain and central nervous system cancer
150	Deaths	150	0.09(-0.07,0.26)	0.0941388	Sultanate of Oman	Both	27	Age-standardized	477	Brain and central nervous system cancer
151	Deaths	13	0.09(-0.05,0.23)	0.0884882	Malaysia	Both	27	Age-standardized	477	Brain and central nervous system cancer
152	Deaths	81	0.07(-0.05,0.20)	0.0719895	Federal Republic of Germany	Both	27	Age-standardized	477	Brain and central nervous system cancer
153	Deaths	163	0.07(-0.04,0.18)	0.0698367	Republic of India	Both	27	Age-standardized	477	Brain and central nervous system cancer
154	Deaths	146	0.07(-0.03,0.17)	0.0689696	Lebanese Republic	Both	27	Age-standardized	477	Brain and central nervous system cancer
155	Deaths	92	0.06(-0.08,0.20)	0.0612946	Kingdom of Spain	Both	27	Age-standardized	477	Brain and central nervous system cancer
156	Deaths	27	0.05(-0.02,0.13)	0.0548515	Independent State of Samoa	Both	27	Age-standardized	477	Brain and central nervous system cancer
157	Deaths	123	0.02(-0.07,0.12)	0.0244643	Republic of Peru	Both	27	Age-standardized	477	Brain and central nervous system cancer
158	Deaths	53	0.02(-0.12,0.15)	0.0174435	Republic of Serbia	Both	27	Age-standardized	477	Brain and central nervous system cancer
159	Deaths	55	-0.04(-0.30,0.22)	-0.0423987	Republic of Slovenia	Both	27	Age-standardized	477	Brain and central nervous system cancer
160	Deaths	161	-0.04(-0.11,0.02)	-0.043107	People's Republic of Bangladesh	Both	27	Age-standardized	477	Brain and central nervous system cancer
161	Deaths	152	-0.04(-0.46,0.38)	-0.0443939	Kingdom of Saudi Arabia	Both	27	Age-standardized	477	Brain and central nervous system cancer
162	Deaths	89	-0.05(-0.24,0.14)	-0.0475008	Kingdom of the Netherlands	Both	27	Age-standardized	477	Brain and central nervous system cancer
163	Deaths	50	-0.05(-0.13,0.03)	-0.0493594	Montenegro	Both	27	Age-standardized	477	Brain and central nervous system cancer
164	Deaths	156	-0.05(-0.34,0.23)	-0.0528463	United Arab Emirates	Both	27	Age-standardized	477	Brain and central nervous system cancer
165	Deaths	75	-0.05(-0.17,0.06)	-0.0544836	Republic of Austria	Both	27	Age-standardized	477	Brain and central nervous system cancer
166	Deaths	47	-0.05(-0.33,0.22)	-0.0545999	Czech Republic	Both	27	Age-standardized	477	Brain and central nervous system cancer
167	Deaths	77	-0.05(-0.12,0.01)	-0.0546314	Republic of Cyprus	Both	27	Age-standardized	477	Brain and central nervous system cancer
168	Deaths	185	-0.07(-0.15,0.01)	-0.0674126	Republic of Rwanda	Both	27	Age-standardized	477	Brain and central nervous system cancer
169	Deaths	380	-0.08(-0.12,-0.04)	-0.0758349	Republic of Palau	Both	27	Age-standardized	477	Brain and central nervous system cancer
170	Deaths	320	-0.11(-0.28,0.07)	-0.105403	Cook Islands	Both	27	Age-standardized	477	Brain and central nervous system cancer
171	Deaths	139	-0.11(-0.16,-0.07)	-0.113969	People's Democratic Republic of Algeria	Both	27	Age-standardized	477	Brain and central nervous system cancer
172	Deaths	18	-0.12(-0.46,0.22)	-0.121109	Kingdom of Thailand	Both	27	Age-standardized	477	Brain and central nervous system cancer
173	Deaths	149	-0.13(-0.22,-0.03)	-0.12581	Palestine	Both	27	Age-standardized	477	Brain and central nervous system cancer
174	Deaths	78	-0.18(-0.54,0.19)	-0.175909	Kingdom of Denmark	Both	27	Age-standardized	477	Brain and central nervous system cancer
175	Deaths	154	-0.19(-0.24,-0.14)	-0.191926	Republic of Tunisia	Both	27	Age-standardized	477	Brain and central nervous system cancer
176	Deaths	86	-0.21(-0.39,-0.02)	-0.205239	Republic of Italy	Both	27	Age-standardized	477	Brain and central nervous system cancer
177	Deaths	153	-0.23(-0.31,-0.16)	-0.234557	Syrian Arab Republic	Both	27	Age-standardized	477	Brain and central nervous system cancer
178	Deaths	82	-0.25(-0.38,-0.11)	-0.245973	Hellenic Republic	Both	27	Age-standardized	477	Brain and central nervous system cancer
179	Deaths	145	-0.25(-0.68,0.18)	-0.250362	State of Kuwait	Both	27	Age-standardized	477	Brain and central nervous system cancer
180	Deaths	84	-0.28(-0.48,-0.09)	-0.283855	Ireland	Both	27	Age-standardized	477	Brain and central nervous system cancer
181	Deaths	90	-0.29(-0.51,-0.06)	-0.286858	Kingdom of Norway	Both	27	Age-standardized	477	Brain and central nervous system cancer
182	Deaths	102	-0.30(-0.37,-0.24)	-0.301697	United States of America	Both	27	Age-standardized	477	Brain and central nervous system cancer
183	Deaths	396	-0.34(-0.51,-0.17)	-0.339514	Republic of San Marino	Both	27	Age-standardized	477	Brain and central nervous system cancer
184	Deaths	155	-0.34(-0.56,-0.12)	-0.343824	Republic of Turkey	Both	27	Age-standardized	477	Brain and central nervous system cancer
185	Deaths	83	-0.38(-0.47,-0.28)	-0.375739	Republic of Iceland	Both	27	Age-standardized	477	Brain and central nervous system cancer
186	Deaths	144	-0.39(-0.51,-0.27)	-0.390821	Hashemite Kingdom of Jordan	Both	27	Age-standardized	477	Brain and central nervous system cancer
187	Deaths	71	-0.44(-0.54,-0.34)	-0.439804	Australia	Both	27	Age-standardized	477	Brain and central nervous system cancer
188	Deaths	6	-0.48(-0.57,-0.39)	-0.479982	People's Republic of China	Both	27	Age-standardized	477	Brain and central nervous system cancer
189	Deaths	93	-0.48(-0.65,-0.31)	-0.481364	Kingdom of Sweden	Both	27	Age-standardized	477	Brain and central nervous system cancer
190	Deaths	132	-0.49(-0.75,-0.24)	-0.49453	Republic of Panama	Both	27	Age-standardized	477	Brain and central nervous system cancer
191	Deaths	39	-0.50(-0.62,-0.38)	-0.498123	Republic of Tajikistan	Both	27	Age-standardized	477	Brain and central nervous system cancer
192	Deaths	14	-0.50(-0.67,-0.33)	-0.500699	Republic of Maldives	Both	27	Age-standardized	477	Brain and central nervous system cancer
193	Deaths	79	-0.60(-0.72,-0.48)	-0.599005	Republic of Finland	Both	27	Age-standardized	477	Brain and central nervous system cancer
194	Deaths	8	-0.67(-0.89,-0.45)	-0.670326	Taiwan (Province of China)	Both	27	Age-standardized	477	Brain and central nervous system cancer
195	Deaths	74	-0.69(-0.79,-0.58)	-0.687639	Principality of Andorra	Both	27	Age-standardized	477	Brain and central nervous system cancer
196	Deaths	151	-0.72(-1.03,-0.41)	-0.721394	State of Qatar	Both	27	Age-standardized	477	Brain and central nervous system cancer
197	Deaths	22	-0.74(-1.06,-0.42)	-0.740969	Republic of Fiji	Both	27	Age-standardized	477	Brain and central nervous system cancer
198	Deaths	72	-0.78(-0.91,-0.65)	-0.780439	New Zealand	Both	27	Age-standardized	477	Brain and central nervous system cancer
199	Deaths	87	-0.90(-1.05,-0.74)	-0.895503	Grand Duchy of Luxembourg	Both	27	Age-standardized	477	Brain and central nervous system cancer
200	Deaths	76	-0.92(-1.40,-0.44)	-0.920916	Kingdom of Belgium	Both	27	Age-standardized	477	Brain and central nervous system cancer
201	Deaths	48	-0.97(-1.18,-0.76)	-0.971066	Hungary	Both	27	Age-standardized	477	Brain and central nervous system cancer
202	Deaths	140	-1.03(-1.17,-0.89)	-1.03113	Kingdom of Bahrain	Both	27	Age-standardized	477	Brain and central nervous system cancer
203	Deaths	68	-1.41(-1.72,-1.10)	-1.40612	Republic of Korea	Both	27	Age-standardized	477	Brain and central nervous system cancer
204	Deaths	349	-1.63(-1.79,-1.47)	-1.62809	Greenland	Both	27	Age-standardized	477	Brain and central nervous system cancer
National-level EAPC data for DALYs of Brain and central nervous system cancer
	measure_name	location_id	EAPCs	EAPC	location_name	sex_name	age_id	age_name	cause_id	cause_name
1	DALYs (Disability-Adjusted Life Years)	40	6.95(5.87,8.04)	6.94798	Turkmenistan	Both	27	Age-standardized	477	Brain and central nervous system cancer
2	DALYs (Disability-Adjusted Life Years)	122	6.59(4.49,8.73)	6.58862	Republic of Ecuador	Both	27	Age-standardized	477	Brain and central nervous system cancer
3	DALYs (Disability-Adjusted Life Years)	35	4.90(4.34,5.46)	4.89622	Georgia	Both	27	Age-standardized	477	Brain and central nervous system cancer
4	DALYs (Disability-Adjusted Life Years)	37	3.92(3.32,4.52)	3.91561	Kyrgyz Republic	Both	27	Age-standardized	477	Brain and central nervous system cancer
5	DALYs (Disability-Adjusted Life Years)	204	3.13(2.93,3.33)	3.13342	Republic of Chad	Both	27	Age-standardized	477	Brain and central nervous system cancer
6	DALYs (Disability-Adjusted Life Years)	38	3.08(2.55,3.62)	3.084	Mongolia	Both	27	Age-standardized	477	Brain and central nervous system cancer
7	DALYs (Disability-Adjusted Life Years)	113	2.99(2.62,3.37)	2.99496	Republic of Guyana	Both	27	Age-standardized	477	Brain and central nervous system cancer
8	DALYs (Disability-Adjusted Life Years)	133	2.80(1.90,3.71)	2.80213	Bolivarian Republic of Venezuela	Both	27	Age-standardized	477	Brain and central nervous system cancer
9	DALYs (Disability-Adjusted Life Years)	217	2.79(2.54,3.04)	2.79123	Republic of Sierra Leone	Both	27	Age-standardized	477	Brain and central nervous system cancer
10	DALYs (Disability-Adjusted Life Years)	201	2.77(2.59,2.95)	2.76591	Burkina Faso	Both	27	Age-standardized	477	Brain and central nervous system cancer
11	DALYs (Disability-Adjusted Life Years)	216	2.75(2.45,3.05)	2.74664	Republic of Senegal	Both	27	Age-standardized	477	Brain and central nervous system cancer
12	DALYs (Disability-Adjusted Life Years)	141	2.71(2.26,3.17)	2.71216	Arab Republic of Egypt	Both	27	Age-standardized	477	Brain and central nervous system cancer
13	DALYs (Disability-Adjusted Life Years)	202	2.65(2.44,2.86)	2.65183	Republic of Cameroon	Both	27	Age-standardized	477	Brain and central nervous system cancer
14	DALYs (Disability-Adjusted Life Years)	210	2.62(2.25,2.98)	2.61664	Republic of Liberia	Both	27	Age-standardized	477	Brain and central nervous system cancer
15	DALYs (Disability-Adjusted Life Years)	218	2.59(2.42,2.75)	2.58589	Togolese Republic	Both	27	Age-standardized	477	Brain and central nervous system cancer
16	DALYs (Disability-Adjusted Life Years)	209	2.54(2.27,2.81)	2.54162	Republic of Guinea-Bissau	Both	27	Age-standardized	477	Brain and central nervous system cancer
17	DALYs (Disability-Adjusted Life Years)	376	2.43(2.07,2.80)	2.43395	Northern Mariana Islands	Both	27	Age-standardized	477	Brain and central nervous system cancer
18	DALYs (Disability-Adjusted Life Years)	200	2.41(2.26,2.56)	2.41014	Republic of Benin	Both	27	Age-standardized	477	Brain and central nervous system cancer
19	DALYs (Disability-Adjusted Life Years)	203	2.38(1.76,3.00)	2.37796	Republic of Cabo Verde	Both	27	Age-standardized	477	Brain and central nervous system cancer
20	DALYs (Disability-Adjusted Life Years)	351	2.34(1.96,2.73)	2.34417	Guam	Both	27	Age-standardized	477	Brain and central nervous system cancer
21	DALYs (Disability-Adjusted Life Years)	212	2.31(2.10,2.53)	2.31472	Islamic Republic of Mauritania	Both	27	Age-standardized	477	Brain and central nervous system cancer
22	DALYs (Disability-Adjusted Life Years)	198	2.11(1.66,2.55)	2.10506	Republic of Zimbabwe	Both	27	Age-standardized	477	Brain and central nervous system cancer
23	DALYs (Disability-Adjusted Life Years)	98	2.04(1.44,2.66)	2.04429	Republic of Chile	Both	27	Age-standardized	477	Brain and central nervous system cancer
24	DALYs (Disability-Adjusted Life Years)	136	2.02(1.60,2.43)	2.01588	Republic of Paraguay	Both	27	Age-standardized	477	Brain and central nervous system cancer
25	DALYs (Disability-Adjusted Life Years)	298	1.99(1.70,2.28)	1.98767	American Samoa	Both	27	Age-standardized	477	Brain and central nervous system cancer
26	DALYs (Disability-Adjusted Life Years)	194	1.98(1.76,2.20)	1.98262	Kingdom of Lesotho	Both	27	Age-standardized	477	Brain and central nervous system cancer
27	DALYs (Disability-Adjusted Life Years)	213	1.98(1.82,2.14)	1.97722	Republic of the Niger	Both	27	Age-standardized	477	Brain and central nervous system cancer
28	DALYs (Disability-Adjusted Life Years)	106	1.82(1.60,2.05)	1.82175	Commonwealth of the Bahamas	Both	27	Age-standardized	477	Brain and central nervous system cancer
29	DALYs (Disability-Adjusted Life Years)	117	1.77(1.58,1.95)	1.76515	Saint Vincent and the Grenadines	Both	27	Age-standardized	477	Brain and central nervous system cancer
30	DALYs (Disability-Adjusted Life Years)	110	1.72(1.60,1.84)	1.72307	Commonwealth of Dominica	Both	27	Age-standardized	477	Brain and central nervous system cancer
31	DALYs (Disability-Adjusted Life Years)	183	1.71(0.83,2.61)	1.71232	Republic of Mauritius	Both	27	Age-standardized	477	Brain and central nervous system cancer
32	DALYs (Disability-Adjusted Life Years)	112	1.67(1.48,1.87)	1.67442	Grenada	Both	27	Age-standardized	477	Brain and central nervous system cancer
33	DALYs (Disability-Adjusted Life Years)	105	1.64(1.42,1.86)	1.64395	Antigua and Barbuda	Both	27	Age-standardized	477	Brain and central nervous system cancer
34	DALYs (Disability-Adjusted Life Years)	57	1.59(1.33,1.85)	1.58825	Republic of Belarus	Both	27	Age-standardized	477	Brain and central nervous system cancer
35	DALYs (Disability-Adjusted Life Years)	413	1.54(0.56,2.54)	1.54444	Tokelau	Both	27	Age-standardized	477	Brain and central nervous system cancer
36	DALYs (Disability-Adjusted Life Years)	108	1.50(1.11,1.89)	1.5024	Belize	Both	27	Age-standardized	477	Brain and central nervous system cancer
37	DALYs (Disability-Adjusted Life Years)	59	1.48(1.20,1.76)	1.48139	Republic of Latvia	Both	27	Age-standardized	477	Brain and central nervous system cancer
38	DALYs (Disability-Adjusted Life Years)	197	1.46(1.20,1.71)	1.45742	Kingdom of Eswatini	Both	27	Age-standardized	477	Brain and central nervous system cancer
39	DALYs (Disability-Adjusted Life Years)	180	1.41(1.28,1.55)	1.41482	Republic of Kenya	Both	27	Age-standardized	477	Brain and central nervous system cancer
40	DALYs (Disability-Adjusted Life Years)	67	1.27(1.04,1.49)	1.26637	Japan	Both	27	Age-standardized	477	Brain and central nervous system cancer
41	DALYs (Disability-Adjusted Life Years)	41	1.20(1.06,1.34)	1.20221	Republic of Uzbekistan	Both	27	Age-standardized	477	Brain and central nervous system cancer
42	DALYs (Disability-Adjusted Life Years)	45	1.20(0.91,1.49)	1.2013	Republic of Bulgaria	Both	27	Age-standardized	477	Brain and central nervous system cancer
43	DALYs (Disability-Adjusted Life Years)	214	1.20(1.02,1.38)	1.19889	Federal Republic of Nigeria	Both	27	Age-standardized	477	Brain and central nervous system cancer
44	DALYs (Disability-Adjusted Life Years)	374	1.19(0.53,1.86)	1.19087	Republic of Niue	Both	27	Age-standardized	477	Brain and central nervous system cancer
45	DALYs (Disability-Adjusted Life Years)	121	1.15(0.96,1.35)	1.15265	Plurinational State of Bolivia	Both	27	Age-standardized	477	Brain and central nervous system cancer
46	DALYs (Disability-Adjusted Life Years)	116	1.15(1.02,1.28)	1.14873	Saint Lucia	Both	27	Age-standardized	477	Brain and central nervous system cancer
47	DALYs (Disability-Adjusted Life Years)	127	1.13(0.90,1.36)	1.12773	Republic of El Salvador	Both	27	Age-standardized	477	Brain and central nervous system cancer
48	DALYs (Disability-Adjusted Life Years)	115	1.12(0.85,1.39)	1.12008	Jamaica	Both	27	Age-standardized	477	Brain and central nervous system cancer
49	DALYs (Disability-Adjusted Life Years)	422	1.10(0.65,1.54)	1.096	United States Virgin Islands	Both	27	Age-standardized	477	Brain and central nervous system cancer
50	DALYs (Disability-Adjusted Life Years)	109	1.09(0.94,1.25)	1.09017	Republic of Cuba	Both	27	Age-standardized	477	Brain and central nervous system cancer
51	DALYs (Disability-Adjusted Life Years)	28	1.06(0.97,1.16)	1.06024	Solomon Islands	Both	27	Age-standardized	477	Brain and central nervous system cancer
52	DALYs (Disability-Adjusted Life Years)	60	1.04(0.77,1.31)	1.04082	Republic of Lithuania	Both	27	Age-standardized	477	Brain and central nervous system cancer
53	DALYs (Disability-Adjusted Life Years)	157	0.93(0.80,1.05)	0.925276	Republic of Yemen	Both	27	Age-standardized	477	Brain and central nervous system cancer
54	DALYs (Disability-Adjusted Life Years)	24	0.91(0.82,1.00)	0.910725	Republic of the Marshall Islands	Both	27	Age-standardized	477	Brain and central nervous system cancer
55	DALYs (Disability-Adjusted Life Years)	178	0.89(0.74,1.04)	0.893909	State of Eritrea	Both	27	Age-standardized	477	Brain and central nervous system cancer
56	DALYs (Disability-Adjusted Life Years)	30	0.89(0.80,0.97)	0.885775	Republic of Vanuatu	Both	27	Age-standardized	477	Brain and central nervous system cancer
57	DALYs (Disability-Adjusted Life Years)	184	0.85(0.74,0.96)	0.848011	Republic of Mozambique	Both	27	Age-standardized	477	Brain and central nervous system cancer
58	DALYs (Disability-Adjusted Life Years)	111	0.82(0.72,0.93)	0.824528	Dominican Republic	Both	27	Age-standardized	477	Brain and central nervous system cancer
59	DALYs (Disability-Adjusted Life Years)	126	0.79(0.44,1.15)	0.790188	Republic of Costa Rica	Both	27	Age-standardized	477	Brain and central nervous system cancer
60	DALYs (Disability-Adjusted Life Years)	19	0.78(0.57,0.99)	0.78129	Democratic Republic of Timor-Leste	Both	27	Age-standardized	477	Brain and central nervous system cancer
61	DALYs (Disability-Adjusted Life Years)	118	0.76(0.62,0.90)	0.760202	Republic of Suriname	Both	27	Age-standardized	477	Brain and central nervous system cancer
62	DALYs (Disability-Adjusted Life Years)	168	0.75(0.65,0.85)	0.747491	Republic of Angola	Both	27	Age-standardized	477	Brain and central nervous system cancer
63	DALYs (Disability-Adjusted Life Years)	522	0.73(0.67,0.79)	0.734058	Republic of Sudan	Both	27	Age-standardized	477	Brain and central nervous system cancer
64	DALYs (Disability-Adjusted Life Years)	160	0.72(0.64,0.80)	0.721554	Islamic Republic of Afghanistan	Both	27	Age-standardized	477	Brain and central nervous system cancer
65	DALYs (Disability-Adjusted Life Years)	128	0.70(-0.08,1.49)	0.701705	Republic of Guatemala	Both	27	Age-standardized	477	Brain and central nervous system cancer
66	DALYs (Disability-Adjusted Life Years)	17	0.70(0.46,0.93)	0.696239	Democratic Socialist Republic of Sri Lanka	Both	27	Age-standardized	477	Brain and central nervous system cancer
67	DALYs (Disability-Adjusted Life Years)	367	0.70(0.49,0.91)	0.696	Principality of Monaco	Both	27	Age-standardized	477	Brain and central nervous system cancer
68	DALYs (Disability-Adjusted Life Years)	171	0.69(0.52,0.87)	0.69294	Democratic Republic of the Congo	Both	27	Age-standardized	477	Brain and central nervous system cancer
69	DALYs (Disability-Adjusted Life Years)	195	0.69(0.61,0.78)	0.692303	Republic of Namibia	Both	27	Age-standardized	477	Brain and central nervous system cancer
70	DALYs (Disability-Adjusted Life Years)	143	0.69(0.55,0.83)	0.692085	Republic of Iraq	Both	27	Age-standardized	477	Brain and central nervous system cancer
71	DALYs (Disability-Adjusted Life Years)	190	0.69(0.55,0.82)	0.686103	Republic of Uganda	Both	27	Age-standardized	477	Brain and central nervous system cancer
72	DALYs (Disability-Adjusted Life Years)	26	0.68(0.63,0.73)	0.680271	Independent State of Papua New Guinea	Both	27	Age-standardized	477	Brain and central nervous system cancer
73	DALYs (Disability-Adjusted Life Years)	416	0.67(0.62,0.73)	0.674443	Tuvalu	Both	27	Age-standardized	477	Brain and central nervous system cancer
74	DALYs (Disability-Adjusted Life Years)	10	0.66(0.63,0.68)	0.657717	Kingdom of Cambodia	Both	27	Age-standardized	477	Brain and central nervous system cancer
75	DALYs (Disability-Adjusted Life Years)	193	0.63(0.49,0.78)	0.634128	Republic of Botswana	Both	27	Age-standardized	477	Brain and central nervous system cancer
76	DALYs (Disability-Adjusted Life Years)	393	0.63(0.49,0.77)	0.632631	Saint Kitts and Nevis	Both	27	Age-standardized	477	Brain and central nervous system cancer
77	DALYs (Disability-Adjusted Life Years)	119	0.63(0.47,0.79)	0.628614	Republic of Trinidad and Tobago	Both	27	Age-standardized	477	Brain and central nervous system cancer
78	DALYs (Disability-Adjusted Life Years)	385	0.62(0.49,0.74)	0.617433	Puerto Rico	Both	27	Age-standardized	477	Brain and central nervous system cancer
79	DALYs (Disability-Adjusted Life Years)	205	0.61(0.45,0.78)	0.614907	Republic of Côte d'Ivoire	Both	27	Age-standardized	477	Brain and central nervous system cancer
80	DALYs (Disability-Adjusted Life Years)	99	0.61(0.37,0.85)	0.608756	Eastern Republic of Uruguay	Both	27	Age-standardized	477	Brain and central nervous system cancer
81	DALYs (Disability-Adjusted Life Years)	172	0.61(0.54,0.67)	0.606514	Republic of Equatorial Guinea	Both	27	Age-standardized	477	Brain and central nervous system cancer
82	DALYs (Disability-Adjusted Life Years)	29	0.59(0.46,0.72)	0.591842	Kingdom of Tonga	Both	27	Age-standardized	477	Brain and central nervous system cancer
83	DALYs (Disability-Adjusted Life Years)	131	0.59(0.27,0.91)	0.587079	Republic of Nicaragua	Both	27	Age-standardized	477	Brain and central nervous system cancer
84	DALYs (Disability-Adjusted Life Years)	189	0.57(0.47,0.67)	0.574239	United Republic of Tanzania	Both	27	Age-standardized	477	Brain and central nervous system cancer
85	DALYs (Disability-Adjusted Life Years)	114	0.57(0.50,0.64)	0.57052	Republic of Haiti	Both	27	Age-standardized	477	Brain and central nervous system cancer
86	DALYs (Disability-Adjusted Life Years)	135	0.57(0.31,0.83)	0.569184	Federative Republic of Brazil	Both	27	Age-standardized	477	Brain and central nervous system cancer
87	DALYs (Disability-Adjusted Life Years)	162	0.56(0.44,0.68)	0.564702	Kingdom of Bhutan	Both	27	Age-standardized	477	Brain and central nervous system cancer
88	DALYs (Disability-Adjusted Life Years)	66	0.56(0.40,0.73)	0.56445	Brunei Darussalam	Both	27	Age-standardized	477	Brain and central nervous system cancer
89	DALYs (Disability-Adjusted Life Years)	20	0.55(0.49,0.61)	0.548149	Socialist Republic of Viet Nam	Both	27	Age-standardized	477	Brain and central nervous system cancer
90	DALYs (Disability-Adjusted Life Years)	435	0.54(0.33,0.76)	0.541995	Republic of South Sudan	Both	27	Age-standardized	477	Brain and central nervous system cancer
91	DALYs (Disability-Adjusted Life Years)	11	0.49(0.38,0.59)	0.486752	Republic of Indonesia	Both	27	Age-standardized	477	Brain and central nervous system cancer
92	DALYs (Disability-Adjusted Life Years)	305	0.48(0.33,0.63)	0.480991	Bermuda	Both	27	Age-standardized	477	Brain and central nervous system cancer
93	DALYs (Disability-Adjusted Life Years)	44	0.48(0.32,0.64)	0.478794	Bosnia and Herzegovina	Both	27	Age-standardized	477	Brain and central nervous system cancer
94	DALYs (Disability-Adjusted Life Years)	107	0.48(0.31,0.64)	0.475213	Barbados	Both	27	Age-standardized	477	Brain and central nervous system cancer
95	DALYs (Disability-Adjusted Life Years)	165	0.47(0.39,0.55)	0.470442	Islamic Republic of Pakistan	Both	27	Age-standardized	477	Brain and central nervous system cancer
96	DALYs (Disability-Adjusted Life Years)	25	0.47(0.41,0.53)	0.46845	Federated States of Micronesia	Both	27	Age-standardized	477	Brain and central nervous system cancer
97	DALYs (Disability-Adjusted Life Years)	33	0.46(0.20,0.72)	0.461311	Republic of Armenia	Both	27	Age-standardized	477	Brain and central nervous system cancer
98	DALYs (Disability-Adjusted Life Years)	369	0.46(0.41,0.51)	0.456314	Republic of Nauru	Both	27	Age-standardized	477	Brain and central nervous system cancer
99	DALYs (Disability-Adjusted Life Years)	206	0.46(0.19,0.72)	0.455157	Republic of the Gambia	Both	27	Age-standardized	477	Brain and central nervous system cancer
100	DALYs (Disability-Adjusted Life Years)	88	0.45(0.32,0.58)	0.449817	Republic of Malta	Both	27	Age-standardized	477	Brain and central nervous system cancer
101	DALYs (Disability-Adjusted Life Years)	191	0.45(0.36,0.53)	0.449299	Republic of Zambia	Both	27	Age-standardized	477	Brain and central nervous system cancer
102	DALYs (Disability-Adjusted Life Years)	196	0.45(0.37,0.52)	0.449147	Republic of South Africa	Both	27	Age-standardized	477	Brain and central nervous system cancer
103	DALYs (Disability-Adjusted Life Years)	12	0.45(0.38,0.51)	0.448188	Lao People's Democratic Republic	Both	27	Age-standardized	477	Brain and central nervous system cancer
104	DALYs (Disability-Adjusted Life Years)	61	0.45(0.11,0.79)	0.447951	Republic of Moldova	Both	27	Age-standardized	477	Brain and central nervous system cancer
105	DALYs (Disability-Adjusted Life Years)	208	0.40(0.31,0.50)	0.404273	Republic of Guinea	Both	27	Age-standardized	477	Brain and central nervous system cancer
106	DALYs (Disability-Adjusted Life Years)	97	0.38(0.11,0.66)	0.384318	Argentine Republic	Both	27	Age-standardized	477	Brain and central nervous system cancer
107	DALYs (Disability-Adjusted Life Years)	182	0.38(0.30,0.47)	0.382362	Republic of Malawi	Both	27	Age-standardized	477	Brain and central nervous system cancer
108	DALYs (Disability-Adjusted Life Years)	176	0.37(0.13,0.61)	0.368377	Union of the Comoros	Both	27	Age-standardized	477	Brain and central nervous system cancer
109	DALYs (Disability-Adjusted Life Years)	164	0.36(0.25,0.48)	0.363809	Federal Democratic Republic of Nepal	Both	27	Age-standardized	477	Brain and central nervous system cancer
110	DALYs (Disability-Adjusted Life Years)	177	0.36(0.15,0.56)	0.355762	Republic of Djibouti	Both	27	Age-standardized	477	Brain and central nervous system cancer
111	DALYs (Disability-Adjusted Life Years)	173	0.35(0.29,0.42)	0.354819	Gabonese Republic	Both	27	Age-standardized	477	Brain and central nervous system cancer
112	DALYs (Disability-Adjusted Life Years)	80	0.32(0.21,0.44)	0.323214	French Republic	Both	27	Age-standardized	477	Brain and central nervous system cancer
113	DALYs (Disability-Adjusted Life Years)	169	0.32(0.27,0.37)	0.319192	Central African Republic	Both	27	Age-standardized	477	Brain and central nervous system cancer
114	DALYs (Disability-Adjusted Life Years)	23	0.32(0.20,0.43)	0.316685	Republic of Kiribati	Both	27	Age-standardized	477	Brain and central nervous system cancer
115	DALYs (Disability-Adjusted Life Years)	63	0.29(0.15,0.42)	0.286892	Ukraine	Both	27	Age-standardized	477	Brain and central nervous system cancer
116	DALYs (Disability-Adjusted Life Years)	52	0.29(0.05,0.52)	0.286725	Romania	Both	27	Age-standardized	477	Brain and central nervous system cancer
117	DALYs (Disability-Adjusted Life Years)	147	0.29(0.22,0.36)	0.286243	State of Libya	Both	27	Age-standardized	477	Brain and central nervous system cancer
118	DALYs (Disability-Adjusted Life Years)	170	0.28(0.19,0.38)	0.28369	Republic of the Congo	Both	27	Age-standardized	477	Brain and central nervous system cancer
119	DALYs (Disability-Adjusted Life Years)	16	0.28(0.24,0.32)	0.280006	Republic of the Philippines	Both	27	Age-standardized	477	Brain and central nervous system cancer
120	DALYs (Disability-Adjusted Life Years)	179	0.27(0.06,0.48)	0.269738	Federal Democratic Republic of Ethiopia	Both	27	Age-standardized	477	Brain and central nervous system cancer
121	DALYs (Disability-Adjusted Life Years)	186	0.23(0.01,0.44)	0.225672	Republic of Seychelles	Both	27	Age-standardized	477	Brain and central nervous system cancer
122	DALYs (Disability-Adjusted Life Years)	207	0.21(0.08,0.34)	0.208699	Republic of Ghana	Both	27	Age-standardized	477	Brain and central nervous system cancer
123	DALYs (Disability-Adjusted Life Years)	148	0.21(0.14,0.27)	0.205835	Kingdom of Morocco	Both	27	Age-standardized	477	Brain and central nervous system cancer
124	DALYs (Disability-Adjusted Life Years)	94	0.19(-0.10,0.47)	0.18533	Swiss Confederation	Both	27	Age-standardized	477	Brain and central nervous system cancer
125	DALYs (Disability-Adjusted Life Years)	175	0.18(0.04,0.32)	0.17878	Republic of Burundi	Both	27	Age-standardized	477	Brain and central nervous system cancer
126	DALYs (Disability-Adjusted Life Years)	187	0.16(0.03,0.29)	0.158564	Federal Republic of Somalia	Both	27	Age-standardized	477	Brain and central nervous system cancer
127	DALYs (Disability-Adjusted Life Years)	142	0.14(-0.00,0.28)	0.135603	Islamic Republic of Iran	Both	27	Age-standardized	477	Brain and central nervous system cancer
128	DALYs (Disability-Adjusted Life Years)	15	0.13(0.05,0.21)	0.131018	Republic of the Union of Myanmar	Both	27	Age-standardized	477	Brain and central nervous system cancer
129	DALYs (Disability-Adjusted Life Years)	181	0.12(0.03,0.21)	0.121446	Republic of Madagascar	Both	27	Age-standardized	477	Brain and central nervous system cancer
130	DALYs (Disability-Adjusted Life Years)	211	0.11(0.01,0.21)	0.111586	Republic of Mali	Both	27	Age-standardized	477	Brain and central nervous system cancer
131	DALYs (Disability-Adjusted Life Years)	69	0.11(-0.49,0.71)	0.109729	Republic of Singapore	Both	27	Age-standardized	477	Brain and central nervous system cancer
132	DALYs (Disability-Adjusted Life Years)	27	0.09(0.01,0.18)	0.0917775	Independent State of Samoa	Both	27	Age-standardized	477	Brain and central nervous system cancer
133	DALYs (Disability-Adjusted Life Years)	125	0.04(-0.20,0.28)	0.0383095	Republic of Colombia	Both	27	Age-standardized	477	Brain and central nervous system cancer
134	DALYs (Disability-Adjusted Life Years)	58	0.03(-0.35,0.41)	0.0294166	Republic of Estonia	Both	27	Age-standardized	477	Brain and central nervous system cancer
135	DALYs (Disability-Adjusted Life Years)	215	0.02(-0.22,0.26)	0.0218725	Democratic Republic of Sao Tome and Principe	Both	27	Age-standardized	477	Brain and central nervous system cancer
136	DALYs (Disability-Adjusted Life Years)	380	0.02(-0.02,0.06)	0.0202718	Republic of Palau	Both	27	Age-standardized	477	Brain and central nervous system cancer
137	DALYs (Disability-Adjusted Life Years)	7	0.02(-0.02,0.06)	0.0188787	Democratic People's Republic of Korea	Both	27	Age-standardized	477	Brain and central nervous system cancer
138	DALYs (Disability-Adjusted Life Years)	34	-0.00(-0.16,0.15)	-0.0038572	Republic of Azerbaijan	Both	27	Age-standardized	477	Brain and central nervous system cancer
139	DALYs (Disability-Adjusted Life Years)	161	-0.00(-0.07,0.06)	-0.00438413	People's Republic of Bangladesh	Both	27	Age-standardized	477	Brain and central nervous system cancer
140	DALYs (Disability-Adjusted Life Years)	46	-0.02(-0.29,0.26)	-0.0165685	Republic of Croatia	Both	27	Age-standardized	477	Brain and central nervous system cancer
141	DALYs (Disability-Adjusted Life Years)	13	-0.02(-0.26,0.21)	-0.0224072	Malaysia	Both	27	Age-standardized	477	Brain and central nervous system cancer
142	DALYs (Disability-Adjusted Life Years)	146	-0.02(-0.11,0.06)	-0.022781	Lebanese Republic	Both	27	Age-standardized	477	Brain and central nervous system cancer
143	DALYs (Disability-Adjusted Life Years)	150	-0.04(-0.19,0.11)	-0.0407238	Sultanate of Oman	Both	27	Age-standardized	477	Brain and central nervous system cancer
144	DALYs (Disability-Adjusted Life Years)	130	-0.04(-0.21,0.13)	-0.0424135	United Mexican States	Both	27	Age-standardized	477	Brain and central nervous system cancer
145	DALYs (Disability-Adjusted Life Years)	62	-0.05(-0.17,0.07)	-0.0488125	Russian Federation	Both	27	Age-standardized	477	Brain and central nervous system cancer
146	DALYs (Disability-Adjusted Life Years)	43	-0.06(-0.31,0.20)	-0.0553709	Republic of Albania	Both	27	Age-standardized	477	Brain and central nervous system cancer
147	DALYs (Disability-Adjusted Life Years)	54	-0.06(-0.18,0.06)	-0.0599277	Slovak Republic	Both	27	Age-standardized	477	Brain and central nervous system cancer
148	DALYs (Disability-Adjusted Life Years)	49	-0.08(-0.28,0.12)	-0.0816354	North Macedonia	Both	27	Age-standardized	477	Brain and central nervous system cancer
149	DALYs (Disability-Adjusted Life Years)	163	-0.09(-0.20,0.01)	-0.092822	Republic of India	Both	27	Age-standardized	477	Brain and central nervous system cancer
150	DALYs (Disability-Adjusted Life Years)	77	-0.10(-0.20,-0.01)	-0.10123	Republic of Cyprus	Both	27	Age-standardized	477	Brain and central nervous system cancer
151	DALYs (Disability-Adjusted Life Years)	101	-0.11(-0.32,0.11)	-0.106602	Canada	Both	27	Age-standardized	477	Brain and central nervous system cancer
152	DALYs (Disability-Adjusted Life Years)	36	-0.11(-0.46,0.24)	-0.110615	Republic of Kazakhstan	Both	27	Age-standardized	477	Brain and central nervous system cancer
153	DALYs (Disability-Adjusted Life Years)	185	-0.14(-0.23,-0.04)	-0.138341	Republic of Rwanda	Both	27	Age-standardized	477	Brain and central nervous system cancer
154	DALYs (Disability-Adjusted Life Years)	129	-0.15(-0.22,-0.08)	-0.149947	Republic of Honduras	Both	27	Age-standardized	477	Brain and central nervous system cancer
155	DALYs (Disability-Adjusted Life Years)	149	-0.17(-0.25,-0.09)	-0.169086	Palestine	Both	27	Age-standardized	477	Brain and central nervous system cancer
156	DALYs (Disability-Adjusted Life Years)	320	-0.19(-0.41,0.04)	-0.18614	Cook Islands	Both	27	Age-standardized	477	Brain and central nervous system cancer
157	DALYs (Disability-Adjusted Life Years)	85	-0.20(-0.54,0.15)	-0.195143	State of Israel	Both	27	Age-standardized	477	Brain and central nervous system cancer
158	DALYs (Disability-Adjusted Life Years)	123	-0.22(-0.30,-0.14)	-0.221531	Republic of Peru	Both	27	Age-standardized	477	Brain and central nervous system cancer
159	DALYs (Disability-Adjusted Life Years)	95	-0.24(-0.34,-0.14)	-0.238679	United Kingdom of Great Britain and Northern Ireland	Both	27	Age-standardized	477	Brain and central nervous system cancer
160	DALYs (Disability-Adjusted Life Years)	39	-0.26(-0.38,-0.14)	-0.260661	Republic of Tajikistan	Both	27	Age-standardized	477	Brain and central nervous system cancer
161	DALYs (Disability-Adjusted Life Years)	82	-0.27(-0.39,-0.15)	-0.26898	Hellenic Republic	Both	27	Age-standardized	477	Brain and central nervous system cancer
162	DALYs (Disability-Adjusted Life Years)	18	-0.30(-0.62,0.02)	-0.298201	Kingdom of Thailand	Both	27	Age-standardized	477	Brain and central nervous system cancer
163	DALYs (Disability-Adjusted Life Years)	81	-0.33(-0.44,-0.23)	-0.334312	Federal Republic of Germany	Both	27	Age-standardized	477	Brain and central nervous system cancer
164	DALYs (Disability-Adjusted Life Years)	154	-0.35(-0.40,-0.29)	-0.347429	Republic of Tunisia	Both	27	Age-standardized	477	Brain and central nervous system cancer
165	DALYs (Disability-Adjusted Life Years)	92	-0.36(-0.48,-0.24)	-0.356855	Kingdom of Spain	Both	27	Age-standardized	477	Brain and central nervous system cancer
166	DALYs (Disability-Adjusted Life Years)	50	-0.37(-0.48,-0.26)	-0.371924	Montenegro	Both	27	Age-standardized	477	Brain and central nervous system cancer
167	DALYs (Disability-Adjusted Life Years)	75	-0.37(-0.49,-0.26)	-0.373679	Republic of Austria	Both	27	Age-standardized	477	Brain and central nervous system cancer
168	DALYs (Disability-Adjusted Life Years)	396	-0.38(-0.51,-0.24)	-0.377212	Republic of San Marino	Both	27	Age-standardized	477	Brain and central nervous system cancer
169	DALYs (Disability-Adjusted Life Years)	152	-0.39(-0.72,-0.06)	-0.38704	Kingdom of Saudi Arabia	Both	27	Age-standardized	477	Brain and central nervous system cancer
170	DALYs (Disability-Adjusted Life Years)	89	-0.40(-0.59,-0.21)	-0.398115	Kingdom of the Netherlands	Both	27	Age-standardized	477	Brain and central nervous system cancer
171	DALYs (Disability-Adjusted Life Years)	139	-0.41(-0.46,-0.35)	-0.405238	People's Democratic Republic of Algeria	Both	27	Age-standardized	477	Brain and central nervous system cancer
172	DALYs (Disability-Adjusted Life Years)	153	-0.42(-0.51,-0.34)	-0.423644	Syrian Arab Republic	Both	27	Age-standardized	477	Brain and central nervous system cancer
173	DALYs (Disability-Adjusted Life Years)	156	-0.43(-0.66,-0.21)	-0.433729	United Arab Emirates	Both	27	Age-standardized	477	Brain and central nervous system cancer
174	DALYs (Disability-Adjusted Life Years)	84	-0.43(-0.62,-0.25)	-0.434954	Ireland	Both	27	Age-standardized	477	Brain and central nervous system cancer
175	DALYs (Disability-Adjusted Life Years)	91	-0.48(-0.64,-0.31)	-0.479306	Portuguese Republic	Both	27	Age-standardized	477	Brain and central nervous system cancer
176	DALYs (Disability-Adjusted Life Years)	83	-0.53(-0.61,-0.45)	-0.531728	Republic of Iceland	Both	27	Age-standardized	477	Brain and central nervous system cancer
177	DALYs (Disability-Adjusted Life Years)	102	-0.54(-0.61,-0.47)	-0.540563	United States of America	Both	27	Age-standardized	477	Brain and central nervous system cancer
178	DALYs (Disability-Adjusted Life Years)	47	-0.56(-0.76,-0.35)	-0.555533	Czech Republic	Both	27	Age-standardized	477	Brain and central nervous system cancer
179	DALYs (Disability-Adjusted Life Years)	90	-0.56(-0.78,-0.34)	-0.558306	Kingdom of Norway	Both	27	Age-standardized	477	Brain and central nervous system cancer
180	DALYs (Disability-Adjusted Life Years)	14	-0.58(-0.76,-0.41)	-0.584132	Republic of Maldives	Both	27	Age-standardized	477	Brain and central nervous system cancer
181	DALYs (Disability-Adjusted Life Years)	55	-0.59(-0.85,-0.34)	-0.59485	Republic of Slovenia	Both	27	Age-standardized	477	Brain and central nervous system cancer
182	DALYs (Disability-Adjusted Life Years)	71	-0.61(-0.72,-0.50)	-0.607023	Australia	Both	27	Age-standardized	477	Brain and central nervous system cancer
183	DALYs (Disability-Adjusted Life Years)	86	-0.63(-0.81,-0.46)	-0.632806	Republic of Italy	Both	27	Age-standardized	477	Brain and central nervous system cancer
184	DALYs (Disability-Adjusted Life Years)	144	-0.64(-0.76,-0.51)	-0.637101	Hashemite Kingdom of Jordan	Both	27	Age-standardized	477	Brain and central nervous system cancer
185	DALYs (Disability-Adjusted Life Years)	51	-0.64(-0.86,-0.42)	-0.639424	Republic of Poland	Both	27	Age-standardized	477	Brain and central nervous system cancer
186	DALYs (Disability-Adjusted Life Years)	78	-0.66(-0.99,-0.33)	-0.660829	Kingdom of Denmark	Both	27	Age-standardized	477	Brain and central nervous system cancer
187	DALYs (Disability-Adjusted Life Years)	22	-0.68(-1.00,-0.36)	-0.680807	Republic of Fiji	Both	27	Age-standardized	477	Brain and central nervous system cancer
188	DALYs (Disability-Adjusted Life Years)	145	-0.70(-1.10,-0.29)	-0.695187	State of Kuwait	Both	27	Age-standardized	477	Brain and central nervous system cancer
189	DALYs (Disability-Adjusted Life Years)	53	-0.71(-0.85,-0.56)	-0.707382	Republic of Serbia	Both	27	Age-standardized	477	Brain and central nervous system cancer
190	DALYs (Disability-Adjusted Life Years)	79	-0.72(-0.84,-0.60)	-0.72198	Republic of Finland	Both	27	Age-standardized	477	Brain and central nervous system cancer
191	DALYs (Disability-Adjusted Life Years)	93	-0.77(-0.93,-0.60)	-0.765545	Kingdom of Sweden	Both	27	Age-standardized	477	Brain and central nervous system cancer
192	DALYs (Disability-Adjusted Life Years)	155	-0.78(-0.92,-0.64)	-0.782852	Republic of Turkey	Both	27	Age-standardized	477	Brain and central nervous system cancer
193	DALYs (Disability-Adjusted Life Years)	151	-0.79(-1.03,-0.55)	-0.791596	State of Qatar	Both	27	Age-standardized	477	Brain and central nervous system cancer
194	DALYs (Disability-Adjusted Life Years)	74	-0.80(-0.87,-0.73)	-0.798825	Principality of Andorra	Both	27	Age-standardized	477	Brain and central nervous system cancer
195	DALYs (Disability-Adjusted Life Years)	8	-0.82(-1.03,-0.61)	-0.821961	Taiwan (Province of China)	Both	27	Age-standardized	477	Brain and central nervous system cancer
196	DALYs (Disability-Adjusted Life Years)	76	-0.95(-1.39,-0.50)	-0.945786	Kingdom of Belgium	Both	27	Age-standardized	477	Brain and central nervous system cancer
197	DALYs (Disability-Adjusted Life Years)	72	-1.02(-1.15,-0.88)	-1.0189	New Zealand	Both	27	Age-standardized	477	Brain and central nervous system cancer
198	DALYs (Disability-Adjusted Life Years)	132	-1.07(-1.31,-0.82)	-1.06888	Republic of Panama	Both	27	Age-standardized	477	Brain and central nervous system cancer
199	DALYs (Disability-Adjusted Life Years)	6	-1.09(-1.20,-0.98)	-1.0874	People's Republic of China	Both	27	Age-standardized	477	Brain and central nervous system cancer
200	DALYs (Disability-Adjusted Life Years)	140	-1.14(-1.27,-1.02)	-1.14385	Kingdom of Bahrain	Both	27	Age-standardized	477	Brain and central nervous system cancer
201	DALYs (Disability-Adjusted Life Years)	48	-1.27(-1.45,-1.09)	-1.26855	Hungary	Both	27	Age-standardized	477	Brain and central nervous system cancer
202	DALYs (Disability-Adjusted Life Years)	87	-1.41(-1.54,-1.28)	-1.40979	Grand Duchy of Luxembourg	Both	27	Age-standardized	477	Brain and central nervous system cancer
203	DALYs (Disability-Adjusted Life Years)	68	-1.47(-1.82,-1.13)	-1.47346	Republic of Korea	Both	27	Age-standardized	477	Brain and central nervous system cancer
204	DALYs (Disability-Adjusted Life Years)	349	-1.83(-2.02,-1.64)	-1.83108	Greenland	Both	27	Age-standardized	477	Brain and central nervous system cancer
