# Supplementary material for: The global, regional, and national brain and central nervous system cancer burden and trends from 1990 to 2021: an analysis based on the Global Burden of Disease Study 2021
Source: Front Neurol. 2025 Jun 18;16:1574614. doi: 10.3389/fneur.2025.1574614 (PMC12213423; doi:10.3389/fneur.2025.1574614)
Supplement: Supplementary file 1 [file Data_Sheet_1.zip › Supplementary Data/Supplementary Table S5.xlsx]

## Sheet: Sheet1
National-level Percentage Change data for ASPR of Brain and central nervous system cancer
	measure_name	age_name	location_name	cause_name	metric_name	1990-2021	location_id
1	Prevalence	Age-standardized	Viet Nam	Brain and central nervous system cancer	Rate	74.16(31.41,130.36)	20
2	Prevalence	Age-standardized	Fiji	Brain and central nervous system cancer	Rate	-7.76(-32.31,30.14)	22
3	Prevalence	Age-standardized	Malawi	Brain and central nervous system cancer	Rate	21.35(-23.94,73.02)	182
4	Prevalence	Age-standardized	Slovakia	Brain and central nervous system cancer	Rate	26.45(-10.91,57.81)	54
5	Prevalence	Age-standardized	Suriname	Brain and central nervous system cancer	Rate	34.63(-3.86,74.58)	118
6	Prevalence	Age-standardized	Kyrgyzstan	Brain and central nervous system cancer	Rate	302.55(196.60,432.94)	37
7	Prevalence	Age-standardized	Oman	Brain and central nervous system cancer	Rate	69.05(-1.92,150.15)	150
8	Prevalence	Age-standardized	Canada	Brain and central nervous system cancer	Rate	21.14(6.37,38.07)	101
9	Prevalence	Age-standardized	Ireland	Brain and central nervous system cancer	Rate	49.09(26.50,73.13)	84
10	Prevalence	Age-standardized	Zimbabwe	Brain and central nervous system cancer	Rate	66.63(13.91,130.62)	198
11	Prevalence	Age-standardized	Italy	Brain and central nervous system cancer	Rate	20.11(6.42,35.69)	86
12	Prevalence	Age-standardized	Sao Tome and Principe	Brain and central nervous system cancer	Rate	14.04(-34.23,76.26)	215
13	Prevalence	Age-standardized	Romania	Brain and central nervous system cancer	Rate	51.51(31.06,71.91)	52
14	Prevalence	Age-standardized	Montenegro	Brain and central nervous system cancer	Rate	7.24(-19.48,35.07)	50
15	Prevalence	Age-standardized	Argentina	Brain and central nervous system cancer	Rate	42.39(18.73,70.32)	97
16	Prevalence	Age-standardized	Venezuela (Bolivarian Republic of)	Brain and central nervous system cancer	Rate	245.04(148.88,354.21)	133
17	Prevalence	Age-standardized	Bermuda	Brain and central nervous system cancer	Rate	115.01(63.87,185.47)	305
18	Prevalence	Age-standardized	Morocco	Brain and central nervous system cancer	Rate	41.05(-17.11,106.79)	148
19	Prevalence	Age-standardized	Uruguay	Brain and central nervous system cancer	Rate	51.47(28.29,80.39)	99
20	Prevalence	Age-standardized	Nicaragua	Brain and central nervous system cancer	Rate	59.91(-1.24,109.11)	131
21	Prevalence	Age-standardized	Japan	Brain and central nervous system cancer	Rate	93.66(76.65,111.62)	67
22	Prevalence	Age-standardized	Niger	Brain and central nervous system cancer	Rate	72.74(-24.39,184.40)	213
23	Prevalence	Age-standardized	Pakistan	Brain and central nervous system cancer	Rate	27.62(-2.94,102.25)	165
24	Prevalence	Age-standardized	Armenia	Brain and central nervous system cancer	Rate	27.76(-6.71,67.33)	33
25	Prevalence	Age-standardized	Georgia	Brain and central nervous system cancer	Rate	204.99(121.97,311.38)	35
26	Prevalence	Age-standardized	Kenya	Brain and central nervous system cancer	Rate	52.28(10.07,106.27)	180
27	Prevalence	Age-standardized	Singapore	Brain and central nervous system cancer	Rate	179.45(139.25,216.96)	69
28	Prevalence	Age-standardized	Honduras	Brain and central nervous system cancer	Rate	9.46(-27.98,57.23)	129
29	Prevalence	Age-standardized	Mali	Brain and central nervous system cancer	Rate	9.08(-29.14,54.78)	211
30	Prevalence	Age-standardized	Thailand	Brain and central nervous system cancer	Rate	47.97(13.34,99.50)	18
31	Prevalence	Age-standardized	Saint Lucia	Brain and central nervous system cancer	Rate	74.07(30.02,126.75)	116
32	Prevalence	Age-standardized	South Africa	Brain and central nervous system cancer	Rate	20.74(1.84,36.43)	196
33	Prevalence	Age-standardized	Haiti	Brain and central nervous system cancer	Rate	17.95(-22.77,63.98)	114
34	Prevalence	Age-standardized	Eritrea	Brain and central nervous system cancer	Rate	44.81(-11.53,106.10)	178
35	Prevalence	Age-standardized	Greece	Brain and central nervous system cancer	Rate	2.93(-9.93,18.59)	82
36	Prevalence	Age-standardized	France	Brain and central nervous system cancer	Rate	66.85(47.57,87.55)	80
37	Prevalence	Age-standardized	India	Brain and central nervous system cancer	Rate	26.44(-3.93,78.57)	163
38	Prevalence	Age-standardized	Lesotho	Brain and central nervous system cancer	Rate	60.86(8.51,143.54)	194
39	Prevalence	Age-standardized	Philippines	Brain and central nervous system cancer	Rate	11.88(-10.33,32.10)	16
40	Prevalence	Age-standardized	Guinea-Bissau	Brain and central nervous system cancer	Rate	100.42(-9.36,201.66)	209
41	Prevalence	Age-standardized	Bangladesh	Brain and central nervous system cancer	Rate	42.28(-16.74,126.45)	161
42	Prevalence	Age-standardized	Lebanon	Brain and central nervous system cancer	Rate	77.92(6.90,151.95)	146
43	Prevalence	Age-standardized	Colombia	Brain and central nervous system cancer	Rate	66.03(34.93,101.03)	125
44	Prevalence	Age-standardized	Grenada	Brain and central nervous system cancer	Rate	72.01(22.52,128.46)	112
45	Prevalence	Age-standardized	Comoros	Brain and central nervous system cancer	Rate	31.41(-10.53,118.31)	176
46	Prevalence	Age-standardized	Jordan	Brain and central nervous system cancer	Rate	47.30(-1.62,98.70)	144
47	Prevalence	Age-standardized	United Kingdom	Brain and central nervous system cancer	Rate	17.95(13.39,22.83)	95
48	Prevalence	Age-standardized	Belarus	Brain and central nervous system cancer	Rate	140.84(98.65,197.78)	57
49	Prevalence	Age-standardized	Ukraine	Brain and central nervous system cancer	Rate	40.67(0.72,102.28)	63
50	Prevalence	Age-standardized	El Salvador	Brain and central nervous system cancer	Rate	112.00(28.21,189.02)	127
51	Prevalence	Age-standardized	Bolivia (Plurinational State of)	Brain and central nervous system cancer	Rate	77.70(-12.45,175.81)	121
52	Prevalence	Age-standardized	Cambodia	Brain and central nervous system cancer	Rate	49.84(-0.16,111.00)	10
53	Prevalence	Age-standardized	Croatia	Brain and central nervous system cancer	Rate	68.17(37.91,105.63)	46
54	Prevalence	Age-standardized	Iran (Islamic Republic of)	Brain and central nervous system cancer	Rate	64.31(2.30,112.48)	142
55	Prevalence	Age-standardized	Hungary	Brain and central nervous system cancer	Rate	7.01(-9.54,22.83)	48
56	Prevalence	Age-standardized	Sweden	Brain and central nervous system cancer	Rate	2.09(-10.97,18.88)	93
57	Prevalence	Age-standardized	Maldives	Brain and central nervous system cancer	Rate	65.35(-20.71,137.33)	14
58	Prevalence	Age-standardized	Angola	Brain and central nervous system cancer	Rate	36.28(-17.74,98.17)	168
59	Prevalence	Age-standardized	Lao People's Democratic Republic	Brain and central nervous system cancer	Rate	34.76(-16.34,98.65)	12
60	Prevalence	Age-standardized	Bosnia and Herzegovina	Brain and central nervous system cancer	Rate	55.33(2.38,102.98)	44
61	Prevalence	Age-standardized	Dominica	Brain and central nervous system cancer	Rate	65.12(13.32,137.64)	110
62	Prevalence	Age-standardized	Tonga	Brain and central nervous system cancer	Rate	30.08(-12.92,96.23)	29
63	Prevalence	Age-standardized	Republic of Moldova	Brain and central nervous system cancer	Rate	25.80(5.23,50.82)	61
64	Prevalence	Age-standardized	Denmark	Brain and central nervous system cancer	Rate	76.91(58.39,99.78)	78
65	Prevalence	Age-standardized	Bahrain	Brain and central nervous system cancer	Rate	25.97(-9.73,64.27)	140
66	Prevalence	Age-standardized	Ghana	Brain and central nervous system cancer	Rate	21.11(-17.35,72.18)	207
67	Prevalence	Age-standardized	China	Brain and central nervous system cancer	Rate	119.29(73.41,181.51)	6
68	Prevalence	Age-standardized	Slovenia	Brain and central nervous system cancer	Rate	63.80(35.92,92.74)	55
69	Prevalence	Age-standardized	Kiribati	Brain and central nervous system cancer	Rate	11.57(-24.00,50.33)	23
70	Prevalence	Age-standardized	Qatar	Brain and central nervous system cancer	Rate	59.44(-9.97,128.74)	151
71	Prevalence	Age-standardized	Serbia	Brain and central nervous system cancer	Rate	25.80(-11.58,63.06)	53
72	Prevalence	Age-standardized	Israel	Brain and central nervous system cancer	Rate	46.86(26.71,67.25)	85
73	Prevalence	Age-standardized	Mauritius	Brain and central nervous system cancer	Rate	34.00(20.25,48.56)	183
74	Prevalence	Age-standardized	Mauritania	Brain and central nervous system cancer	Rate	143.28(8.72,277.91)	212
75	Prevalence	Age-standardized	Luxembourg	Brain and central nervous system cancer	Rate	17.53(1.31,38.51)	87
76	Prevalence	Age-standardized	Cook Islands	Brain and central nervous system cancer	Rate	71.32(6.37,149.36)	320
77	Prevalence	Age-standardized	Azerbaijan	Brain and central nervous system cancer	Rate	27.05(-16.79,91.95)	34
78	Prevalence	Age-standardized	Mongolia	Brain and central nervous system cancer	Rate	149.75(7.62,281.37)	38
79	Prevalence	Age-standardized	Senegal	Brain and central nervous system cancer	Rate	114.76(3.12,221.11)	216
80	Prevalence	Age-standardized	Chile	Brain and central nervous system cancer	Rate	202.78(161.42,245.51)	98
81	Prevalence	Age-standardized	Yemen	Brain and central nervous system cancer	Rate	51.18(-8.79,132.57)	157
82	Prevalence	Age-standardized	Eswatini	Brain and central nervous system cancer	Rate	49.21(-3.52,133.70)	197
83	Prevalence	Age-standardized	Trinidad and Tobago	Brain and central nervous system cancer	Rate	45.25(2.20,96.88)	119
84	Prevalence	Age-standardized	Kazakhstan	Brain and central nervous system cancer	Rate	31.32(-7.58,108.83)	36
85	Prevalence	Age-standardized	United States of America	Brain and central nervous system cancer	Rate	8.28(4.11,12.56)	102
86	Prevalence	Age-standardized	C么te d'Ivoire	Brain and central nervous system cancer	Rate	28.92(-10.86,81.31)	205
87	Prevalence	Age-standardized	Republic of Korea	Brain and central nervous system cancer	Rate	199.39(117.92,282.50)	68
88	Prevalence	Age-standardized	Madagascar	Brain and central nervous system cancer	Rate	8.90(-25.88,47.68)	181
89	Prevalence	Age-standardized	Palestine	Brain and central nervous system cancer	Rate	35.36(-9.16,81.24)	149
90	Prevalence	Age-standardized	Panama	Brain and central nervous system cancer	Rate	8.95(-12.91,32.91)	132
91	Prevalence	Age-standardized	Mexico	Brain and central nervous system cancer	Rate	29.99(16.43,43.96)	130
92	Prevalence	Age-standardized	Jamaica	Brain and central nervous system cancer	Rate	51.02(2.91,119.21)	115
93	Prevalence	Age-standardized	Timor-Leste	Brain and central nervous system cancer	Rate	43.40(-1.94,105.48)	19
94	Prevalence	Age-standardized	Nigeria	Brain and central nervous system cancer	Rate	46.00(-21.46,98.90)	214
95	Prevalence	Age-standardized	Poland	Brain and central nervous system cancer	Rate	7.03(-3.25,18.43)	51
96	Prevalence	Age-standardized	Saint Vincent and the Grenadines	Brain and central nervous system cancer	Rate	73.15(38.91,120.06)	117
97	Prevalence	Age-standardized	Iceland	Brain and central nervous system cancer	Rate	21.94(1.66,42.92)	83
98	Prevalence	Age-standardized	Namibia	Brain and central nervous system cancer	Rate	47.44(0.24,110.14)	195
99	Prevalence	Age-standardized	Libya	Brain and central nervous system cancer	Rate	51.04(3.45,152.06)	147
100	Prevalence	Age-standardized	Equatorial Guinea	Brain and central nervous system cancer	Rate	64.47(-22.83,172.02)	172
101	Prevalence	Age-standardized	Ethiopia	Brain and central nervous system cancer	Rate	34.20(-26.71,94.77)	179
102	Prevalence	Age-standardized	Northern Mariana Islands	Brain and central nervous system cancer	Rate	86.93(1.67,213.72)	376
103	Prevalence	Age-standardized	Belgium	Brain and central nervous system cancer	Rate	19.38(4.18,36.99)	76
104	Prevalence	Age-standardized	Andorra	Brain and central nervous system cancer	Rate	6.00(-38.28,69.51)	74
105	Prevalence	Age-standardized	Bhutan	Brain and central nervous system cancer	Rate	59.33(0.44,253.39)	162
106	Prevalence	Age-standardized	Portugal	Brain and central nervous system cancer	Rate	33.99(15.87,52.57)	91
107	Prevalence	Age-standardized	Nepal	Brain and central nervous system cancer	Rate	37.78(-14.37,109.15)	164
108	Prevalence	Age-standardized	Rwanda	Brain and central nervous system cancer	Rate	17.60(-28.54,76.77)	185
109	Prevalence	Age-standardized	Benin	Brain and central nervous system cancer	Rate	107.47(-17.64,222.49)	200
110	Prevalence	Age-standardized	Congo	Brain and central nervous system cancer	Rate	23.56(-21.03,83.06)	170
111	Prevalence	Age-standardized	Somalia	Brain and central nervous system cancer	Rate	3.30(-26.85,42.23)	187
112	Prevalence	Age-standardized	Micronesia (Federated States of)	Brain and central nervous system cancer	Rate	25.01(-11.85,76.28)	25
113	Prevalence	Age-standardized	Brazil	Brain and central nervous system cancer	Rate	44.18(34.99,54.20)	135
114	Prevalence	Age-standardized	Australia	Brain and central nervous system cancer	Rate	0.08(-10.33,14.17)	71
115	Prevalence	Age-standardized	Peru	Brain and central nervous system cancer	Rate	54.72(5.86,116.13)	123
116	Prevalence	Age-standardized	Latvia	Brain and central nervous system cancer	Rate	107.54(72.26,148.76)	59
117	Prevalence	Age-standardized	Netherlands	Brain and central nervous system cancer	Rate	27.38(13.26,44.15)	89
118	Prevalence	Age-standardized	Marshall Islands	Brain and central nervous system cancer	Rate	37.63(-2.44,94.31)	24
119	Prevalence	Age-standardized	Saudi Arabia	Brain and central nervous system cancer	Rate	60.36(1.61,151.14)	152
120	Prevalence	Age-standardized	Greenland	Brain and central nervous system cancer	Rate	-25.70(-46.35,13.94)	349
121	Prevalence	Age-standardized	Malta	Brain and central nervous system cancer	Rate	87.33(54.05,121.84)	88
122	Prevalence	Age-standardized	Tajikistan	Brain and central nervous system cancer	Rate	9.83(-23.65,52.01)	39
123	Prevalence	Age-standardized	Mozambique	Brain and central nervous system cancer	Rate	23.70(-20.09,67.08)	184
124	Prevalence	Age-standardized	Sierra Leone	Brain and central nervous system cancer	Rate	114.39(-11.48,243.55)	217
125	Prevalence	Age-standardized	Burundi	Brain and central nervous system cancer	Rate	4.62(-37.28,48.35)	175
126	Prevalence	Age-standardized	Guam	Brain and central nervous system cancer	Rate	51.91(-15.45,105.59)	351
127	Prevalence	Age-standardized	Uganda	Brain and central nervous system cancer	Rate	45.10(-1.78,98.65)	190
128	Prevalence	Age-standardized	T眉rkiye	Brain and central nervous system cancer	Rate	41.53(-11.21,96.40)	155
129	Prevalence	Age-standardized	Syrian Arab Republic	Brain and central nervous system cancer	Rate	32.70(-8.67,91.77)	153
130	Prevalence	Age-standardized	Botswana	Brain and central nervous system cancer	Rate	33.16(-14.24,95.89)	193
131	Prevalence	Age-standardized	Afghanistan	Brain and central nervous system cancer	Rate	36.30(-8.32,95.90)	160
132	Prevalence	Age-standardized	Monaco	Brain and central nervous system cancer	Rate	60.76(8.13,127.59)	367
133	Prevalence	Age-standardized	Nauru	Brain and central nervous system cancer	Rate	21.83(-12.45,67.97)	369
134	Prevalence	Age-standardized	Antigua and Barbuda	Brain and central nervous system cancer	Rate	64.72(33.94,101.22)	105
135	Prevalence	Age-standardized	Turkmenistan	Brain and central nervous system cancer	Rate	495.09(351.58,691.18)	40
136	Prevalence	Age-standardized	Puerto Rico	Brain and central nervous system cancer	Rate	79.54(42.00,123.30)	385
137	Prevalence	Age-standardized	Belize	Brain and central nervous system cancer	Rate	55.60(21.47,108.47)	108
138	Prevalence	Age-standardized	Germany	Brain and central nervous system cancer	Rate	51.15(35.35,66.89)	81
139	Prevalence	Age-standardized	Guyana	Brain and central nervous system cancer	Rate	122.90(53.14,209.74)	113
140	Prevalence	Age-standardized	Iraq	Brain and central nervous system cancer	Rate	69.45(2.84,141.56)	143
141	Prevalence	Age-standardized	Liberia	Brain and central nervous system cancer	Rate	121.19(-11.87,274.78)	210
142	Prevalence	Age-standardized	Bahamas	Brain and central nervous system cancer	Rate	79.63(36.64,136.05)	106
143	Prevalence	Age-standardized	Cabo Verde	Brain and central nervous system cancer	Rate	204.34(44.85,372.26)	203
144	Prevalence	Age-standardized	Brunei Darussalam	Brain and central nervous system cancer	Rate	64.08(6.08,115.58)	66
145	Prevalence	Age-standardized	Albania	Brain and central nervous system cancer	Rate	68.06(10.00,135.43)	43
146	Prevalence	Age-standardized	Taiwan (Province of China)	Brain and central nervous system cancer	Rate	23.09(7.07,40.88)	8
147	Prevalence	Age-standardized	Malaysia	Brain and central nervous system cancer	Rate	39.05(4.17,80.41)	13
148	Prevalence	Age-standardized	Sri Lanka	Brain and central nervous system cancer	Rate	76.87(4.73,160.69)	17
149	Prevalence	Age-standardized	Samoa	Brain and central nervous system cancer	Rate	17.32(-10.55,54.01)	27
150	Prevalence	Age-standardized	Vanuatu	Brain and central nervous system cancer	Rate	35.50(-1.86,98.73)	30
151	Prevalence	Age-standardized	Djibouti	Brain and central nervous system cancer	Rate	17.33(-20.39,68.97)	177
152	Prevalence	Age-standardized	American Samoa	Brain and central nervous system cancer	Rate	61.91(-10.24,143.76)	298
153	Prevalence	Age-standardized	Ecuador	Brain and central nervous system cancer	Rate	902.14(686.69,1182.41)	122
154	Prevalence	Age-standardized	Costa Rica	Brain and central nervous system cancer	Rate	85.02(60.86,114.20)	126
155	Prevalence	Age-standardized	Russian Federation	Brain and central nervous system cancer	Rate	26.77(17.19,35.29)	62
156	Prevalence	Age-standardized	Egypt	Brain and central nervous system cancer	Rate	135.91(7.41,245.76)	141
157	Prevalence	Age-standardized	New Zealand	Brain and central nervous system cancer	Rate	22.27(8.68,39.39)	72
158	Prevalence	Age-standardized	Finland	Brain and central nervous system cancer	Rate	37.92(22.22,54.07)	79
159	Prevalence	Age-standardized	Kuwait	Brain and central nervous system cancer	Rate	0.60(-23.00,30.68)	145
160	Prevalence	Age-standardized	Guinea	Brain and central nervous system cancer	Rate	10.47(-30.00,54.57)	208
161	Prevalence	Age-standardized	Myanmar	Brain and central nervous system cancer	Rate	32.98(-16.44,84.08)	15
162	Prevalence	Age-standardized	Democratic People's Republic of Korea	Brain and central nervous system cancer	Rate	19.66(-17.02,71.97)	7
163	Prevalence	Age-standardized	Central African Republic	Brain and central nervous system cancer	Rate	11.61(-19.11,49.92)	169
164	Prevalence	Age-standardized	Switzerland	Brain and central nervous system cancer	Rate	46.11(24.96,72.70)	94
165	Prevalence	Age-standardized	Guatemala	Brain and central nervous system cancer	Rate	59.54(35.62,87.65)	128
166	Prevalence	Age-standardized	Dominican Republic	Brain and central nervous system cancer	Rate	39.89(-4.29,88.03)	111
167	Prevalence	Age-standardized	Estonia	Brain and central nervous system cancer	Rate	94.39(65.11,126.30)	58
168	Prevalence	Age-standardized	Palau	Brain and central nervous system cancer	Rate	14.78(-14.17,57.79)	380
169	Prevalence	Age-standardized	Burkina Faso	Brain and central nervous system cancer	Rate	107.47(-4.36,210.74)	201
170	Prevalence	Age-standardized	Togo	Brain and central nervous system cancer	Rate	111.40(-9.45,222.37)	218
171	Prevalence	Age-standardized	North Macedonia	Brain and central nervous system cancer	Rate	37.67(-9.33,76.76)	49
172	Prevalence	Age-standardized	Gambia	Brain and central nervous system cancer	Rate	32.97(-7.35,82.84)	206
173	Prevalence	Age-standardized	Czechia	Brain and central nervous system cancer	Rate	18.08(0.45,37.88)	47
174	Prevalence	Age-standardized	Cyprus	Brain and central nervous system cancer	Rate	101.13(32.22,152.02)	77
175	Prevalence	Age-standardized	Papua New Guinea	Brain and central nervous system cancer	Rate	27.22(-4.70,79.47)	26
176	Prevalence	Age-standardized	Paraguay	Brain and central nervous system cancer	Rate	124.86(16.35,242.62)	136
177	Prevalence	Age-standardized	United Arab Emirates	Brain and central nervous system cancer	Rate	5.93(-39.87,44.56)	156
178	Prevalence	Age-standardized	Bulgaria	Brain and central nervous system cancer	Rate	45.32(19.53,79.29)	45
179	Prevalence	Age-standardized	Gabon	Brain and central nervous system cancer	Rate	30.27(-19.06,88.90)	173
180	Prevalence	Age-standardized	United Republic of Tanzania	Brain and central nervous system cancer	Rate	22.54(-17.32,63.13)	189
181	Prevalence	Age-standardized	Lithuania	Brain and central nervous system cancer	Rate	78.26(52.80,103.61)	60
182	Prevalence	Age-standardized	Seychelles	Brain and central nervous system cancer	Rate	9.16(-17.89,35.25)	186
183	Prevalence	Age-standardized	Spain	Brain and central nervous system cancer	Rate	57.63(38.81,82.49)	92
184	Prevalence	Age-standardized	Norway	Brain and central nervous system cancer	Rate	39.71(27.14,53.38)	90
185	Prevalence	Age-standardized	Democratic Republic of the Congo	Brain and central nervous system cancer	Rate	25.84(-15.24,70.35)	171
186	Prevalence	Age-standardized	Zambia	Brain and central nervous system cancer	Rate	25.80(-21.85,76.25)	191
187	Prevalence	Age-standardized	Algeria	Brain and central nervous system cancer	Rate	38.05(-5.85,82.94)	139
188	Prevalence	Age-standardized	Tunisia	Brain and central nervous system cancer	Rate	40.08(-16.59,103.31)	154
189	Prevalence	Age-standardized	Saint Kitts and Nevis	Brain and central nervous system cancer	Rate	51.12(16.72,95.51)	393
190	Prevalence	Age-standardized	Niue	Brain and central nervous system cancer	Rate	235.12(125.88,387.31)	374
191	Prevalence	Age-standardized	San Marino	Brain and central nervous system cancer	Rate	-2.91(-40.47,54.22)	396
192	Prevalence	Age-standardized	Uzbekistan	Brain and central nervous system cancer	Rate	58.78(15.45,137.91)	41
193	Prevalence	Age-standardized	Tuvalu	Brain and central nervous system cancer	Rate	40.99(-4.20,86.41)	416
194	Prevalence	Age-standardized	Cuba	Brain and central nervous system cancer	Rate	54.47(30.43,84.89)	109
195	Prevalence	Age-standardized	Indonesia	Brain and central nervous system cancer	Rate	41.24(0.58,83.86)	11
196	Prevalence	Age-standardized	Austria	Brain and central nervous system cancer	Rate	26.45(8.75,46.81)	75
197	Prevalence	Age-standardized	Barbados	Brain and central nervous system cancer	Rate	23.26(-10.23,62.99)	107
198	Prevalence	Age-standardized	Solomon Islands	Brain and central nervous system cancer	Rate	45.50(9.75,134.95)	28
199	Prevalence	Age-standardized	South Sudan	Brain and central nervous system cancer	Rate	17.02(-14.28,62.98)	435
200	Prevalence	Age-standardized	Sudan	Brain and central nervous system cancer	Rate	59.25(-20.76,148.84)	522
201	Prevalence	Age-standardized	Chad	Brain and central nervous system cancer	Rate	126.68(10.81,244.05)	204
202	Prevalence	Age-standardized	Cameroon	Brain and central nervous system cancer	Rate	107.16(-10.21,219.22)	202
203	Prevalence	Age-standardized	Tokelau	Brain and central nervous system cancer	Rate	382.31(192.69,584.75)	413
204	Prevalence	Age-standardized	United States Virgin Islands	Brain and central nervous system cancer	Rate	33.21(-18.30,114.63)	422
National-level Percentage Change data for ASIR of Brain and central nervous system cancer
	measure_name	age_name	location_name	cause_name	metric_name	1990-2021	location_id
1	Incidence	Age-standardized	Viet Nam	Brain and central nervous system cancer	Rate	38.55(4.70,86.08)	20
2	Incidence	Age-standardized	Saint Lucia	Brain and central nervous system cancer	Rate	47.26(11.79,87.38)	116
3	Incidence	Age-standardized	Romania	Brain and central nervous system cancer	Rate	46.38(28.62,62.90)	52
4	Incidence	Age-standardized	Morocco	Brain and central nervous system cancer	Rate	17.13(-22.21,59.00)	148
5	Incidence	Age-standardized	Micronesia (Federated States of)	Brain and central nervous system cancer	Rate	17.78(-15.62,65.40)	25
6	Incidence	Age-standardized	Ireland	Brain and central nervous system cancer	Rate	9.43(-3.41,24.46)	84
7	Incidence	Age-standardized	Kenya	Brain and central nervous system cancer	Rate	45.33(10.16,98.57)	180
8	Incidence	Age-standardized	Zambia	Brain and central nervous system cancer	Rate	20.99(-20.38,64.85)	191
9	Incidence	Age-standardized	Belarus	Brain and central nervous system cancer	Rate	104.53(67.24,151.55)	57
10	Incidence	Age-standardized	Togo	Brain and central nervous system cancer	Rate	118.72(-6.09,232.95)	218
11	Incidence	Age-standardized	Bolivia (Plurinational State of)	Brain and central nervous system cancer	Rate	61.86(-18.37,150.77)	121
12	Incidence	Age-standardized	Tuvalu	Brain and central nervous system cancer	Rate	27.04(-9.25,66.35)	416
13	Incidence	Age-standardized	Netherlands	Brain and central nervous system cancer	Rate	10.43(1.05,21.10)	89
14	Incidence	Age-standardized	Russian Federation	Brain and central nervous system cancer	Rate	36.43(25.77,47.03)	62
15	Incidence	Age-standardized	Niger	Brain and central nervous system cancer	Rate	86.19(-17.32,196.53)	213
16	Incidence	Age-standardized	Vanuatu	Brain and central nervous system cancer	Rate	31.54(-4.12,94.61)	30
17	Incidence	Age-standardized	Japan	Brain and central nervous system cancer	Rate	81.52(68.69,95.80)	67
18	Incidence	Age-standardized	Uruguay	Brain and central nervous system cancer	Rate	28.57(8.09,51.69)	99
19	Incidence	Age-standardized	Costa Rica	Brain and central nervous system cancer	Rate	68.61(47.63,91.07)	126
20	Incidence	Age-standardized	Rwanda	Brain and central nervous system cancer	Rate	8.97(-29.64,57.89)	185
21	Incidence	Age-standardized	Syrian Arab Republic	Brain and central nervous system cancer	Rate	4.76(-28.37,55.67)	153
22	Incidence	Age-standardized	Georgia	Brain and central nervous system cancer	Rate	227.99(143.41,334.93)	35
23	Incidence	Age-standardized	Taiwan (Province of China)	Brain and central nervous system cancer	Rate	4.77(-5.35,15.47)	8
24	Incidence	Age-standardized	Angola	Brain and central nervous system cancer	Rate	28.85(-15.51,82.86)	168
25	Incidence	Age-standardized	South Africa	Brain and central nervous system cancer	Rate	22.21(6.35,39.21)	196
26	Incidence	Age-standardized	Switzerland	Brain and central nervous system cancer	Rate	41.97(25.85,60.62)	94
27	Incidence	Age-standardized	Burkina Faso	Brain and central nervous system cancer	Rate	106.13(-6.14,199.17)	201
28	Incidence	Age-standardized	Malaysia	Brain and central nervous system cancer	Rate	14.05(-11.34,50.70)	13
29	Incidence	Age-standardized	Turkmenistan	Brain and central nervous system cancer	Rate	475.44(335.48,657.14)	40
30	Incidence	Age-standardized	Lebanon	Brain and central nervous system cancer	Rate	10.51(-25.95,48.26)	146
31	Incidence	Age-standardized	Nicaragua	Brain and central nervous system cancer	Rate	46.73(-10.55,93.85)	131
32	Incidence	Age-standardized	Haiti	Brain and central nervous system cancer	Rate	15.79(-20.82,61.88)	114
33	Incidence	Age-standardized	Gabon	Brain and central nervous system cancer	Rate	17.00(-25.62,67.21)	173
34	Incidence	Age-standardized	Solomon Islands	Brain and central nervous system cancer	Rate	35.17(1.71,115.80)	28
35	Incidence	Age-standardized	Paraguay	Brain and central nervous system cancer	Rate	115.51(9.43,233.63)	136
36	Incidence	Age-standardized	India	Brain and central nervous system cancer	Rate	15.15(-9.88,66.57)	163
37	Incidence	Age-standardized	New Zealand	Brain and central nervous system cancer	Rate	1.74(-8.11,12.35)	72
38	Incidence	Age-standardized	Armenia	Brain and central nervous system cancer	Rate	19.34(-11.84,56.95)	33
39	Incidence	Age-standardized	Greece	Brain and central nervous system cancer	Rate	1.82(-8.11,12.00)	82
40	Incidence	Age-standardized	Thailand	Brain and central nervous system cancer	Rate	9.25(-15.74,46.32)	18
41	Incidence	Age-standardized	Argentina	Brain and central nervous system cancer	Rate	11.79(-3.28,29.14)	97
42	Incidence	Age-standardized	Kiribati	Brain and central nervous system cancer	Rate	7.23(-23.86,42.86)	23
43	Incidence	Age-standardized	Guam	Brain and central nervous system cancer	Rate	41.72(-18.92,88.51)	351
44	Incidence	Age-standardized	Qatar	Brain and central nervous system cancer	Rate	1.62(-43.94,48.06)	151
45	Incidence	Age-standardized	Trinidad and Tobago	Brain and central nervous system cancer	Rate	25.33(-10.43,69.80)	119
46	Incidence	Age-standardized	United States of America	Brain and central nervous system cancer	Rate	-1.45(-4.41,0.91)	102
47	Incidence	Age-standardized	Gambia	Brain and central nervous system cancer	Rate	30.96(-6.16,75.38)	206
48	Incidence	Age-standardized	Mali	Brain and central nervous system cancer	Rate	8.70(-24.03,44.34)	211
49	Incidence	Age-standardized	Eritrea	Brain and central nervous system cancer	Rate	34.43(-11.23,81.45)	178
50	Incidence	Age-standardized	Mongolia	Brain and central nervous system cancer	Rate	139.74(-1.05,271.33)	38
51	Incidence	Age-standardized	Montenegro	Brain and central nervous system cancer	Rate	1.44(-18.98,24.09)	50
52	Incidence	Age-standardized	Senegal	Brain and central nervous system cancer	Rate	117.70(3.85,218.13)	216
53	Incidence	Age-standardized	Chad	Brain and central nervous system cancer	Rate	134.55(13.11,261.81)	204
54	Incidence	Age-standardized	Luxembourg	Brain and central nervous system cancer	Rate	-8.59(-18.74,4.18)	87
55	Incidence	Age-standardized	Cyprus	Brain and central nervous system cancer	Rate	28.56(-16.85,59.11)	77
56	Incidence	Age-standardized	Cuba	Brain and central nervous system cancer	Rate	41.38(22.08,62.58)	109
57	Incidence	Age-standardized	Albania	Brain and central nervous system cancer	Rate	21.63(-15.14,66.53)	43
58	Incidence	Age-standardized	American Samoa	Brain and central nervous system cancer	Rate	55.77(-14.54,132.49)	298
59	Incidence	Age-standardized	United Arab Emirates	Brain and central nervous system cancer	Rate	-15.64(-49.42,8.91)	156
60	Incidence	Age-standardized	Niue	Brain and central nervous system cancer	Rate	116.21(51.96,198.37)	374
61	Incidence	Age-standardized	Bulgaria	Brain and central nervous system cancer	Rate	48.27(22.11,81.02)	45
62	Incidence	Age-standardized	Egypt	Brain and central nervous system cancer	Rate	116.67(-3.75,228.29)	141
63	Incidence	Age-standardized	Antigua and Barbuda	Brain and central nervous system cancer	Rate	55.14(33.04,83.40)	105
64	Incidence	Age-standardized	Estonia	Brain and central nervous system cancer	Rate	54.99(34.64,77.48)	58
65	Incidence	Age-standardized	Saint Vincent and the Grenadines	Brain and central nervous system cancer	Rate	68.50(36.19,110.72)	117
66	Incidence	Age-standardized	Slovenia	Brain and central nervous system cancer	Rate	17.74(-0.70,35.28)	55
67	Incidence	Age-standardized	Algeria	Brain and central nervous system cancer	Rate	7.38(-21.02,35.11)	139
68	Incidence	Age-standardized	Palestine	Brain and central nervous system cancer	Rate	3.12(-28.91,42.87)	149
69	Incidence	Age-standardized	Norway	Brain and central nervous system cancer	Rate	18.95(9.38,29.64)	90
70	Incidence	Age-standardized	Brunei Darussalam	Brain and central nervous system cancer	Rate	32.05(-16.81,71.82)	66
71	Incidence	Age-standardized	Papua New Guinea	Brain and central nervous system cancer	Rate	22.87(-9.44,74.46)	26
72	Incidence	Age-standardized	Spain	Brain and central nervous system cancer	Rate	26.73(16.01,38.87)	92
73	Incidence	Age-standardized	Ukraine	Brain and central nervous system cancer	Rate	30.11(-8.92,96.78)	63
74	Incidence	Age-standardized	United States Virgin Islands	Brain and central nervous system cancer	Rate	16.27(-28.38,77.88)	422
75	Incidence	Age-standardized	Bangladesh	Brain and central nervous system cancer	Rate	14.05(-28.93,82.29)	161
76	Incidence	Age-standardized	Australia	Brain and central nervous system cancer	Rate	-7.22(-14.31,1.95)	71
77	Incidence	Age-standardized	Serbia	Brain and central nervous system cancer	Rate	7.55(-19.18,29.46)	53
78	Incidence	Age-standardized	Israel	Brain and central nervous system cancer	Rate	22.49(10.16,36.66)	85
79	Incidence	Age-standardized	United Republic of Tanzania	Brain and central nervous system cancer	Rate	15.14(-19.63,51.96)	189
80	Incidence	Age-standardized	Nigeria	Brain and central nervous system cancer	Rate	39.04(-17.53,90.82)	214
81	Incidence	Age-standardized	Brazil	Brain and central nervous system cancer	Rate	35.85(26.91,44.01)	135
82	Incidence	Age-standardized	Colombia	Brain and central nervous system cancer	Rate	33.39(11.82,57.95)	125
83	Incidence	Age-standardized	El Salvador	Brain and central nervous system cancer	Rate	75.54(4.47,141.10)	127
84	Incidence	Age-standardized	Monaco	Brain and central nervous system cancer	Rate	48.42(-2.86,110.41)	367
85	Incidence	Age-standardized	Republic of Korea	Brain and central nervous system cancer	Rate	50.51(9.35,91.11)	68
86	Incidence	Age-standardized	Mauritius	Brain and central nervous system cancer	Rate	20.86(10.47,29.88)	183
87	Incidence	Age-standardized	Benin	Brain and central nervous system cancer	Rate	105.09(-18.31,215.70)	200
88	Incidence	Age-standardized	Madagascar	Brain and central nervous system cancer	Rate	4.46(-23.44,34.53)	181
89	Incidence	Age-standardized	Eswatini	Brain and central nervous system cancer	Rate	43.84(-4.54,124.95)	197
90	Incidence	Age-standardized	Maldives	Brain and central nervous system cancer	Rate	9.19(-42.46,53.41)	14
91	Incidence	Age-standardized	Ecuador	Brain and central nervous system cancer	Rate	853.12(649.54,1113.89)	122
92	Incidence	Age-standardized	United Kingdom	Brain and central nervous system cancer	Rate	4.91(1.42,8.27)	95
93	Incidence	Age-standardized	Lithuania	Brain and central nervous system cancer	Rate	69.47(47.27,91.67)	60
94	Incidence	Age-standardized	Nepal	Brain and central nervous system cancer	Rate	21.41(-17.38,82.39)	164
95	Incidence	Age-standardized	Seychelles	Brain and central nervous system cancer	Rate	1.68(-24.21,24.20)	186
96	Incidence	Age-standardized	Panama	Brain and central nervous system cancer	Rate	0.53(-18.70,20.68)	132
97	Incidence	Age-standardized	Tunisia	Brain and central nervous system cancer	Rate	8.24(-29.94,59.58)	154
98	Incidence	Age-standardized	San Marino	Brain and central nervous system cancer	Rate	-13.11(-46.51,37.45)	396
99	Incidence	Age-standardized	Uzbekistan	Brain and central nervous system cancer	Rate	47.21(5.23,134.41)	41
100	Incidence	Age-standardized	Kazakhstan	Brain and central nervous system cancer	Rate	23.59(-14.42,97.42)	36
101	Incidence	Age-standardized	Fiji	Brain and central nervous system cancer	Rate	-13.08(-35.74,22.29)	22
102	Incidence	Age-standardized	China	Brain and central nervous system cancer	Rate	30.49(3.03,64.02)	6
103	Incidence	Age-standardized	Cameroon	Brain and central nervous system cancer	Rate	107.46(-12.72,225.59)	202
104	Incidence	Age-standardized	Central African Republic	Brain and central nervous system cancer	Rate	11.95(-17.05,47.69)	169
105	Incidence	Age-standardized	Honduras	Brain and central nervous system cancer	Rate	12.23(-19.65,51.81)	129
106	Incidence	Age-standardized	Dominica	Brain and central nervous system cancer	Rate	45.86(2.56,106.47)	110
107	Incidence	Age-standardized	Lesotho	Brain and central nervous system cancer	Rate	61.36(8.89,143.90)	194
108	Incidence	Age-standardized	Ghana	Brain and central nervous system cancer	Rate	19.07(-17.93,64.23)	207
109	Incidence	Age-standardized	Bermuda	Brain and central nervous system cancer	Rate	37.42(8.19,78.72)	305
110	Incidence	Age-standardized	Northern Mariana Islands	Brain and central nervous system cancer	Rate	79.15(-2.64,184.29)	376
111	Incidence	Age-standardized	Denmark	Brain and central nervous system cancer	Rate	43.85(29.34,59.60)	78
112	Incidence	Age-standardized	Botswana	Brain and central nervous system cancer	Rate	24.26(-21.02,86.43)	193
113	Incidence	Age-standardized	Iran (Islamic Republic of)	Brain and central nervous system cancer	Rate	24.06(-10.85,50.70)	142
114	Incidence	Age-standardized	Cook Islands	Brain and central nervous system cancer	Rate	22.37(-19.41,70.15)	320
115	Incidence	Age-standardized	Indonesia	Brain and central nervous system cancer	Rate	29.91(-1.28,69.40)	11
116	Incidence	Age-standardized	Cambodia	Brain and central nervous system cancer	Rate	31.79(-5.25,79.86)	10
117	Incidence	Age-standardized	Canada	Brain and central nervous system cancer	Rate	7.31(-1.32,18.11)	101
118	Incidence	Age-standardized	C么te d'Ivoire	Brain and central nervous system cancer	Rate	19.76(-15.87,66.02)	205
119	Incidence	Age-standardized	Austria	Brain and central nervous system cancer	Rate	7.36(-2.24,18.11)	75
120	Incidence	Age-standardized	Croatia	Brain and central nervous system cancer	Rate	38.41(16.36,65.15)	46
121	Incidence	Age-standardized	Latvia	Brain and central nervous system cancer	Rate	100.39(71.79,135.08)	59
122	Incidence	Age-standardized	Philippines	Brain and central nervous system cancer	Rate	13.55(-5.09,35.96)	16
123	Incidence	Age-standardized	France	Brain and central nervous system cancer	Rate	31.40(20.13,42.92)	80
124	Incidence	Age-standardized	Bahamas	Brain and central nervous system cancer	Rate	68.67(29.63,119.41)	106
125	Incidence	Age-standardized	Suriname	Brain and central nervous system cancer	Rate	24.59(-11.00,62.71)	118
126	Incidence	Age-standardized	Burundi	Brain and central nervous system cancer	Rate	4.22(-33.76,47.35)	175
127	Incidence	Age-standardized	Andorra	Brain and central nervous system cancer	Rate	-8.36(-46.47,45.67)	74
128	Incidence	Age-standardized	Barbados	Brain and central nervous system cancer	Rate	12.36(-17.97,45.53)	107
129	Incidence	Age-standardized	Grenada	Brain and central nervous system cancer	Rate	65.22(21.46,124.53)	112
130	Incidence	Age-standardized	Samoa	Brain and central nervous system cancer	Rate	5.64(-19.32,39.00)	27
131	Incidence	Age-standardized	Oman	Brain and central nervous system cancer	Rate	13.42(-30.46,79.40)	150
132	Incidence	Age-standardized	Hungary	Brain and central nervous system cancer	Rate	-12.81(-24.55,-0.60)	48
133	Incidence	Age-standardized	Italy	Brain and central nervous system cancer	Rate	-2.83(-10.01,4.66)	86
134	Incidence	Age-standardized	Portugal	Brain and central nervous system cancer	Rate	17.88(7.83,27.52)	91
135	Incidence	Age-standardized	Democratic Republic of the Congo	Brain and central nervous system cancer	Rate	24.77(-11.28,66.18)	171
136	Incidence	Age-standardized	Malawi	Brain and central nervous system cancer	Rate	18.27(-19.15,54.01)	182
137	Incidence	Age-standardized	Peru	Brain and central nervous system cancer	Rate	17.16(-16.47,60.75)	123
138	Incidence	Age-standardized	Guatemala	Brain and central nervous system cancer	Rate	58.13(36.17,84.29)	128
139	Incidence	Age-standardized	Slovakia	Brain and central nervous system cancer	Rate	10.42(-24.31,35.84)	54
140	Incidence	Age-standardized	T眉rkiye	Brain and central nervous system cancer	Rate	-1.75(-33.88,28.12)	155
141	Incidence	Age-standardized	Singapore	Brain and central nervous system cancer	Rate	87.90(63.96,110.24)	69
142	Incidence	Age-standardized	Myanmar	Brain and central nervous system cancer	Rate	17.66(-20.61,60.69)	15
143	Incidence	Age-standardized	Zimbabwe	Brain and central nervous system cancer	Rate	60.33(10.64,123.99)	198
144	Incidence	Age-standardized	Pakistan	Brain and central nervous system cancer	Rate	19.58(-9.59,87.90)	165
145	Incidence	Age-standardized	Sao Tome and Principe	Brain and central nervous system cancer	Rate	10.54(-29.00,54.58)	215
146	Incidence	Age-standardized	Dominican Republic	Brain and central nervous system cancer	Rate	31.33(-8.55,78.87)	111
147	Incidence	Age-standardized	Guinea-Bissau	Brain and central nervous system cancer	Rate	107.17(-6.82,209.12)	209
148	Incidence	Age-standardized	South Sudan	Brain and central nervous system cancer	Rate	15.75(-13.66,61.00)	435
149	Incidence	Age-standardized	Venezuela (Bolivarian Republic of)	Brain and central nervous system cancer	Rate	214.77(135.17,303.36)	133
150	Incidence	Age-standardized	Somalia	Brain and central nervous system cancer	Rate	7.19(-22.42,44.03)	187
151	Incidence	Age-standardized	Cabo Verde	Brain and central nervous system cancer	Rate	187.06(25.90,345.85)	203
152	Incidence	Age-standardized	Congo	Brain and central nervous system cancer	Rate	13.87(-23.74,60.38)	170
153	Incidence	Age-standardized	Guinea	Brain and central nervous system cancer	Rate	14.08(-25.06,53.30)	208
154	Incidence	Age-standardized	Finland	Brain and central nervous system cancer	Rate	13.30(1.33,25.04)	79
155	Incidence	Age-standardized	Kyrgyzstan	Brain and central nervous system cancer	Rate	270.58(178.98,381.22)	37
156	Incidence	Age-standardized	Palau	Brain and central nervous system cancer	Rate	1.73(-22.77,35.84)	380
157	Incidence	Age-standardized	Jordan	Brain and central nervous system cancer	Rate	2.51(-28.76,34.92)	144
158	Incidence	Age-standardized	Iraq	Brain and central nervous system cancer	Rate	32.39(-13.01,100.91)	143
159	Incidence	Age-standardized	Comoros	Brain and central nervous system cancer	Rate	24.78(-11.78,95.13)	176
160	Incidence	Age-standardized	Czechia	Brain and central nervous system cancer	Rate	7.48(-8.42,25.39)	47
161	Incidence	Age-standardized	Puerto Rico	Brain and central nervous system cancer	Rate	46.16(18.34,78.98)	385
162	Incidence	Age-standardized	Libya	Brain and central nervous system cancer	Rate	16.92(-20.16,94.84)	147
163	Incidence	Age-standardized	Afghanistan	Brain and central nervous system cancer	Rate	25.66(-11.80,83.91)	160
164	Incidence	Age-standardized	Jamaica	Brain and central nervous system cancer	Rate	50.29(2.90,120.10)	115
165	Incidence	Age-standardized	Saudi Arabia	Brain and central nervous system cancer	Rate	8.92(-25.31,59.01)	152
166	Incidence	Age-standardized	Tonga	Brain and central nervous system cancer	Rate	18.96(-19.49,77.88)	29
167	Incidence	Age-standardized	Azerbaijan	Brain and central nervous system cancer	Rate	10.01(-25.72,59.85)	34
168	Incidence	Age-standardized	Bosnia and Herzegovina	Brain and central nervous system cancer	Rate	32.19(-16.02,70.44)	44
169	Incidence	Age-standardized	Malta	Brain and central nervous system cancer	Rate	43.88(23.98,65.32)	88
170	Incidence	Age-standardized	Timor-Leste	Brain and central nervous system cancer	Rate	34.02(-3.40,91.59)	19
171	Incidence	Age-standardized	Tajikistan	Brain and central nervous system cancer	Rate	-2.75(-30.36,28.73)	39
172	Incidence	Age-standardized	Marshall Islands	Brain and central nervous system cancer	Rate	26.83(-8.49,78.39)	24
173	Incidence	Age-standardized	Ethiopia	Brain and central nervous system cancer	Rate	17.27(-30.89,64.76)	179
174	Incidence	Age-standardized	Mauritania	Brain and central nervous system cancer	Rate	117.84(-5.39,235.69)	212
175	Incidence	Age-standardized	Sierra Leone	Brain and central nervous system cancer	Rate	116.79(-11.42,234.19)	217
176	Incidence	Age-standardized	Yemen	Brain and central nervous system cancer	Rate	33.86(-11.85,103.39)	157
177	Incidence	Age-standardized	Poland	Brain and central nervous system cancer	Rate	2.07(-6.43,10.83)	51
178	Incidence	Age-standardized	Republic of Moldova	Brain and central nervous system cancer	Rate	24.44(7.42,43.75)	61
179	Incidence	Age-standardized	Mozambique	Brain and central nervous system cancer	Rate	24.11(-10.81,64.20)	184
180	Incidence	Age-standardized	Bhutan	Brain and central nervous system cancer	Rate	31.34(-13.62,157.64)	162
181	Incidence	Age-standardized	Uganda	Brain and central nervous system cancer	Rate	34.50(-4.63,85.61)	190
182	Incidence	Age-standardized	Namibia	Brain and central nervous system cancer	Rate	27.43(-11.90,77.97)	195
183	Incidence	Age-standardized	Liberia	Brain and central nervous system cancer	Rate	116.01(-11.91,249.87)	210
184	Incidence	Age-standardized	Iceland	Brain and central nervous system cancer	Rate	5.66(-8.09,22.18)	83
185	Incidence	Age-standardized	Nauru	Brain and central nervous system cancer	Rate	14.08(-17.71,57.22)	369
186	Incidence	Age-standardized	Bahrain	Brain and central nervous system cancer	Rate	-12.90(-38.66,11.75)	140
187	Incidence	Age-standardized	Sweden	Brain and central nervous system cancer	Rate	-7.46(-19.24,5.55)	93
188	Incidence	Age-standardized	Chile	Brain and central nervous system cancer	Rate	110.14(89.64,131.24)	98
189	Incidence	Age-standardized	Mexico	Brain and central nervous system cancer	Rate	18.10(5.42,30.69)	130
190	Incidence	Age-standardized	Equatorial Guinea	Brain and central nervous system cancer	Rate	35.35(-30.48,120.86)	172
191	Incidence	Age-standardized	Greenland	Brain and central nervous system cancer	Rate	-35.45(-53.06,-5.37)	349
192	Incidence	Age-standardized	Tokelau	Brain and central nervous system cancer	Rate	179.47(80.90,286.41)	413
193	Incidence	Age-standardized	Lao People's Democratic Republic	Brain and central nervous system cancer	Rate	20.74(-17.79,74.84)	12
194	Incidence	Age-standardized	Democratic People's Republic of Korea	Brain and central nervous system cancer	Rate	11.20(-22.07,54.10)	7
195	Incidence	Age-standardized	Sri Lanka	Brain and central nervous system cancer	Rate	34.58(-21.20,99.46)	17
196	Incidence	Age-standardized	Belgium	Brain and central nervous system cancer	Rate	-7.04(-14.90,1.95)	76
197	Incidence	Age-standardized	Germany	Brain and central nervous system cancer	Rate	21.80(13.20,30.22)	81
198	Incidence	Age-standardized	Belize	Brain and central nervous system cancer	Rate	62.52(26.79,125.64)	108
199	Incidence	Age-standardized	Guyana	Brain and central nervous system cancer	Rate	108.86(45.35,186.04)	113
200	Incidence	Age-standardized	North Macedonia	Brain and central nervous system cancer	Rate	17.80(-20.83,49.39)	49
201	Incidence	Age-standardized	Sudan	Brain and central nervous system cancer	Rate	31.50(-23.56,102.26)	522
202	Incidence	Age-standardized	Kuwait	Brain and central nervous system cancer	Rate	-16.36(-33.58,2.32)	145
203	Incidence	Age-standardized	Djibouti	Brain and central nervous system cancer	Rate	18.00(-18.74,68.96)	177
204	Incidence	Age-standardized	Saint Kitts and Nevis	Brain and central nervous system cancer	Rate	28.31(-2.18,59.51)	393
National-level Percentage Change data for ASDR of Brain and central nervous system cancer
	measure_name	age_name	location_name	cause_name	metric_name	1990-2021	location_id
1	Deaths	Age-standardized	Peru	Brain and central nervous system cancer	Rate	-1.30(-30.37,34.43)	123
2	Deaths	Age-standardized	American Samoa	Brain and central nervous system cancer	Rate	51.66(-16.62,127.11)	298
3	Deaths	Age-standardized	Mali	Brain and central nervous system cancer	Rate	6.09(-24.64,37.78)	211
4	Deaths	Age-standardized	Afghanistan	Brain and central nervous system cancer	Rate	23.12(-15.18,82.59)	160
5	Deaths	Age-standardized	Australia	Brain and central nervous system cancer	Rate	-13.11(-19.44,-5.94)	71
6	Deaths	Age-standardized	Mauritania	Brain and central nervous system cancer	Rate	100.91(-15.16,214.00)	212
7	Deaths	Age-standardized	Colombia	Brain and central nervous system cancer	Rate	17.23(-1.73,37.89)	125
8	Deaths	Age-standardized	Bangladesh	Brain and central nervous system cancer	Rate	1.52(-35.86,58.92)	161
9	Deaths	Age-standardized	Niger	Brain and central nervous system cancer	Rate	85.92(-18.75,196.34)	213
10	Deaths	Age-standardized	Lesotho	Brain and central nervous system cancer	Rate	60.87(8.55,145.22)	194
11	Deaths	Age-standardized	Antigua and Barbuda	Brain and central nervous system cancer	Rate	48.97(29.47,75.52)	105
12	Deaths	Age-standardized	Sri Lanka	Brain and central nervous system cancer	Rate	15.93(-30.95,72.12)	17
13	Deaths	Age-standardized	Romania	Brain and central nervous system cancer	Rate	42.52(25.93,59.25)	52
14	Deaths	Age-standardized	New Zealand	Brain and central nervous system cancer	Rate	-14.15(-22.12,-5.38)	72
15	Deaths	Age-standardized	Malta	Brain and central nervous system cancer	Rate	12.74(-0.39,26.28)	88
16	Deaths	Age-standardized	Bahamas	Brain and central nervous system cancer	Rate	62.79(26.33,111.14)	106
17	Deaths	Age-standardized	Serbia	Brain and central nervous system cancer	Rate	-1.38(-27.60,18.19)	53
18	Deaths	Age-standardized	Bhutan	Brain and central nervous system cancer	Rate	19.49(-19.74,129.08)	162
19	Deaths	Age-standardized	Thailand	Brain and central nervous system cancer	Rate	-7.16(-28.71,24.66)	18
20	Deaths	Age-standardized	Barbados	Brain and central nervous system cancer	Rate	7.44(-19.80,36.49)	107
21	Deaths	Age-standardized	Netherlands	Brain and central nervous system cancer	Rate	0.66(-5.84,7.54)	89
22	Deaths	Age-standardized	Djibouti	Brain and central nervous system cancer	Rate	16.40(-19.98,65.60)	177
23	Deaths	Age-standardized	Andorra	Brain and central nervous system cancer	Rate	-21.71(-55.04,23.02)	74
24	Deaths	Age-standardized	Timor-Leste	Brain and central nervous system cancer	Rate	29.04(-6.98,84.32)	19
25	Deaths	Age-standardized	Nigeria	Brain and central nervous system cancer	Rate	32.82(-20.27,79.80)	214
26	Deaths	Age-standardized	Namibia	Brain and central nervous system cancer	Rate	20.69(-14.47,68.28)	195
27	Deaths	Age-standardized	Norway	Brain and central nervous system cancer	Rate	-10.97(-15.02,-6.88)	90
28	Deaths	Age-standardized	India	Brain and central nervous system cancer	Rate	7.70(-14.84,56.32)	163
29	Deaths	Age-standardized	Viet Nam	Brain and central nervous system cancer	Rate	23.52(-7.50,69.43)	20
30	Deaths	Age-standardized	Azerbaijan	Brain and central nervous system cancer	Rate	2.53(-29.43,48.69)	34
31	Deaths	Age-standardized	Austria	Brain and central nervous system cancer	Rate	-5.72(-12.27,1.79)	75
32	Deaths	Age-standardized	South Africa	Brain and central nervous system cancer	Rate	20.96(5.49,38.51)	196
33	Deaths	Age-standardized	Portugal	Brain and central nervous system cancer	Rate	8.26(0.11,15.67)	91
34	Deaths	Age-standardized	Nepal	Brain and central nervous system cancer	Rate	13.20(-22.21,69.67)	164
35	Deaths	Age-standardized	Sao Tome and Principe	Brain and central nervous system cancer	Rate	5.27(-31.23,44.27)	215
36	Deaths	Age-standardized	Spain	Brain and central nervous system cancer	Rate	6.21(-0.12,13.01)	92
37	Deaths	Age-standardized	Pakistan	Brain and central nervous system cancer	Rate	15.28(-13.47,80.10)	165
38	Deaths	Age-standardized	Eswatini	Brain and central nervous system cancer	Rate	41.43(-6.45,121.97)	197
39	Deaths	Age-standardized	Democratic People's Republic of Korea	Brain and central nervous system cancer	Rate	4.95(-25.76,47.15)	7
40	Deaths	Age-standardized	Fiji	Brain and central nervous system cancer	Rate	-14.73(-38.08,18.46)	22
41	Deaths	Age-standardized	Sweden	Brain and central nervous system cancer	Rate	-20.47(-28.47,-11.55)	93
42	Deaths	Age-standardized	United States Virgin Islands	Brain and central nervous system cancer	Rate	8.17(-35.20,66.47)	422
43	Deaths	Age-standardized	Kazakhstan	Brain and central nervous system cancer	Rate	19.53(-17.71,91.23)	36
44	Deaths	Age-standardized	Senegal	Brain and central nervous system cancer	Rate	113.03(1.63,211.33)	216
45	Deaths	Age-standardized	Zimbabwe	Brain and central nervous system cancer	Rate	59.87(10.16,124.60)	198
46	Deaths	Age-standardized	Taiwan (Province of China)	Brain and central nervous system cancer	Rate	-9.07(-16.89,-1.97)	8
47	Deaths	Age-standardized	Nauru	Brain and central nervous system cancer	Rate	11.35(-18.59,53.23)	369
48	Deaths	Age-standardized	Switzerland	Brain and central nervous system cancer	Rate	35.09(22.46,48.12)	94
49	Deaths	Age-standardized	Kyrgyzstan	Brain and central nervous system cancer	Rate	250.00(164.22,355.92)	37
50	Deaths	Age-standardized	Sierra Leone	Brain and central nervous system cancer	Rate	112.77(-13.71,232.89)	217
51	Deaths	Age-standardized	Mongolia	Brain and central nervous system cancer	Rate	129.92(-6.82,259.70)	38
52	Deaths	Age-standardized	Angola	Brain and central nervous system cancer	Rate	25.31(-17.59,75.52)	168
53	Deaths	Age-standardized	Bahrain	Brain and central nervous system cancer	Rate	-20.26(-45.34,3.03)	140
54	Deaths	Age-standardized	Benin	Brain and central nervous system cancer	Rate	100.11(-17.85,209.70)	200
55	Deaths	Age-standardized	Cambodia	Brain and central nervous system cancer	Rate	24.76(-10.06,70.27)	10
56	Deaths	Age-standardized	Bermuda	Brain and central nervous system cancer	Rate	4.48(-17.18,36.51)	305
57	Deaths	Age-standardized	Tajikistan	Brain and central nervous system cancer	Rate	-7.53(-32.95,22.27)	39
58	Deaths	Age-standardized	Togo	Brain and central nervous system cancer	Rate	116.63(-8.83,227.98)	218
59	Deaths	Age-standardized	Burkina Faso	Brain and central nervous system cancer	Rate	103.90(-6.04,200.98)	201
60	Deaths	Age-standardized	Kiribati	Brain and central nervous system cancer	Rate	5.73(-24.58,41.69)	23
61	Deaths	Age-standardized	Congo	Brain and central nervous system cancer	Rate	10.27(-26.40,53.17)	170
62	Deaths	Age-standardized	Albania	Brain and central nervous system cancer	Rate	4.69(-26.12,42.72)	43
63	Deaths	Age-standardized	Burundi	Brain and central nervous system cancer	Rate	3.40(-33.68,45.93)	175
64	Deaths	Age-standardized	Estonia	Brain and central nervous system cancer	Rate	38.22(19.00,57.55)	58
65	Deaths	Age-standardized	Turkmenistan	Brain and central nervous system cancer	Rate	450.49(321.25,616.06)	40
66	Deaths	Age-standardized	Georgia	Brain and central nervous system cancer	Rate	235.11(149.52,343.08)	35
67	Deaths	Age-standardized	Monaco	Brain and central nervous system cancer	Rate	32.85(-16.43,86.99)	367
68	Deaths	Age-standardized	Indonesia	Brain and central nervous system cancer	Rate	24.51(-4.12,62.23)	11
69	Deaths	Age-standardized	Cook Islands	Brain and central nervous system cancer	Rate	1.56(-33.80,41.44)	320
70	Deaths	Age-standardized	Argentina	Brain and central nervous system cancer	Rate	-0.66(-13.47,14.94)	97
71	Deaths	Age-standardized	Egypt	Brain and central nervous system cancer	Rate	111.12(-6.97,227.53)	141
72	Deaths	Age-standardized	United Kingdom	Brain and central nervous system cancer	Rate	-0.37(-3.48,2.55)	95
73	Deaths	Age-standardized	Cameroon	Brain and central nervous system cancer	Rate	103.23(-15.56,220.46)	202
74	Deaths	Age-standardized	Uzbekistan	Brain and central nervous system cancer	Rate	41.57(0.31,131.80)	41
75	Deaths	Age-standardized	Russian Federation	Brain and central nervous system cancer	Rate	35.07(24.32,45.71)	62
76	Deaths	Age-standardized	Qatar	Brain and central nervous system cancer	Rate	-10.46(-51.16,33.51)	151
77	Deaths	Age-standardized	Lao People's Democratic Republic	Brain and central nervous system cancer	Rate	15.15(-21.14,66.84)	12
78	Deaths	Age-standardized	Slovakia	Brain and central nervous system cancer	Rate	5.76(-28.85,31.84)	54
79	Deaths	Age-standardized	Greenland	Brain and central nervous system cancer	Rate	-41.29(-56.66,-16.52)	349
80	Deaths	Age-standardized	Comoros	Brain and central nervous system cancer	Rate	21.11(-14.41,84.71)	176
81	Deaths	Age-standardized	South Sudan	Brain and central nervous system cancer	Rate	14.15(-14.60,60.40)	435
82	Deaths	Age-standardized	Rwanda	Brain and central nervous system cancer	Rate	3.59(-32.65,49.38)	185
83	Deaths	Age-standardized	Cabo Verde	Brain and central nervous system cancer	Rate	173.02(12.06,325.45)	203
84	Deaths	Age-standardized	Bosnia and Herzegovina	Brain and central nervous system cancer	Rate	23.77(-22.89,61.08)	44
85	Deaths	Age-standardized	Saint Kitts and Nevis	Brain and central nervous system cancer	Rate	19.23(-8.25,46.09)	393
86	Deaths	Age-standardized	Malaysia	Brain and central nervous system cancer	Rate	3.22(-18.68,38.27)	13
87	Deaths	Age-standardized	Chad	Brain and central nervous system cancer	Rate	134.68(10.23,261.83)	204
88	Deaths	Age-standardized	Seychelles	Brain and central nervous system cancer	Rate	-2.36(-28.02,18.36)	186
89	Deaths	Age-standardized	Niue	Brain and central nervous system cancer	Rate	75.81(24.30,139.52)	374
90	Deaths	Age-standardized	Slovenia	Brain and central nervous system cancer	Rate	1.49(-12.02,15.88)	55
91	Deaths	Age-standardized	Iran (Islamic Republic of)	Brain and central nervous system cancer	Rate	7.72(-20.26,33.54)	142
92	Deaths	Age-standardized	San Marino	Brain and central nervous system cancer	Rate	-22.26(-52.52,21.12)	396
93	Deaths	Age-standardized	Costa Rica	Brain and central nervous system cancer	Rate	58.41(38.27,79.27)	126
94	Deaths	Age-standardized	Latvia	Brain and central nervous system cancer	Rate	93.02(65.40,123.56)	59
95	Deaths	Age-standardized	Guam	Brain and central nervous system cancer	Rate	33.57(-22.03,73.52)	351
96	Deaths	Age-standardized	Somalia	Brain and central nervous system cancer	Rate	7.92(-20.69,47.89)	187
97	Deaths	Age-standardized	Tokelau	Brain and central nervous system cancer	Rate	115.84(44.98,191.97)	413
98	Deaths	Age-standardized	C么te d'Ivoire	Brain and central nervous system cancer	Rate	14.77(-20.23,58.92)	205
99	Deaths	Age-standardized	Eritrea	Brain and central nervous system cancer	Rate	31.52(-12.61,78.99)	178
100	Deaths	Age-standardized	Sudan	Brain and central nervous system cancer	Rate	23.34(-25.80,87.50)	522
101	Deaths	Age-standardized	Tuvalu	Brain and central nervous system cancer	Rate	20.61(-14.09,58.41)	416
102	Deaths	Age-standardized	Iraq	Brain and central nervous system cancer	Rate	22.45(-20.57,92.47)	143
103	Deaths	Age-standardized	United Republic of Tanzania	Brain and central nervous system cancer	Rate	11.41(-21.57,46.25)	189
104	Deaths	Age-standardized	Belarus	Brain and central nervous system cancer	Rate	86.73(50.79,129.17)	57
105	Deaths	Age-standardized	Belize	Brain and central nervous system cancer	Rate	60.47(24.47,124.96)	108
106	Deaths	Age-standardized	Marshall Islands	Brain and central nervous system cancer	Rate	23.13(-11.13,71.32)	24
107	Deaths	Age-standardized	Iceland	Brain and central nervous system cancer	Rate	-12.14(-21.87,-1.45)	83
108	Deaths	Age-standardized	Gambia	Brain and central nervous system cancer	Rate	27.44(-7.73,70.19)	206
109	Deaths	Age-standardized	Ethiopia	Brain and central nervous system cancer	Rate	11.15(-34.79,52.56)	179
110	Deaths	Age-standardized	Jordan	Brain and central nervous system cancer	Rate	-9.92(-36.96,21.32)	144
111	Deaths	Age-standardized	Uganda	Brain and central nervous system cancer	Rate	29.61(-7.64,80.95)	190
112	Deaths	Age-standardized	Saudi Arabia	Brain and central nervous system cancer	Rate	0.13(-29.83,50.89)	152
113	Deaths	Age-standardized	Jamaica	Brain and central nervous system cancer	Rate	48.51(1.78,117.90)	115
114	Deaths	Age-standardized	Maldives	Brain and central nervous system cancer	Rate	-9.59(-50.33,29.30)	14
115	Deaths	Age-standardized	Chile	Brain and central nervous system cancer	Rate	80.07(63.33,96.85)	98
116	Deaths	Age-standardized	Ghana	Brain and central nervous system cancer	Rate	15.64(-19.57,61.31)	207
117	Deaths	Age-standardized	Kenya	Brain and central nervous system cancer	Rate	43.75(8.95,95.08)	180
118	Deaths	Age-standardized	Guinea	Brain and central nervous system cancer	Rate	12.89(-27.24,50.39)	208
119	Deaths	Age-standardized	Bulgaria	Brain and central nervous system cancer	Rate	44.49(19.32,76.74)	45
120	Deaths	Age-standardized	Northern Mariana Islands	Brain and central nervous system cancer	Rate	74.01(-2.37,171.15)	376
121	Deaths	Age-standardized	China	Brain and central nervous system cancer	Rate	-10.19(-29.75,14.08)	6
122	Deaths	Age-standardized	Ireland	Brain and central nervous system cancer	Rate	-15.88(-23.80,-7.77)	84
123	Deaths	Age-standardized	Guinea-Bissau	Brain and central nervous system cancer	Rate	104.39(-5.57,206.26)	209
124	Deaths	Age-standardized	Botswana	Brain and central nervous system cancer	Rate	20.87(-22.43,82.92)	193
125	Deaths	Age-standardized	Ukraine	Brain and central nervous system cancer	Rate	21.24(-17.43,85.86)	63
126	Deaths	Age-standardized	Liberia	Brain and central nervous system cancer	Rate	106.72(-16.34,237.69)	210
127	Deaths	Age-standardized	El Salvador	Brain and central nervous system cancer	Rate	56.57(-9.51,118.83)	127
128	Deaths	Age-standardized	Kuwait	Brain and central nervous system cancer	Rate	-19.84(-35.59,-2.47)	145
129	Deaths	Age-standardized	Lithuania	Brain and central nervous system cancer	Rate	62.11(38.62,83.08)	60
130	Deaths	Age-standardized	Syrian Arab Republic	Brain and central nervous system cancer	Rate	-2.57(-33.85,44.95)	153
131	Deaths	Age-standardized	Belgium	Brain and central nervous system cancer	Rate	-23.82(-28.95,-18.69)	76
132	Deaths	Age-standardized	Madagascar	Brain and central nervous system cancer	Rate	2.31(-25.13,31.56)	181
133	Deaths	Age-standardized	Republic of Moldova	Brain and central nervous system cancer	Rate	20.35(5.47,38.16)	61
134	Deaths	Age-standardized	Lebanon	Brain and central nervous system cancer	Rate	-5.75(-37.37,26.90)	146
135	Deaths	Age-standardized	Guatemala	Brain and central nervous system cancer	Rate	49.75(28.66,75.07)	128
136	Deaths	Age-standardized	Malawi	Brain and central nervous system cancer	Rate	14.82(-19.92,49.59)	182
137	Deaths	Age-standardized	Micronesia (Federated States of)	Brain and central nervous system cancer	Rate	14.09(-18.33,60.70)	25
138	Deaths	Age-standardized	Algeria	Brain and central nervous system cancer	Rate	-3.67(-28.43,22.28)	139
139	Deaths	Age-standardized	Cuba	Brain and central nervous system cancer	Rate	34.58(16.52,53.66)	109
140	Deaths	Age-standardized	Hungary	Brain and central nervous system cancer	Rate	-19.92(-30.51,-8.34)	48
141	Deaths	Age-standardized	Libya	Brain and central nervous system cancer	Rate	8.11(-27.49,80.39)	147
142	Deaths	Age-standardized	Honduras	Brain and central nervous system cancer	Rate	10.52(-20.11,48.05)	129
143	Deaths	Age-standardized	Saint Lucia	Brain and central nervous system cancer	Rate	35.72(3.30,73.21)	116
144	Deaths	Age-standardized	Mauritius	Brain and central nervous system cancer	Rate	13.39(4.45,20.98)	183
145	Deaths	Age-standardized	Papua New Guinea	Brain and central nervous system cancer	Rate	21.94(-10.15,74.74)	26
146	Deaths	Age-standardized	Morocco	Brain and central nervous system cancer	Rate	9.28(-24.09,49.42)	148
147	Deaths	Age-standardized	Israel	Brain and central nervous system cancer	Rate	6.22(-2.38,15.76)	85
148	Deaths	Age-standardized	Dominica	Brain and central nervous system cancer	Rate	40.01(-0.90,97.71)	110
149	Deaths	Age-standardized	Uruguay	Brain and central nervous system cancer	Rate	18.39(0.34,39.31)	99
150	Deaths	Age-standardized	Tunisia	Brain and central nervous system cancer	Rate	-3.42(-36.17,42.99)	154
151	Deaths	Age-standardized	Samoa	Brain and central nervous system cancer	Rate	0.47(-22.24,31.61)	27
152	Deaths	Age-standardized	Mexico	Brain and central nervous system cancer	Rate	10.08(-2.25,22.06)	130
153	Deaths	Age-standardized	Palestine	Brain and central nervous system cancer	Rate	-4.24(-34.20,37.21)	149
154	Deaths	Age-standardized	Palau	Brain and central nervous system cancer	Rate	-3.85(-26.72,26.17)	380
155	Deaths	Age-standardized	Croatia	Brain and central nervous system cancer	Rate	20.71(1.74,44.23)	46
156	Deaths	Age-standardized	Cyprus	Brain and central nervous system cancer	Rate	-6.93(-41.52,14.50)	77
157	Deaths	Age-standardized	Mozambique	Brain and central nervous system cancer	Rate	22.37(-11.32,62.48)	184
158	Deaths	Age-standardized	Dominican Republic	Brain and central nervous system cancer	Rate	24.87(-14.09,70.12)	111
159	Deaths	Age-standardized	Canada	Brain and central nervous system cancer	Rate	-5.58(-10.98,0.28)	101
160	Deaths	Age-standardized	Puerto Rico	Brain and central nervous system cancer	Rate	28.31(4.34,55.91)	385
161	Deaths	Age-standardized	Czechia	Brain and central nervous system cancer	Rate	3.76(-11.87,22.25)	47
162	Deaths	Age-standardized	United States of America	Brain and central nervous system cancer	Rate	-8.41(-11.09,-6.22)	102
163	Deaths	Age-standardized	Oman	Brain and central nervous system cancer	Rate	-0.26(-37.98,63.28)	150
164	Deaths	Age-standardized	Central African Republic	Brain and central nervous system cancer	Rate	12.22(-16.49,46.92)	169
165	Deaths	Age-standardized	Nicaragua	Brain and central nervous system cancer	Rate	37.50(-16.63,83.51)	131
166	Deaths	Age-standardized	Grenada	Brain and central nervous system cancer	Rate	59.16(17.86,119.95)	112
167	Deaths	Age-standardized	North Macedonia	Brain and central nervous system cancer	Rate	9.77(-28.14,40.73)	49
168	Deaths	Age-standardized	Brunei Darussalam	Brain and central nervous system cancer	Rate	12.83(-29.33,45.56)	66
169	Deaths	Age-standardized	Italy	Brain and central nervous system cancer	Rate	-13.68(-17.05,-10.52)	86
170	Deaths	Age-standardized	Saint Vincent and the Grenadines	Brain and central nervous system cancer	Rate	63.34(32.48,103.62)	117
171	Deaths	Age-standardized	Panama	Brain and central nervous system cancer	Rate	-5.72(-24.64,14.33)	132
172	Deaths	Age-standardized	Solomon Islands	Brain and central nervous system cancer	Rate	31.76(-0.13,109.59)	28
173	Deaths	Age-standardized	Guyana	Brain and central nervous system cancer	Rate	100.99(39.78,175.26)	113
174	Deaths	Age-standardized	Venezuela (Bolivarian Republic of)	Brain and central nervous system cancer	Rate	196.13(120.45,273.80)	133
175	Deaths	Age-standardized	Myanmar	Brain and central nervous system cancer	Rate	11.13(-24.54,54.52)	15
176	Deaths	Age-standardized	T眉rkiye	Brain and central nervous system cancer	Rate	-12.05(-39.15,15.79)	155
177	Deaths	Age-standardized	Denmark	Brain and central nervous system cancer	Rate	4.50(-4.52,13.49)	78
178	Deaths	Age-standardized	Haiti	Brain and central nervous system cancer	Rate	14.07(-21.56,59.18)	114
179	Deaths	Age-standardized	Montenegro	Brain and central nervous system cancer	Rate	-1.94(-21.64,19.73)	50
180	Deaths	Age-standardized	Zambia	Brain and central nervous system cancer	Rate	17.08(-22.39,60.06)	191
181	Deaths	Age-standardized	United Arab Emirates	Brain and central nervous system cancer	Rate	-19.62(-50.96,3.67)	156
182	Deaths	Age-standardized	Japan	Brain and central nervous system cancer	Rate	55.26(50.48,59.22)	67
183	Deaths	Age-standardized	Brazil	Brain and central nervous system cancer	Rate	29.35(20.50,37.53)	135
184	Deaths	Age-standardized	Finland	Brain and central nervous system cancer	Rate	-16.17(-22.52,-10.22)	79
185	Deaths	Age-standardized	Yemen	Brain and central nervous system cancer	Rate	29.91(-13.73,97.84)	157
186	Deaths	Age-standardized	Paraguay	Brain and central nervous system cancer	Rate	106.76(4.55,222.19)	136
187	Deaths	Age-standardized	Democratic Republic of the Congo	Brain and central nervous system cancer	Rate	23.62(-11.90,65.14)	171
188	Deaths	Age-standardized	France	Brain and central nervous system cancer	Rate	14.36(6.29,22.39)	80
189	Deaths	Age-standardized	Luxembourg	Brain and central nervous system cancer	Rate	-24.39(-32.12,-15.92)	87
190	Deaths	Age-standardized	Germany	Brain and central nervous system cancer	Rate	8.33(1.52,14.62)	81
191	Deaths	Age-standardized	Tonga	Brain and central nervous system cancer	Rate	14.26(-22.07,70.82)	29
192	Deaths	Age-standardized	Greece	Brain and central nervous system cancer	Rate	-1.34(-6.57,4.52)	82
193	Deaths	Age-standardized	Philippines	Brain and central nervous system cancer	Rate	12.71(-5.59,35.38)	16
194	Deaths	Age-standardized	Suriname	Brain and central nervous system cancer	Rate	19.92(-14.19,55.70)	118
195	Deaths	Age-standardized	Poland	Brain and central nervous system cancer	Rate	0.45(-7.82,8.30)	51
196	Deaths	Age-standardized	Trinidad and Tobago	Brain and central nervous system cancer	Rate	15.54(-16.28,57.04)	119
197	Deaths	Age-standardized	Equatorial Guinea	Brain and central nervous system cancer	Rate	24.40(-36.04,101.15)	172
198	Deaths	Age-standardized	Bolivia (Plurinational State of)	Brain and central nervous system cancer	Rate	52.40(-22.34,136.49)	121
199	Deaths	Age-standardized	Republic of Korea	Brain and central nervous system cancer	Rate	-30.15(-47.21,-14.43)	68
200	Deaths	Age-standardized	Ecuador	Brain and central nervous system cancer	Rate	793.01(604.65,1044.30)	122
201	Deaths	Age-standardized	Vanuatu	Brain and central nervous system cancer	Rate	30.35(-4.78,91.28)	30
202	Deaths	Age-standardized	Singapore	Brain and central nervous system cancer	Rate	9.48(-0.28,19.47)	69
203	Deaths	Age-standardized	Gabon	Brain and central nervous system cancer	Rate	12.03(-28.07,58.22)	173
204	Deaths	Age-standardized	Armenia	Brain and central nervous system cancer	Rate	14.98(-16.59,53.30)	33
National-level Percentage Change data for DALYs of Brain and central nervous system cancer
	measure_name	age_name	location_name	cause_name	metric_name	1990-2021	location_id
1	DALYs (Disability-Adjusted Life Years)	Age-standardized	Slovakia	Brain and central nervous system cancer	Rate	-2.82(-32.26,19.88)	54
2	DALYs (Disability-Adjusted Life Years)	Age-standardized	Burkina Faso	Brain and central nervous system cancer	Rate	94.94(-9.01,192.39)	201
3	DALYs (Disability-Adjusted Life Years)	Age-standardized	Singapore	Brain and central nervous system cancer	Rate	9.04(-1.53,18.87)	69
4	DALYs (Disability-Adjusted Life Years)	Age-standardized	Slovenia	Brain and central nervous system cancer	Rate	-15.66(-27.91,-2.81)	55
5	DALYs (Disability-Adjusted Life Years)	Age-standardized	Tajikistan	Brain and central nervous system cancer	Rate	-1.17(-30.12,34.89)	39
6	DALYs (Disability-Adjusted Life Years)	Age-standardized	Iraq	Brain and central nervous system cancer	Rate	15.88(-26.91,74.84)	143
7	DALYs (Disability-Adjusted Life Years)	Age-standardized	Cabo Verde	Brain and central nervous system cancer	Rate	138.99(8.41,265.25)	203
8	DALYs (Disability-Adjusted Life Years)	Age-standardized	Sierra Leone	Brain and central nervous system cancer	Rate	95.61(-20.49,215.95)	217
9	DALYs (Disability-Adjusted Life Years)	Age-standardized	Tokelau	Brain and central nervous system cancer	Rate	234.76(115.65,368.00)	413
10	DALYs (Disability-Adjusted Life Years)	Age-standardized	Sao Tome and Principe	Brain and central nervous system cancer	Rate	-8.50(-46.58,37.29)	215
11	DALYs (Disability-Adjusted Life Years)	Age-standardized	Cameroon	Brain and central nervous system cancer	Rate	90.52(-19.49,197.25)	202
12	DALYs (Disability-Adjusted Life Years)	Age-standardized	Senegal	Brain and central nervous system cancer	Rate	91.73(-7.83,185.30)	216
13	DALYs (Disability-Adjusted Life Years)	Age-standardized	Lao People's Democratic Republic	Brain and central nervous system cancer	Rate	13.79(-30.16,68.86)	12
14	DALYs (Disability-Adjusted Life Years)	Age-standardized	Cambodia	Brain and central nervous system cancer	Rate	20.95(-18.79,69.68)	10
15	DALYs (Disability-Adjusted Life Years)	Age-standardized	Democratic Republic of the Congo	Brain and central nervous system cancer	Rate	18.24(-21.71,59.20)	171
16	DALYs (Disability-Adjusted Life Years)	Age-standardized	Indonesia	Brain and central nervous system cancer	Rate	18.78(-13.93,53.60)	11
17	DALYs (Disability-Adjusted Life Years)	Age-standardized	Tuvalu	Brain and central nervous system cancer	Rate	19.95(-18.93,57.09)	416
18	DALYs (Disability-Adjusted Life Years)	Age-standardized	Honduras	Brain and central nervous system cancer	Rate	-2.67(-33.78,35.11)	129
19	DALYs (Disability-Adjusted Life Years)	Age-standardized	Israel	Brain and central nervous system cancer	Rate	-6.90(-14.58,0.52)	85
20	DALYs (Disability-Adjusted Life Years)	Age-standardized	Uzbekistan	Brain and central nervous system cancer	Rate	38.63(1.24,109.95)	41
21	DALYs (Disability-Adjusted Life Years)	Age-standardized	Seychelles	Brain and central nervous system cancer	Rate	-9.62(-32.89,10.19)	186
22	DALYs (Disability-Adjusted Life Years)	Age-standardized	United States of America	Brain and central nervous system cancer	Rate	-15.77(-17.75,-13.68)	102
23	DALYs (Disability-Adjusted Life Years)	Age-standardized	Cook Islands	Brain and central nervous system cancer	Rate	7.68(-31.51,51.46)	320
24	DALYs (Disability-Adjusted Life Years)	Age-standardized	Jamaica	Brain and central nervous system cancer	Rate	35.94(-6.78,92.49)	115
25	DALYs (Disability-Adjusted Life Years)	Age-standardized	Papua New Guinea	Brain and central nervous system cancer	Rate	23.59(-7.79,73.33)	26
26	DALYs (Disability-Adjusted Life Years)	Age-standardized	New Zealand	Brain and central nervous system cancer	Rate	-20.12(-27.15,-12.43)	72
27	DALYs (Disability-Adjusted Life Years)	Age-standardized	Gabon	Brain and central nervous system cancer	Rate	11.89(-30.53,62.30)	173
28	DALYs (Disability-Adjusted Life Years)	Age-standardized	Samoa	Brain and central nervous system cancer	Rate	1.59(-21.83,34.40)	27
29	DALYs (Disability-Adjusted Life Years)	Age-standardized	Somalia	Brain and central nervous system cancer	Rate	1.87(-27.85,40.38)	187
30	DALYs (Disability-Adjusted Life Years)	Age-standardized	Australia	Brain and central nervous system cancer	Rate	-17.90(-23.59,-11.58)	71
31	DALYs (Disability-Adjusted Life Years)	Age-standardized	United States Virgin Islands	Brain and central nervous system cancer	Rate	7.85(-34.87,67.17)	422
32	DALYs (Disability-Adjusted Life Years)	Age-standardized	Tonga	Brain and central nervous system cancer	Rate	17.97(-20.52,73.61)	29
33	DALYs (Disability-Adjusted Life Years)	Age-standardized	Belarus	Brain and central nervous system cancer	Rate	65.63(35.02,101.43)	57
34	DALYs (Disability-Adjusted Life Years)	Age-standardized	Jordan	Brain and central nervous system cancer	Rate	-14.65(-40.36,13.68)	144
35	DALYs (Disability-Adjusted Life Years)	Age-standardized	Malaysia	Brain and central nervous system cancer	Rate	0.65(-23.34,33.99)	13
36	DALYs (Disability-Adjusted Life Years)	Age-standardized	Uruguay	Brain and central nervous system cancer	Rate	13.01(-3.76,32.48)	99
37	DALYs (Disability-Adjusted Life Years)	Age-standardized	Kuwait	Brain and central nervous system cancer	Rate	-33.05(-45.41,-19.25)	145
38	DALYs (Disability-Adjusted Life Years)	Age-standardized	Estonia	Brain and central nervous system cancer	Rate	21.66(5.27,38.42)	58
39	DALYs (Disability-Adjusted Life Years)	Age-standardized	Antigua and Barbuda	Brain and central nervous system cancer	Rate	38.73(18.64,65.72)	105
40	DALYs (Disability-Adjusted Life Years)	Age-standardized	Nicaragua	Brain and central nervous system cancer	Rate	21.77(-25.72,58.42)	131
41	DALYs (Disability-Adjusted Life Years)	Age-standardized	Andorra	Brain and central nervous system cancer	Rate	-24.53(-57.20,20.42)	74
42	DALYs (Disability-Adjusted Life Years)	Age-standardized	Albania	Brain and central nervous system cancer	Rate	-2.14(-33.79,32.32)	43
43	DALYs (Disability-Adjusted Life Years)	Age-standardized	Solomon Islands	Brain and central nervous system cancer	Rate	36.06(1.88,121.49)	28
44	DALYs (Disability-Adjusted Life Years)	Age-standardized	Maldives	Brain and central nervous system cancer	Rate	-12.77(-56.50,25.23)	14
45	DALYs (Disability-Adjusted Life Years)	Age-standardized	Haiti	Brain and central nervous system cancer	Rate	11.29(-29.03,54.64)	114
46	DALYs (Disability-Adjusted Life Years)	Age-standardized	Micronesia (Federated States of)	Brain and central nervous system cancer	Rate	12.30(-20.92,57.20)	25
47	DALYs (Disability-Adjusted Life Years)	Age-standardized	Guatemala	Brain and central nervous system cancer	Rate	28.45(9.56,49.27)	128
48	DALYs (Disability-Adjusted Life Years)	Age-standardized	Chad	Brain and central nervous system cancer	Rate	120.40(6.14,239.45)	204
49	DALYs (Disability-Adjusted Life Years)	Age-standardized	Luxembourg	Brain and central nervous system cancer	Rate	-32.90(-40.21,-24.67)	87
50	DALYs (Disability-Adjusted Life Years)	Age-standardized	Saint Lucia	Brain and central nervous system cancer	Rate	36.99(4.75,75.50)	116
51	DALYs (Disability-Adjusted Life Years)	Age-standardized	Saint Vincent and the Grenadines	Brain and central nervous system cancer	Rate	58.69(27.63,99.03)	117
52	DALYs (Disability-Adjusted Life Years)	Age-standardized	Lebanon	Brain and central nervous system cancer	Rate	-7.04(-38.56,24.22)	146
53	DALYs (Disability-Adjusted Life Years)	Age-standardized	Suriname	Brain and central nervous system cancer	Rate	19.82(-13.84,54.26)	118
54	DALYs (Disability-Adjusted Life Years)	Age-standardized	Bangladesh	Brain and central nervous system cancer	Rate	1.23(-41.57,57.88)	161
55	DALYs (Disability-Adjusted Life Years)	Age-standardized	Guam	Brain and central nervous system cancer	Rate	43.59(-17.79,88.93)	351
56	DALYs (Disability-Adjusted Life Years)	Age-standardized	Uganda	Brain and central nervous system cancer	Rate	31.30(-10.65,80.45)	190
57	DALYs (Disability-Adjusted Life Years)	Age-standardized	Burundi	Brain and central nervous system cancer	Rate	-2.27(-39.44,40.36)	175
58	DALYs (Disability-Adjusted Life Years)	Age-standardized	Canada	Brain and central nervous system cancer	Rate	-10.76(-15.82,-5.63)	101
59	DALYs (Disability-Adjusted Life Years)	Age-standardized	Latvia	Brain and central nervous system cancer	Rate	65.71(41.35,92.98)	59
60	DALYs (Disability-Adjusted Life Years)	Age-standardized	Ireland	Brain and central nervous system cancer	Rate	-21.32(-28.51,-13.69)	84
61	DALYs (Disability-Adjusted Life Years)	Age-standardized	Turkmenistan	Brain and central nervous system cancer	Rate	409.06(289.08,568.88)	40
62	DALYs (Disability-Adjusted Life Years)	Age-standardized	Mexico	Brain and central nervous system cancer	Rate	0.57(-9.85,11.24)	130
63	DALYs (Disability-Adjusted Life Years)	Age-standardized	Bermuda	Brain and central nervous system cancer	Rate	6.81(-15.77,41.06)	305
64	DALYs (Disability-Adjusted Life Years)	Age-standardized	Panama	Brain and central nervous system cancer	Rate	-19.56(-34.54,-2.96)	132
65	DALYs (Disability-Adjusted Life Years)	Age-standardized	Comoros	Brain and central nervous system cancer	Rate	19.66(-18.20,95.38)	176
66	DALYs (Disability-Adjusted Life Years)	Age-standardized	Zambia	Brain and central nervous system cancer	Rate	12.41(-27.61,59.89)	191
67	DALYs (Disability-Adjusted Life Years)	Age-standardized	C么te d'Ivoire	Brain and central nervous system cancer	Rate	15.59(-19.94,63.33)	205
68	DALYs (Disability-Adjusted Life Years)	Age-standardized	Morocco	Brain and central nervous system cancer	Rate	4.05(-32.80,44.31)	148
69	DALYs (Disability-Adjusted Life Years)	Age-standardized	Nepal	Brain and central nervous system cancer	Rate	8.68(-31.60,62.34)	164
70	DALYs (Disability-Adjusted Life Years)	Age-standardized	Lithuania	Brain and central nervous system cancer	Rate	42.76(23.71,61.42)	60
71	DALYs (Disability-Adjusted Life Years)	Age-standardized	Belgium	Brain and central nervous system cancer	Rate	-21.38(-26.56,-15.64)	76
72	DALYs (Disability-Adjusted Life Years)	Age-standardized	Republic of Moldova	Brain and central nervous system cancer	Rate	0.04(-12.69,15.93)	61
73	DALYs (Disability-Adjusted Life Years)	Age-standardized	Sudan	Brain and central nervous system cancer	Rate	20.55(-35.50,90.59)	522
74	DALYs (Disability-Adjusted Life Years)	Age-standardized	Netherlands	Brain and central nervous system cancer	Rate	-8.83(-14.63,-2.43)	89
75	DALYs (Disability-Adjusted Life Years)	Age-standardized	Bhutan	Brain and central nervous system cancer	Rate	19.67(-24.98,158.81)	162
76	DALYs (Disability-Adjusted Life Years)	Age-standardized	Barbados	Brain and central nervous system cancer	Rate	0.53(-25.35,30.87)	107
77	DALYs (Disability-Adjusted Life Years)	Age-standardized	South Sudan	Brain and central nervous system cancer	Rate	11.86(-17.12,57.29)	435
78	DALYs (Disability-Adjusted Life Years)	Age-standardized	Bulgaria	Brain and central nervous system cancer	Rate	20.12(-1.35,46.39)	45
79	DALYs (Disability-Adjusted Life Years)	Age-standardized	Ukraine	Brain and central nervous system cancer	Rate	14.22(-19.00,62.57)	63
80	DALYs (Disability-Adjusted Life Years)	Age-standardized	Iran (Islamic Republic of)	Brain and central nervous system cancer	Rate	2.65(-26.50,22.94)	142
81	DALYs (Disability-Adjusted Life Years)	Age-standardized	Botswana	Brain and central nervous system cancer	Rate	23.20(-19.45,82.38)	193
82	DALYs (Disability-Adjusted Life Years)	Age-standardized	Philippines	Brain and central nervous system cancer	Rate	6.56(-13.60,25.69)	16
83	DALYs (Disability-Adjusted Life Years)	Age-standardized	Sri Lanka	Brain and central nervous system cancer	Rate	11.96(-34.77,62.85)	17
84	DALYs (Disability-Adjusted Life Years)	Age-standardized	Venezuela (Bolivarian Republic of)	Brain and central nervous system cancer	Rate	173.64(102.36,249.72)	133
85	DALYs (Disability-Adjusted Life Years)	Age-standardized	Russian Federation	Brain and central nervous system cancer	Rate	4.57(-3.33,12.24)	62
86	DALYs (Disability-Adjusted Life Years)	Age-standardized	China	Brain and central nervous system cancer	Rate	-23.06(-40.41,-0.62)	6
87	DALYs (Disability-Adjusted Life Years)	Age-standardized	Austria	Brain and central nervous system cancer	Rate	-14.74(-20.66,-8.76)	75
88	DALYs (Disability-Adjusted Life Years)	Age-standardized	Monaco	Brain and central nervous system cancer	Rate	31.27(-14.57,81.71)	367
89	DALYs (Disability-Adjusted Life Years)	Age-standardized	Denmark	Brain and central nervous system cancer	Rate	-10.07(-16.92,-2.57)	78
90	DALYs (Disability-Adjusted Life Years)	Age-standardized	Yemen	Brain and central nervous system cancer	Rate	28.52(-20.01,96.87)	157
91	DALYs (Disability-Adjusted Life Years)	Age-standardized	Nauru	Brain and central nervous system cancer	Rate	12.74(-20.29,55.81)	369
92	DALYs (Disability-Adjusted Life Years)	Age-standardized	Ghana	Brain and central nervous system cancer	Rate	8.59(-26.51,51.85)	207
93	DALYs (Disability-Adjusted Life Years)	Age-standardized	Guinea	Brain and central nervous system cancer	Rate	3.90(-36.34,47.03)	208
94	DALYs (Disability-Adjusted Life Years)	Age-standardized	Portugal	Brain and central nervous system cancer	Rate	-11.69(-18.35,-5.23)	91
95	DALYs (Disability-Adjusted Life Years)	Age-standardized	Sweden	Brain and central nervous system cancer	Rate	-27.14(-34.29,-18.98)	93
96	DALYs (Disability-Adjusted Life Years)	Age-standardized	Ethiopia	Brain and central nervous system cancer	Rate	10.26(-41.01,57.14)	179
97	DALYs (Disability-Adjusted Life Years)	Age-standardized	Brazil	Brain and central nervous system cancer	Rate	15.07(8.36,22.76)	135
98	DALYs (Disability-Adjusted Life Years)	Age-standardized	Niue	Brain and central nervous system cancer	Rate	146.03(75.30,244.06)	374
99	DALYs (Disability-Adjusted Life Years)	Age-standardized	Belize	Brain and central nervous system cancer	Rate	41.46(12.18,88.74)	108
100	DALYs (Disability-Adjusted Life Years)	Age-standardized	Palestine	Brain and central nervous system cancer	Rate	-6.37(-36.82,29.99)	149
101	DALYs (Disability-Adjusted Life Years)	Age-standardized	Syrian Arab Republic	Brain and central nervous system cancer	Rate	-8.44(-38.70,33.60)	153
102	DALYs (Disability-Adjusted Life Years)	Age-standardized	Bahamas	Brain and central nervous system cancer	Rate	55.72(19.63,103.28)	106
103	DALYs (Disability-Adjusted Life Years)	Age-standardized	Togo	Brain and central nervous system cancer	Rate	94.85(-17.49,199.70)	218
104	DALYs (Disability-Adjusted Life Years)	Age-standardized	Czechia	Brain and central nervous system cancer	Rate	-14.55(-26.52,-0.20)	47
105	DALYs (Disability-Adjusted Life Years)	Age-standardized	Gambia	Brain and central nervous system cancer	Rate	23.04(-12.64,66.20)	206
106	DALYs (Disability-Adjusted Life Years)	Age-standardized	France	Brain and central nervous system cancer	Rate	5.45(-1.16,11.86)	80
107	DALYs (Disability-Adjusted Life Years)	Age-standardized	South Africa	Brain and central nervous system cancer	Rate	15.12(-2.27,30.40)	196
108	DALYs (Disability-Adjusted Life Years)	Age-standardized	Lesotho	Brain and central nervous system cancer	Rate	68.37(13.28,159.53)	194
109	DALYs (Disability-Adjusted Life Years)	Age-standardized	Italy	Brain and central nervous system cancer	Rate	-23.01(-25.59,-20.00)	86
110	DALYs (Disability-Adjusted Life Years)	Age-standardized	Cyprus	Brain and central nervous system cancer	Rate	-8.73(-42.42,12.60)	77
111	DALYs (Disability-Adjusted Life Years)	Age-standardized	Democratic People's Republic of Korea	Brain and central nervous system cancer	Rate	-1.36(-31.24,40.74)	7
112	DALYs (Disability-Adjusted Life Years)	Age-standardized	Palau	Brain and central nervous system cancer	Rate	-1.04(-24.60,32.97)	380
113	DALYs (Disability-Adjusted Life Years)	Age-standardized	Spain	Brain and central nervous system cancer	Rate	-4.98(-10.05,0.86)	92
114	DALYs (Disability-Adjusted Life Years)	Age-standardized	Kazakhstan	Brain and central nervous system cancer	Rate	3.56(-27.59,63.23)	36
115	DALYs (Disability-Adjusted Life Years)	Age-standardized	Paraguay	Brain and central nervous system cancer	Rate	90.75(-1.10,190.33)	136
116	DALYs (Disability-Adjusted Life Years)	Age-standardized	Eritrea	Brain and central nervous system cancer	Rate	32.86(-16.90,89.09)	178
117	DALYs (Disability-Adjusted Life Years)	Age-standardized	Mali	Brain and central nervous system cancer	Rate	-0.57(-33.99,36.46)	211
118	DALYs (Disability-Adjusted Life Years)	Age-standardized	Congo	Brain and central nervous system cancer	Rate	9.02(-30.56,60.30)	170
119	DALYs (Disability-Adjusted Life Years)	Age-standardized	Viet Nam	Brain and central nervous system cancer	Rate	17.27(-11.07,56.31)	20
120	DALYs (Disability-Adjusted Life Years)	Age-standardized	Azerbaijan	Brain and central nervous system cancer	Rate	-0.01(-34.02,47.35)	34
121	DALYs (Disability-Adjusted Life Years)	Age-standardized	Greenland	Brain and central nervous system cancer	Rate	-44.67(-59.64,-17.42)	349
122	DALYs (Disability-Adjusted Life Years)	Age-standardized	Republic of Korea	Brain and central nervous system cancer	Rate	-31.83(-50.31,-15.50)	68
123	DALYs (Disability-Adjusted Life Years)	Age-standardized	United Republic of Tanzania	Brain and central nervous system cancer	Rate	11.86(-24.94,49.81)	189
124	DALYs (Disability-Adjusted Life Years)	Age-standardized	North Macedonia	Brain and central nervous system cancer	Rate	-2.72(-35.78,24.40)	49
125	DALYs (Disability-Adjusted Life Years)	Age-standardized	Saint Kitts and Nevis	Brain and central nervous system cancer	Rate	14.00(-12.11,42.04)	393
126	DALYs (Disability-Adjusted Life Years)	Age-standardized	Zimbabwe	Brain and central nervous system cancer	Rate	75.53(19.95,145.77)	198
127	DALYs (Disability-Adjusted Life Years)	Age-standardized	Malawi	Brain and central nervous system cancer	Rate	9.27(-31.41,55.07)	182
128	DALYs (Disability-Adjusted Life Years)	Age-standardized	Grenada	Brain and central nervous system cancer	Rate	46.12(7.82,94.69)	112
129	DALYs (Disability-Adjusted Life Years)	Age-standardized	Mongolia	Brain and central nervous system cancer	Rate	105.13(-12.31,211.18)	38
130	DALYs (Disability-Adjusted Life Years)	Age-standardized	Liberia	Brain and central nervous system cancer	Rate	87.29(-27.90,215.88)	210
131	DALYs (Disability-Adjusted Life Years)	Age-standardized	Qatar	Brain and central nervous system cancer	Rate	-16.04(-52.43,23.05)	151
132	DALYs (Disability-Adjusted Life Years)	Age-standardized	Equatorial Guinea	Brain and central nervous system cancer	Rate	21.45(-42.71,102.71)	172
133	DALYs (Disability-Adjusted Life Years)	Age-standardized	Bolivia (Plurinational State of)	Brain and central nervous system cancer	Rate	42.42(-30.24,120.08)	121
134	DALYs (Disability-Adjusted Life Years)	Age-standardized	Finland	Brain and central nervous system cancer	Rate	-19.83(-25.82,-13.79)	79
135	DALYs (Disability-Adjusted Life Years)	Age-standardized	Peru	Brain and central nervous system cancer	Rate	-8.58(-36.82,25.45)	123
136	DALYs (Disability-Adjusted Life Years)	Age-standardized	Pakistan	Brain and central nervous system cancer	Rate	18.27(-10.86,86.44)	165
137	DALYs (Disability-Adjusted Life Years)	Age-standardized	Fiji	Brain and central nervous system cancer	Rate	-12.51(-36.07,22.89)	22
138	DALYs (Disability-Adjusted Life Years)	Age-standardized	Egypt	Brain and central nervous system cancer	Rate	80.70(-14.56,165.05)	141
139	DALYs (Disability-Adjusted Life Years)	Age-standardized	Taiwan (Province of China)	Brain and central nervous system cancer	Rate	-14.34(-21.39,-7.95)	8
140	DALYs (Disability-Adjusted Life Years)	Age-standardized	Chile	Brain and central nervous system cancer	Rate	65.09(47.65,81.50)	98
141	DALYs (Disability-Adjusted Life Years)	Age-standardized	United Kingdom	Brain and central nervous system cancer	Rate	-12.56(-15.15,-10.17)	95
142	DALYs (Disability-Adjusted Life Years)	Age-standardized	Timor-Leste	Brain and central nervous system cancer	Rate	25.31(-14.70,79.07)	19
143	DALYs (Disability-Adjusted Life Years)	Age-standardized	Kyrgyzstan	Brain and central nervous system cancer	Rate	227.36(145.11,328.07)	37
144	DALYs (Disability-Adjusted Life Years)	Age-standardized	Algeria	Brain and central nervous system cancer	Rate	-11.21(-34.73,14.20)	139
145	DALYs (Disability-Adjusted Life Years)	Age-standardized	American Samoa	Brain and central nervous system cancer	Rate	55.12(-17.60,132.60)	298
146	DALYs (Disability-Adjusted Life Years)	Age-standardized	Afghanistan	Brain and central nervous system cancer	Rate	21.58(-18.28,78.09)	160
147	DALYs (Disability-Adjusted Life Years)	Age-standardized	Dominican Republic	Brain and central nervous system cancer	Rate	16.55(-19.70,53.85)	111
148	DALYs (Disability-Adjusted Life Years)	Age-standardized	Tunisia	Brain and central nervous system cancer	Rate	-8.30(-38.87,30.75)	154
149	DALYs (Disability-Adjusted Life Years)	Age-standardized	Montenegro	Brain and central nervous system cancer	Rate	-11.11(-30.02,8.90)	50
150	DALYs (Disability-Adjusted Life Years)	Age-standardized	Mozambique	Brain and central nervous system cancer	Rate	18.14(-23.63,60.97)	184
151	DALYs (Disability-Adjusted Life Years)	Age-standardized	Bosnia and Herzegovina	Brain and central nervous system cancer	Rate	8.96(-31.09,38.89)	44
152	DALYs (Disability-Adjusted Life Years)	Age-standardized	Switzerland	Brain and central nervous system cancer	Rate	12.87(2.85,24.43)	94
153	DALYs (Disability-Adjusted Life Years)	Age-standardized	Dominica	Brain and central nervous system cancer	Rate	53.08(6.43,120.60)	110
154	DALYs (Disability-Adjusted Life Years)	Age-standardized	Malta	Brain and central nervous system cancer	Rate	17.35(2.61,32.25)	88
155	DALYs (Disability-Adjusted Life Years)	Age-standardized	Nigeria	Brain and central nervous system cancer	Rate	32.21(-28.10,79.68)	214
156	DALYs (Disability-Adjusted Life Years)	Age-standardized	Niger	Brain and central nervous system cancer	Rate	61.54(-30.39,166.60)	213
157	DALYs (Disability-Adjusted Life Years)	Age-standardized	Germany	Brain and central nervous system cancer	Rate	-7.55(-13.59,-2.27)	81
158	DALYs (Disability-Adjusted Life Years)	Age-standardized	Myanmar	Brain and central nervous system cancer	Rate	7.78(-33.13,51.05)	15
159	DALYs (Disability-Adjusted Life Years)	Age-standardized	Brunei Darussalam	Brain and central nervous system cancer	Rate	7.72(-33.24,40.28)	66
160	DALYs (Disability-Adjusted Life Years)	Age-standardized	Trinidad and Tobago	Brain and central nervous system cancer	Rate	15.99(-16.27,56.29)	119
161	DALYs (Disability-Adjusted Life Years)	Age-standardized	Rwanda	Brain and central nervous system cancer	Rate	-0.73(-38.95,46.59)	185
162	DALYs (Disability-Adjusted Life Years)	Age-standardized	Madagascar	Brain and central nervous system cancer	Rate	1.57(-30.10,36.90)	181
163	DALYs (Disability-Adjusted Life Years)	Age-standardized	Vanuatu	Brain and central nervous system cancer	Rate	32.15(-4.04,93.83)	30
164	DALYs (Disability-Adjusted Life Years)	Age-standardized	Poland	Brain and central nervous system cancer	Rate	-21.54(-27.66,-16.21)	51
165	DALYs (Disability-Adjusted Life Years)	Age-standardized	Libya	Brain and central nervous system cancer	Rate	7.32(-26.53,77.45)	147
166	DALYs (Disability-Adjusted Life Years)	Age-standardized	Guinea-Bissau	Brain and central nervous system cancer	Rate	85.09(-13.32,180.92)	209
167	DALYs (Disability-Adjusted Life Years)	Age-standardized	Romania	Brain and central nervous system cancer	Rate	7.47(-5.47,19.46)	52
168	DALYs (Disability-Adjusted Life Years)	Age-standardized	Norway	Brain and central nervous system cancer	Rate	-17.91(-21.42,-13.99)	90
169	DALYs (Disability-Adjusted Life Years)	Age-standardized	Bahrain	Brain and central nervous system cancer	Rate	-23.39(-47.05,-0.99)	140
170	DALYs (Disability-Adjusted Life Years)	Age-standardized	Angola	Brain and central nervous system cancer	Rate	20.03(-28.52,76.73)	168
171	DALYs (Disability-Adjusted Life Years)	Age-standardized	Costa Rica	Brain and central nervous system cancer	Rate	45.96(28.24,64.80)	126
172	DALYs (Disability-Adjusted Life Years)	Age-standardized	India	Brain and central nervous system cancer	Rate	1.64(-22.64,44.82)	163
173	DALYs (Disability-Adjusted Life Years)	Age-standardized	Armenia	Brain and central nervous system cancer	Rate	1.71(-24.70,30.97)	33
174	DALYs (Disability-Adjusted Life Years)	Age-standardized	Croatia	Brain and central nervous system cancer	Rate	-2.98(-17.47,13.84)	46
175	DALYs (Disability-Adjusted Life Years)	Age-standardized	Iceland	Brain and central nervous system cancer	Rate	-15.84(-25.23,-5.59)	83
176	DALYs (Disability-Adjusted Life Years)	Age-standardized	United Arab Emirates	Brain and central nervous system cancer	Rate	-22.53(-55.11,2.13)	156
177	DALYs (Disability-Adjusted Life Years)	Age-standardized	Thailand	Brain and central nervous system cancer	Rate	-9.93(-30.56,21.94)	18
178	DALYs (Disability-Adjusted Life Years)	Age-standardized	Oman	Brain and central nervous system cancer	Rate	-4.46(-41.28,53.67)	150
179	DALYs (Disability-Adjusted Life Years)	Age-standardized	Northern Mariana Islands	Brain and central nervous system cancer	Rate	79.98(-6.27,202.10)	376
180	DALYs (Disability-Adjusted Life Years)	Age-standardized	Mauritania	Brain and central nervous system cancer	Rate	88.05(-18.80,194.26)	212
181	DALYs (Disability-Adjusted Life Years)	Age-standardized	Djibouti	Brain and central nervous system cancer	Rate	7.94(-27.53,56.48)	177
182	DALYs (Disability-Adjusted Life Years)	Age-standardized	El Salvador	Brain and central nervous system cancer	Rate	41.29(-16.03,92.72)	127
183	DALYs (Disability-Adjusted Life Years)	Age-standardized	Georgia	Brain and central nervous system cancer	Rate	188.78(113.54,281.23)	35
184	DALYs (Disability-Adjusted Life Years)	Age-standardized	Ecuador	Brain and central nervous system cancer	Rate	644.27(490.79,848.89)	122
185	DALYs (Disability-Adjusted Life Years)	Age-standardized	Saudi Arabia	Brain and central nervous system cancer	Rate	-8.44(-38.70,38.31)	152
186	DALYs (Disability-Adjusted Life Years)	Age-standardized	Puerto Rico	Brain and central nervous system cancer	Rate	17.13(-5.04,42.50)	385
187	DALYs (Disability-Adjusted Life Years)	Age-standardized	Serbia	Brain and central nervous system cancer	Rate	-17.41(-39.00,1.87)	53
188	DALYs (Disability-Adjusted Life Years)	Age-standardized	Hungary	Brain and central nervous system cancer	Rate	-28.84(-38.65,-17.98)	48
189	DALYs (Disability-Adjusted Life Years)	Age-standardized	Cuba	Brain and central nervous system cancer	Rate	20.95(3.96,38.70)	109
190	DALYs (Disability-Adjusted Life Years)	Age-standardized	Guyana	Brain and central nervous system cancer	Rate	100.75(39.03,174.27)	113
191	DALYs (Disability-Adjusted Life Years)	Age-standardized	San Marino	Brain and central nervous system cancer	Rate	-21.77(-51.62,19.53)	396
192	DALYs (Disability-Adjusted Life Years)	Age-standardized	Marshall Islands	Brain and central nervous system cancer	Rate	30.27(-6.89,84.42)	24
193	DALYs (Disability-Adjusted Life Years)	Age-standardized	Kiribati	Brain and central nervous system cancer	Rate	5.86(-27.68,40.85)	23
194	DALYs (Disability-Adjusted Life Years)	Age-standardized	Argentina	Brain and central nervous system cancer	Rate	-3.51(-16.09,11.58)	97
195	DALYs (Disability-Adjusted Life Years)	Age-standardized	T眉rkiye	Brain and central nervous system cancer	Rate	-20.80(-47.11,5.21)	155
196	DALYs (Disability-Adjusted Life Years)	Age-standardized	Namibia	Brain and central nervous system cancer	Rate	27.20(-12.82,82.68)	195
197	DALYs (Disability-Adjusted Life Years)	Age-standardized	Kenya	Brain and central nervous system cancer	Rate	41.64(3.95,90.67)	180
198	DALYs (Disability-Adjusted Life Years)	Age-standardized	Colombia	Brain and central nervous system cancer	Rate	6.66(-10.99,25.87)	125
199	DALYs (Disability-Adjusted Life Years)	Age-standardized	Central African Republic	Brain and central nervous system cancer	Rate	10.57(-20.60,49.15)	169
200	DALYs (Disability-Adjusted Life Years)	Age-standardized	Mauritius	Brain and central nervous system cancer	Rate	12.86(3.37,20.62)	183
201	DALYs (Disability-Adjusted Life Years)	Age-standardized	Eswatini	Brain and central nervous system cancer	Rate	47.59(-3.52,132.54)	197
202	DALYs (Disability-Adjusted Life Years)	Age-standardized	Greece	Brain and central nervous system cancer	Rate	-5.16(-10.01,0.29)	82
203	DALYs (Disability-Adjusted Life Years)	Age-standardized	Japan	Brain and central nervous system cancer	Rate	44.19(40.16,48.08)	67
204	DALYs (Disability-Adjusted Life Years)	Age-standardized	Benin	Brain and central nervous system cancer	Rate	87.42(-23.87,189.45)	200
