# Supplementary material for: The global, regional, and national brain and central nervous system cancer burden and trends from 1990 to 2021: an analysis based on the Global Burden of Disease Study 2021
Source: Front Neurol. 2025 Jun 18;16:1574614. doi: 10.3389/fneur.2025.1574614 (PMC12213423; doi:10.3389/fneur.2025.1574614)
Supplement: Supplementary file 1 [file Data_Sheet_1.zip › Supplementary Data/Supplementary Table S6.xlsx]

## Sheet: Sheet1
Global and regional-level decomposition analysis on the prevalence of Brain and central nervous system cancer
	measure_name	location_name	sex_name	group	Overall_Difference	Aging	Population	Epidemiological_Change	Aging_Percentage	Population_Percentage	Epidemiological_Change_Percentage
1	Prevalence	Central Europe	Both	Central EuropeBoth	4937.25	-6794.26	6786.28	4945.24	-137.61	137.45	100.16
2	Prevalence	Southeast Asia	Both	Southeast AsiaBoth	18872.9	1656.89	9294.37	7921.64	8.78	49.25	41.97
3	Prevalence	Global	Both	GlobalBoth	540856	70273	259618	210964	12.99	48	39.01
4	Prevalence	Oceania	Both	OceaniaBoth	103.76	44.91	45.17	13.68	43.28	43.54	13.18
5	Prevalence	Eastern Europe	Both	Eastern EuropeBoth	6232.45	-8909.23	8002.34	7139.34	-142.95	128.4	114.55
6	Prevalence	East Asia	Both	East AsiaBoth	198461	-35213.4	78555.4	155119	-17.74	39.58	78.16
7	Prevalence	Central Asia	Both	Central AsiaBoth	5579.08	-253.01	2653.15	3178.94	-4.54	47.56	56.98
8	Prevalence	Western Europe	Both	Western EuropeBoth	66137	-22583.4	45893.2	42827.1	-34.15	69.39	64.76
9	Prevalence	Central Latin America	Both	Central Latin AmericaBoth	9890.43	1250.53	4255	4384.91	12.64	43.02	44.33
10	Prevalence	High-income Asia Pacific	Both	High-income Asia PacificBoth	71513.8	2244.14	23337.7	45931.9	3.14	32.63	64.23
11	Prevalence	Andean Latin America	Both	Andean Latin AmericaBoth	4739.1	759.86	1490.99	2488.24	16.03	31.46	52.5
12	Prevalence	Caribbean	Both	CaribbeanBoth	2035	-22.04	1171.16	885.87	-1.08	57.55	43.53
13	Prevalence	Australasia	Both	AustralasiaBoth	2484.47	521.75	1755.97	206.74	21	70.68	8.32
14	Prevalence	Central Sub-Saharan Africa	Both	Central Sub-Saharan AfricaBoth	1170.68	538.29	415.89	216.51	45.98	35.53	18.49
15	Prevalence	High-income North America	Both	High-income North AmericaBoth	37771.2	-9251.34	32446.8	14575.7	-24.49	85.9	38.59
16	Prevalence	Eastern Sub-Saharan Africa	Both	Eastern Sub-Saharan AfricaBoth	7221.16	2515.19	2834.68	1871.29	34.83	39.26	25.91
17	Prevalence	Southern Latin America	Both	Southern Latin AmericaBoth	4214.03	-177.92	2001.8	2390.15	-4.22	47.5	56.72
18	Prevalence	Southern Sub-Saharan Africa	Both	Southern Sub-Saharan AfricaBoth	1404.09	235.28	682.95	485.86	16.76	48.64	34.6
19	Prevalence	South Asia	Both	South AsiaBoth	36277	7201.18	17502.4	11573.4	19.85	48.25	31.9
20	Prevalence	Tropical Latin America	Both	Tropical Latin AmericaBoth	15830.5	2626.32	6728.64	6475.55	16.59	42.5	40.91
21	Prevalence	Middle SDI	Both	Middle SDIBoth	154977	3597.91	67507.1	83872.1	2.32	43.56	54.12
22	Prevalence	Low SDI	Both	Low SDIBoth	16522.4	6205.39	6589.72	3727.33	37.56	39.88	22.56
23	Prevalence	North Africa and Middle East	Both	North Africa and Middle EastBoth	41400.5	7412.86	16060.3	17927.3	17.91	38.79	43.3
24	Prevalence	Low-middle SDI	Both	Low-middle SDIBoth	49363.1	6897.93	21428.8	21036.3	13.97	43.41	42.62
25	Prevalence	Western Sub-Saharan Africa	Both	Western Sub-Saharan AfricaBoth	4580.12	1836.8	1468.85	1274.47	40.1	32.07	27.83
26	Prevalence	High SDI	Both	High SDIBoth	175137	-15214.5	96778.1	93573.1	-8.69	55.26	53.43
27	Prevalence	High-middle SDI	Both	High-middle SDIBoth	144590	-21071.3	69431.6	96229.3	-14.57	48.02	66.55
Global and regional-level decomposition analysis on the incidence of Brain and central nervous system cancer
	measure_name	location_name	sex_name	group	Overall_Difference	Aging	Population	Epidemiological_Change	Aging_Percentage	Population_Percentage	Epidemiological_Change_Percentage
1	Incidence	Southeast Asia	Both	Southeast AsiaBoth	9639.82	3132.82	4356.62	2150.38	32.5	45.19	22.31
2	Incidence	Eastern Europe	Both	Eastern EuropeBoth	5191.69	-3367.96	4534.94	4024.71	-64.87	87.35	77.52
3	Incidence	Central Europe	Both	Central EuropeBoth	3717.24	-2322.73	3889.15	2150.83	-62.49	104.62	57.86
4	Incidence	East Asia	Both	East AsiaBoth	59036	10496.6	28890.4	19649	17.78	48.94	33.28
5	Incidence	Global	Both	GlobalBoth	184396	12684.6	108582	63129.3	6.88	58.89	34.24
6	Incidence	Oceania	Both	OceaniaBoth	49.99	23.8	21.02	5.17	47.61	42.04	10.35
7	Incidence	Central Asia	Both	Central AsiaBoth	2669.73	198.69	1217.73	1253.31	7.44	45.61	46.95
8	Incidence	Western Europe	Both	Western EuropeBoth	19098.2	-3284.46	15317.3	7065.33	-17.2	80.2	36.99
9	Incidence	High-income North America	Both	High-income North AmericaBoth	14292.2	2462.89	11194.4	634.94	17.23	78.32	4.44
10	Incidence	Southern Latin America	Both	Southern Latin AmericaBoth	1495.92	237.3	836.45	422.17	15.86	55.92	28.22
11	Incidence	Australasia	Both	AustralasiaBoth	1143.14	489.76	744.69	-91.3	42.84	65.14	-7.99
12	Incidence	High-income Asia Pacific	Both	High-income Asia PacificBoth	10718.8	888.83	3933.9	5896.03	8.29	36.7	55.01
13	Incidence	Caribbean	Both	CaribbeanBoth	1074.62	181.26	528.43	364.94	16.87	49.17	33.96
14	Incidence	Tropical Latin America	Both	Tropical Latin AmericaBoth	9134.32	1568.38	3737.94	3828	17.17	40.92	41.91
15	Incidence	Andean Latin America	Both	Andean Latin AmericaBoth	1955.35	335.4	680.82	939.13	17.15	34.82	48.03
16	Incidence	North Africa and Middle East	Both	North Africa and Middle EastBoth	16414.7	3497.24	7435.51	5481.9	21.31	45.3	33.4
17	Incidence	South Asia	Both	South AsiaBoth	17832.4	6695.16	8731.93	2405.32	37.54	48.97	13.49
18	Incidence	Central Latin America	Both	Central Latin AmericaBoth	4760.59	1245.71	1984.71	1530.16	26.17	41.69	32.14
19	Incidence	Southern Sub-Saharan Africa	Both	Southern Sub-Saharan AfricaBoth	820.99	57.13	398.95	364.91	6.96	48.59	44.45
20	Incidence	High SDI	Both	High SDIBoth	45299.6	3306.91	30655.6	11337	7.3	67.67	25.03
21	Incidence	Low SDI	Both	Low SDIBoth	7140.92	2068.63	3122.84	1949.45	28.97	43.73	27.3
22	Incidence	Central Sub-Saharan Africa	Both	Central Sub-Saharan AfricaBoth	581.7	225.31	228.35	128.04	38.73	39.26	22.01
23	Incidence	High-middle SDI	Both	High-middle SDIBoth	48203	-562.63	29170.2	19595.4	-1.17	60.52	40.65
24	Incidence	Middle SDI	Both	Middle SDIBoth	59860.6	7566.43	30448.5	21845.6	12.64	50.87	36.49
25	Incidence	Low-middle SDI	Both	Low-middle SDIBoth	23757.2	4122.24	10634.8	9000.15	17.35	44.76	37.88
26	Incidence	Eastern Sub-Saharan Africa	Both	Eastern Sub-Saharan AfricaBoth	2973.02	1360.13	1228.09	384.8	45.75	41.31	12.94
27	Incidence	Western Sub-Saharan Africa	Both	Western Sub-Saharan AfricaBoth	1795.55	783.03	586.46	426.06	43.61	32.66	23.73
Global and regional-level decomposition analysis on the deaths of Brain and central nervous system cancer
	measure_name	location_name	sex_name	group	Overall_Difference	Aging	Population	Epidemiological_Change	Aging_Percentage	Population_Percentage	Epidemiological_Change_Percentage
1	Deaths	Central Asia	Both	Central AsiaBoth	2274.32	241.23	1054.9	978.18	10.61	46.38	43.01
2	Deaths	High-income North America	Both	High-income North AmericaBoth	9388.7	3013.27	7366.72	-991.29	32.09	78.46	-10.56
3	Deaths	Oceania	Both	OceaniaBoth	43.53	21.24	18.14	4.16	48.78	41.66	9.55
4	Deaths	Global	Both	GlobalBoth	122408	49848.9	74048.3	-1489.24	40.72	60.49	-1.22
5	Deaths	Central Sub-Saharan Africa	Both	Central Sub-Saharan AfricaBoth	514.65	250.63	189.72	74.3	48.7	36.86	14.44
6	Deaths	Tropical Latin America	Both	Tropical Latin AmericaBoth	7886.08	3165.48	2889.67	1830.93	40.14	36.64	23.22
7	Deaths	Andean Latin America	Both	Andean Latin AmericaBoth	1477.52	548.58	513.25	415.69	37.13	34.74	28.13
8	Deaths	Caribbean	Both	CaribbeanBoth	905.86	196.72	433.78	275.36	21.72	47.89	30.4
9	Deaths	North Africa and Middle East	Both	North Africa and Middle EastBoth	13544.6	6678.96	5643.01	1222.61	49.31	41.66	9.03
10	Deaths	High-income Asia Pacific	Both	High-income Asia PacificBoth	2573.52	333.74	1325.73	914.05	12.97	51.51	35.52
11	Deaths	East Asia	Both	East AsiaBoth	30487.4	14610.3	20804	-4926.86	47.92	68.24	-16.16
12	Deaths	Eastern Europe	Both	Eastern EuropeBoth	4776.68	-2987.67	3984.14	3780.21	-62.55	83.41	79.14
13	Deaths	Central Latin America	Both	Central Latin AmericaBoth	3835.24	1591.26	1519.55	724.43	41.49	39.62	18.89
14	Deaths	Western Europe	Both	Western EuropeBoth	11766.3	-819.33	10546.8	2038.88	-6.96	89.64	17.33
15	Deaths	Southern Latin America	Both	Southern Latin AmericaBoth	1063.83	265.32	668.69	129.82	24.94	62.86	12.2
16	Deaths	Southern Sub-Saharan Africa	Both	Southern Sub-Saharan AfricaBoth	733.18	209.22	315.8	208.16	28.54	43.07	28.39
17	Deaths	High SDI	Both	High SDIBoth	25470.5	6096.51	19194.4	179.65	23.94	75.36	0.71
18	Deaths	Western Sub-Saharan Africa	Both	Western Sub-Saharan AfricaBoth	1455.68	604.23	488.54	362.91	41.51	33.56	24.93
19	Deaths	Australasia	Both	AustralasiaBoth	863.22	464.5	581.85	-183.13	53.81	67.4	-21.21
20	Deaths	Central Europe	Both	Central EuropeBoth	3615.63	-1359.37	3414.76	1560.24	-37.6	94.44	43.15
21	Deaths	Eastern Sub-Saharan Africa	Both	Eastern Sub-Saharan AfricaBoth	2467.94	1019.34	1052.11	396.49	41.3	42.63	16.07
22	Deaths	High-middle SDI	Both	High-middle SDIBoth	30541	8341.41	20971.3	1228.28	27.31	68.67	4.02
23	Deaths	Southeast Asia	Both	Southeast AsiaBoth	8135.57	3264.76	3725.19	1145.62	40.13	45.79	14.08
24	Deaths	South Asia	Both	South AsiaBoth	14598.4	6021.19	7322.93	1254.31	41.25	50.16	8.59
25	Deaths	Low-middle SDI	Both	Low-middle SDIBoth	19935.1	6366.91	8740.86	4827.37	31.94	43.85	24.22
26	Deaths	Middle SDI	Both	Middle SDIBoth	40361.3	18587.3	22105.7	-331.75	46.05	54.77	-0.82
27	Deaths	Low SDI	Both	Low SDIBoth	5984.37	2674.02	2653.51	656.85	44.68	44.34	10.98
Global and regional-level decomposition analysis on the DALYs of Brain and central nervous system cancer
	measure_name	location_name	sex_name	group	Overall_Difference	Aging	Population	Epidemiological_Change	Aging_Percentage	Population_Percentage	Epidemiological_Change_Percentage
1	DALYs (Disability-Adjusted Life Years)	Global	Both	GlobalBoth	2.95411e+06	926351	2.85599e+06	-828222	31.36	96.68	-28.04
2	DALYs (Disability-Adjusted Life Years)	High-income North America	Both	High-income North AmericaBoth	184584	39159.2	222712	-77288.1	21.21	120.66	-41.87
3	DALYs (Disability-Adjusted Life Years)	Central Latin America	Both	Central Latin AmericaBoth	110139	30727.8	65377.6	14033.4	27.9	59.36	12.74
4	DALYs (Disability-Adjusted Life Years)	South Asia	Both	South AsiaBoth	527163	151547	346879	28736.7	28.75	65.8	5.45
5	DALYs (Disability-Adjusted Life Years)	High-income Asia Pacific	Both	High-income Asia PacificBoth	44170.1	-23341.2	46626.5	20884.8	-52.84	105.56	47.28
6	DALYs (Disability-Adjusted Life Years)	Middle SDI	Both	Middle SDIBoth	929976	275252	920900	-266176	29.6	99.02	-28.62
7	DALYs (Disability-Adjusted Life Years)	Tropical Latin America	Both	Tropical Latin AmericaBoth	216859	64864.3	111685	40309.7	29.91	51.5	18.59
8	DALYs (Disability-Adjusted Life Years)	East Asia	Both	East AsiaBoth	378811	4538.99	819053	-444781	1.2	216.22	-117.41
9	DALYs (Disability-Adjusted Life Years)	Central Europe	Both	Central EuropeBoth	24124.6	-86183.8	113929	-3620.28	-357.24	472.25	-15.01
10	DALYs (Disability-Adjusted Life Years)	Eastern Europe	Both	Eastern EuropeBoth	71652.7	-145431	148474	68609	-202.97	207.21	95.75
11	DALYs (Disability-Adjusted Life Years)	Eastern Sub-Saharan Africa	Both	Eastern Sub-Saharan AfricaBoth	136350	54603.3	62048.8	19698.2	40.05	45.51	14.45
12	DALYs (Disability-Adjusted Life Years)	Western Sub-Saharan Africa	Both	Western Sub-Saharan AfricaBoth	87359.9	38121.4	30677.5	18561	43.64	35.12	21.25
13	DALYs (Disability-Adjusted Life Years)	Central Asia	Both	Central AsiaBoth	89386.9	1007.94	49183.7	39195.3	1.13	55.02	43.85
14	DALYs (Disability-Adjusted Life Years)	Caribbean	Both	CaribbeanBoth	26393.3	1154.21	17419.2	7819.87	4.37	66	29.63
15	DALYs (Disability-Adjusted Life Years)	North Africa and Middle East	Both	North Africa and Middle EastBoth	457741	205827	242070	9844.6	44.97	52.88	2.15
16	DALYs (Disability-Adjusted Life Years)	Australasia	Both	AustralasiaBoth	19361.9	9410.76	18158.9	-8207.84	48.6	93.79	-42.39
17	DALYs (Disability-Adjusted Life Years)	Oceania	Both	OceaniaBoth	2142.68	951.33	930.19	261.17	44.4	43.41	12.19
18	DALYs (Disability-Adjusted Life Years)	Southeast Asia	Both	Southeast AsiaBoth	263261	69422.6	159218	34619.5	26.37	60.48	13.15
19	DALYs (Disability-Adjusted Life Years)	Southern Sub-Saharan Africa	Both	Southern Sub-Saharan AfricaBoth	27996.2	5421.49	13569.8	9004.85	19.37	48.47	32.16
20	DALYs (Disability-Adjusted Life Years)	High-middle SDI	Both	High-middle SDIBoth	512810	-15620.5	760832	-232402	-3.05	148.37	-45.32
21	DALYs (Disability-Adjusted Life Years)	Southern Latin America	Both	Southern Latin AmericaBoth	28116.4	2050.52	23072.4	2993.44	7.29	82.06	10.65
22	DALYs (Disability-Adjusted Life Years)	Andean Latin America	Both	Andean Latin AmericaBoth	50245.1	14080.4	22949.7	13215.1	28.02	45.68	26.3
23	DALYs (Disability-Adjusted Life Years)	Central Sub-Saharan Africa	Both	Central Sub-Saharan AfricaBoth	23951.4	12209.7	9406.44	2335.24	50.98	39.27	9.75
24	DALYs (Disability-Adjusted Life Years)	Western Europe	Both	Western EuropeBoth	184306	-103193	317436	-29937.5	-55.99	172.23	-16.24
25	DALYs (Disability-Adjusted Life Years)	High SDI	Both	High SDIBoth	468273	-797.59	599777	-130706	-0.17	128.08	-27.91
26	DALYs (Disability-Adjusted Life Years)	Low-middle SDI	Both	Low-middle SDIBoth	734564	163068	411367	160129	22.2	56	21.8
27	DALYs (Disability-Adjusted Life Years)	Low SDI	Both	Low SDIBoth	306297	135589	144270	26438.5	44.27	47.1	8.63
