# Supplementary material for: The global, regional, and national brain and central nervous system cancer burden and trends from 1990 to 2021: an analysis based on the Global Burden of Disease Study 2021
Source: Front Neurol. 2025 Jun 18;16:1574614. doi: 10.3389/fneur.2025.1574614 (PMC12213423; doi:10.3389/fneur.2025.1574614)
Supplement: Supplementary file 1 [file Data_Sheet_1.zip › Supplementary Data/Supplementary Table S7.xlsx]

## Sheet: Sheet1
Future Projections of Global ASPR for Brain and Central Nervous System Cancer
	val	sd	Time	group	measure_name	low_50	up_50	low_60	up_60	low_70	up_70	low_80	up_80	low_95	up_95
1	8.66001	0.0132987	1990	ASR	Prevalence	8.65105	8.66898	8.64883	8.6712	8.64623	8.67379	8.64296	8.67706	8.63395	8.68608
2	8.80221	0.0132428	1991	ASR	Prevalence	8.79328	8.81113	8.79107	8.81334	8.78849	8.81593	8.78523	8.81918	8.77625	8.82816
3	8.90331	0.0131924	1992	ASR	Prevalence	8.89442	8.9122	8.89221	8.9144	8.88964	8.91698	8.8864	8.92022	8.87745	8.92917
4	8.97684	0.0131352	1993	ASR	Prevalence	8.96799	8.98569	8.96579	8.98789	8.96323	8.99045	8.96	8.99368	8.95109	9.00258
5	9.12771	0.0131491	1994	ASR	Prevalence	9.11885	9.13657	9.11665	9.13877	9.11409	9.14133	9.11085	9.14457	9.10194	9.15348
6	9.28562	0.0131734	1995	ASR	Prevalence	9.27674	9.2945	9.27454	9.2967	9.27197	9.29927	9.26873	9.30251	9.2598	9.31144
7	9.42806	0.0131742	1996	ASR	Prevalence	9.41918	9.43694	9.41698	9.43914	9.41442	9.44171	9.41117	9.44495	9.40224	9.45389
8	9.53213	0.0131463	1997	ASR	Prevalence	9.52326	9.54099	9.52107	9.54318	9.51851	9.54574	9.51527	9.54898	9.50636	9.55789
9	9.62389	0.0131132	1998	ASR	Prevalence	9.61506	9.63273	9.61287	9.63492	9.61031	9.63748	9.60708	9.6407	9.59819	9.6496
10	9.79973	0.013143	1999	ASR	Prevalence	9.79087	9.80859	9.78868	9.81078	9.78611	9.81335	9.78288	9.81658	9.77397	9.82549
11	10.0941	0.0132511	2000	ASR	Prevalence	10.0852	10.1031	10.083	10.1053	10.0804	10.1079	10.0771	10.1111	10.0682	10.1201
12	10.2941	0.0132815	2001	ASR	Prevalence	10.2852	10.3031	10.283	10.3053	10.2804	10.3079	10.2771	10.3111	10.2681	10.3202
13	10.3758	0.0132287	2002	ASR	Prevalence	10.3669	10.3847	10.3647	10.3869	10.3621	10.3895	10.3588	10.3928	10.3499	10.4017
14	10.3728	0.0131162	2003	ASR	Prevalence	10.3639	10.3816	10.3617	10.3838	10.3592	10.3863	10.3559	10.3896	10.347	10.3985
15	10.4583	0.0130589	2004	ASR	Prevalence	10.4495	10.4671	10.4473	10.4693	10.4448	10.4719	10.4416	10.4751	10.4327	10.4839
16	10.616	0.013046	2005	ASR	Prevalence	10.6072	10.6248	10.605	10.6269	10.6025	10.6295	10.5993	10.6327	10.5904	10.6415
17	10.74	0.0130025	2006	ASR	Prevalence	10.7312	10.7487	10.729	10.7509	10.7265	10.7535	10.7233	10.7567	10.7145	10.7655
18	10.8397	0.0129431	2007	ASR	Prevalence	10.831	10.8484	10.8288	10.8506	10.8263	10.8531	10.8231	10.8563	10.8143	10.8651
19	11.0238	0.0129327	2008	ASR	Prevalence	11.0151	11.0325	11.0129	11.0347	11.0104	11.0372	11.0072	11.0404	10.9984	11.0491
20	11.1547	0.0128904	2009	ASR	Prevalence	11.146	11.1634	11.1439	11.1656	11.1414	11.1681	11.1382	11.1712	11.1295	11.18
21	11.2606	0.0128374	2010	ASR	Prevalence	11.2519	11.2692	11.2498	11.2714	11.2473	11.2739	11.2441	11.277	11.2354	11.2857
22	11.3895	0.0128008	2011	ASR	Prevalence	11.3809	11.3981	11.3787	11.4003	11.3762	11.4028	11.3731	11.4059	11.3644	11.4146
23	11.5081	0.012756	2012	ASR	Prevalence	11.4995	11.5167	11.4974	11.5188	11.4949	11.5213	11.4918	11.5245	11.4831	11.5331
24	11.602	0.0126974	2013	ASR	Prevalence	11.5934	11.6105	11.5913	11.6127	11.5888	11.6151	11.5857	11.6183	11.5771	11.6269
25	11.7713	0.0126824	2014	ASR	Prevalence	11.7628	11.7799	11.7607	11.782	11.7582	11.7845	11.7551	11.7876	11.7465	11.7962
26	11.9062	0.0126528	2015	ASR	Prevalence	11.8977	11.9147	11.8955	11.9168	11.8931	11.9193	11.89	11.9224	11.8814	11.931
27	12.0355	0.0126185	2016	ASR	Prevalence	12.027	12.044	12.0249	12.0461	12.0225	12.0486	12.0194	12.0517	12.0108	12.0603
28	12.1803	0.0125935	2017	ASR	Prevalence	12.1718	12.1887	12.1697	12.1909	12.1672	12.1933	12.1641	12.1964	12.1556	12.2049
29	12.298	0.012559	2018	ASR	Prevalence	12.2896	12.3065	12.2875	12.3086	12.285	12.3111	12.2819	12.3141	12.2734	12.3227
30	12.3618	0.0125029	2019	ASR	Prevalence	12.3533	12.3702	12.3512	12.3723	12.3488	12.3747	12.3457	12.3778	12.3373	12.3863
31	12.0686	0.0122659	2020	ASR	Prevalence	12.0604	12.0769	12.0583	12.0789	12.0559	12.0813	12.0529	12.0844	12.0446	12.0927
32	12.0148	0.0121833	2021	ASR	Prevalence	12.0066	12.023	12.0046	12.025	12.0022	12.0274	11.9992	12.0304	11.9909	12.0387
33	12.333	0.166834	2022	ASR	Prevalence	12.2205	12.4454	12.1927	12.4733	12.1601	12.5058	12.1191	12.5469	12.006	12.66
34	12.4136	0.197273	2023	ASR	Prevalence	12.2807	12.5466	12.2477	12.5795	12.2093	12.618	12.1607	12.6665	12.027	12.8003
35	12.49	0.226011	2024	ASR	Prevalence	12.3377	12.6424	12.3	12.6801	12.2559	12.7242	12.2003	12.7798	12.0471	12.933
36	12.5632	0.253871	2025	ASR	Prevalence	12.3921	12.7343	12.3497	12.7767	12.3002	12.8262	12.2377	12.8886	12.0656	13.0608
37	12.6352	0.281431	2026	ASR	Prevalence	12.4455	12.8249	12.3985	12.8719	12.3436	12.9267	12.2744	12.996	12.0836	13.1868
38	12.706	0.309037	2027	ASR	Prevalence	12.4977	12.9143	12.4461	12.9659	12.3858	13.0262	12.3098	13.1022	12.1003	13.3117
39	12.774	0.336666	2028	ASR	Prevalence	12.5471	13.0009	12.4908	13.0571	12.4252	13.1228	12.3424	13.2056	12.1141	13.4339
40	12.8392	0.364433	2029	ASR	Prevalence	12.5936	13.0848	12.5327	13.1457	12.4616	13.2167	12.372	13.3064	12.1249	13.5535
41	12.9026	0.392529	2030	ASR	Prevalence	12.638	13.1671	12.5724	13.2327	12.4959	13.3092	12.3993	13.4058	12.1332	13.6719
42	12.966	0.421159	2031	ASR	Prevalence	12.6822	13.2499	12.6118	13.3202	12.5297	13.4024	12.4261	13.506	12.1406	13.7915
43	13.0297	0.450445	2032	ASR	Prevalence	12.7261	13.3333	12.6509	13.4085	12.563	13.4964	12.4522	13.6072	12.1468	13.9126
44	13.092	0.480237	2033	ASR	Prevalence	12.7683	13.4157	12.6881	13.4959	12.5945	13.5895	12.4763	13.7077	12.1507	14.0333
45	13.1527	0.510529	2034	ASR	Prevalence	12.8086	13.4968	12.7233	13.582	12.6238	13.6816	12.4982	13.8072	12.152	14.1533
46	13.2121	0.541393	2035	ASR	Prevalence	12.8472	13.577	12.7568	13.6674	12.6512	13.773	12.5181	13.9062	12.151	14.2732
47	13.2714	0.572928	2036	ASR	Prevalence	12.8853	13.6576	12.7896	13.7532	12.6779	13.865	12.5369	14.0059	12.1485	14.3944
48	13.3303	0.605186	2037	ASR	Prevalence	12.9224	13.7382	12.8213	13.8392	12.7033	13.9572	12.5544	14.1061	12.1441	14.5164
49	13.387	0.638008	2038	ASR	Prevalence	12.957	13.817	12.8505	13.9236	12.726	14.048	12.5691	14.2049	12.1365	14.6375
50	13.4411	0.671372	2039	ASR	Prevalence	12.9886	13.8937	12.8765	14.0058	12.7456	14.1367	12.5805	14.3018	12.1253	14.757
51	13.4928	0.705339	2040	ASR	Prevalence	13.0174	13.9682	12.8996	14.086	12.7621	14.2236	12.5886	14.3971	12.1104	14.8753
Future Projections of Global ASIR for Brain and Central Nervous System Cancer
	val	sd	Time	group	measure_name	low_50	up_50	low_60	up_60	low_70	up_70	low_80	up_80	low_95	up_95
1	3.7554	0.00889311	1990	ASR	Incidence	3.7494	3.76139	3.74792	3.76288	3.74618	3.76461	3.744	3.7668	3.73797	3.77283
2	3.79527	0.00876082	1991	ASR	Incidence	3.78937	3.80117	3.7879	3.80264	3.78619	3.80435	3.78404	3.8065	3.7781	3.81244
3	3.82572	0.00869448	1992	ASR	Incidence	3.81986	3.83158	3.81841	3.83303	3.81671	3.83473	3.81457	3.83687	3.80868	3.84276
4	3.85297	0.00864703	1993	ASR	Incidence	3.84714	3.85879	3.84569	3.86024	3.84401	3.86192	3.84188	3.86405	3.83602	3.86991
5	3.89826	0.00862861	1994	ASR	Incidence	3.89245	3.90408	3.89101	3.90552	3.88932	3.9072	3.8872	3.90932	3.88135	3.91517
6	3.94246	0.00861305	1995	ASR	Incidence	3.93665	3.94826	3.93521	3.9497	3.93354	3.95138	3.93142	3.9535	3.92558	3.95934
7	3.9792	0.00858603	1996	ASR	Incidence	3.97341	3.98498	3.97198	3.98642	3.9703	3.98809	3.96819	3.9902	3.96237	3.99603
8	4.00689	0.00854715	1997	ASR	Incidence	4.00113	4.01265	3.9997	4.01408	3.99803	4.01574	3.99593	4.01785	3.99014	4.02364
9	4.02631	0.00850066	1998	ASR	Incidence	4.02058	4.03204	4.01916	4.03346	4.0175	4.03512	4.01541	4.03721	4.00965	4.04297
10	4.04689	0.0084559	1999	ASR	Incidence	4.04119	4.05258	4.03977	4.054	4.03812	4.05565	4.03604	4.05773	4.03031	4.06346
11	4.08623	0.00843086	2000	ASR	Incidence	4.08055	4.09191	4.07914	4.09332	4.0775	4.09496	4.07542	4.09704	4.06971	4.10275
12	4.09349	0.00836295	2001	ASR	Incidence	4.08785	4.09913	4.08646	4.10052	4.08483	4.10215	4.08277	4.10421	4.0771	4.10988
13	4.09235	0.00828396	2002	ASR	Incidence	4.08677	4.09793	4.08538	4.09932	4.08377	4.10093	4.08173	4.10297	4.07611	4.10859
14	4.08514	0.00819912	2003	ASR	Incidence	4.07961	4.09066	4.07824	4.09203	4.07664	4.09363	4.07463	4.09565	4.06907	4.10121
15	4.10431	0.00814011	2004	ASR	Incidence	4.09883	4.1098	4.09747	4.11116	4.09588	4.11275	4.09388	4.11475	4.08836	4.12027
16	4.14056	0.00809912	2005	ASR	Incidence	4.1351	4.14602	4.13375	4.14737	4.13217	4.14895	4.13017	4.15094	4.12468	4.15643
17	4.15271	0.0080281	2006	ASR	Incidence	4.1473	4.15812	4.14595	4.15946	4.14439	4.16102	4.14241	4.163	4.13697	4.16844
18	4.16612	0.00795666	2007	ASR	Incidence	4.16075	4.17148	4.15942	4.17281	4.15787	4.17436	4.15592	4.17632	4.15052	4.18171
19	4.20431	0.0079107	2008	ASR	Incidence	4.19898	4.20964	4.19765	4.21096	4.19611	4.2125	4.19417	4.21445	4.1888	4.21981
20	4.22138	0.00784384	2009	ASR	Incidence	4.2161	4.22667	4.21479	4.22798	4.21326	4.22951	4.21133	4.23144	4.20601	4.23676
21	4.23306	0.00777442	2010	ASR	Incidence	4.22782	4.2383	4.22652	4.2396	4.22501	4.24112	4.2231	4.24303	4.21783	4.2483
22	4.24313	0.00770378	2011	ASR	Incidence	4.23794	4.24832	4.23665	4.24961	4.23515	4.25111	4.23325	4.253	4.22803	4.25823
23	4.26611	0.00764395	2012	ASR	Incidence	4.26096	4.27127	4.25968	4.27254	4.25819	4.27403	4.25631	4.27591	4.25113	4.2811
24	4.27199	0.00756866	2013	ASR	Incidence	4.26689	4.27709	4.26562	4.27835	4.26415	4.27983	4.26229	4.28169	4.25715	4.28682
25	4.29769	0.00751328	2014	ASR	Incidence	4.29263	4.30276	4.29138	4.30401	4.28991	4.30548	4.28806	4.30733	4.28297	4.31242
26	4.32161	0.00745954	2015	ASR	Incidence	4.31658	4.32664	4.31533	4.32788	4.31388	4.32934	4.31204	4.33117	4.30699	4.33623
27	4.337	0.00739713	2016	ASR	Incidence	4.33201	4.34198	4.33077	4.34322	4.32933	4.34466	4.32751	4.34648	4.3225	4.35149
28	4.35138	0.00733471	2017	ASR	Incidence	4.34643	4.35632	4.34521	4.35754	4.34378	4.35897	4.34197	4.36078	4.337	4.36575
29	4.36616	0.00727548	2018	ASR	Incidence	4.36125	4.37106	4.36004	4.37228	4.35862	4.3737	4.35683	4.37549	4.3519	4.38042
30	4.36543	0.00720714	2019	ASR	Incidence	4.36057	4.37029	4.35937	4.37149	4.35796	4.3729	4.35619	4.37467	4.3513	4.37956
31	4.29723	0.0070918	2020	ASR	Incidence	4.29245	4.30201	4.29126	4.30319	4.28988	4.30458	4.28814	4.30632	4.28333	4.31113
32	4.29024	0.00707398	2021	ASR	Incidence	4.28547	4.29501	4.28429	4.29619	4.28291	4.29757	4.28117	4.29931	4.27637	4.3041
33	4.32797	0.0414666	2022	ASR	Incidence	4.30003	4.35592	4.2931	4.36285	4.28501	4.37093	4.27481	4.38113	4.2467	4.40925
34	4.3295	0.047711	2023	ASR	Incidence	4.29734	4.36165	4.28937	4.36962	4.28007	4.37893	4.26833	4.39066	4.23598	4.42301
35	4.33	0.0535485	2024	ASR	Incidence	4.29391	4.36609	4.28496	4.37503	4.27452	4.38547	4.26135	4.39865	4.22504	4.43495
36	4.32973	0.0591327	2025	ASR	Incidence	4.28988	4.36959	4.28	4.37946	4.26847	4.39099	4.25392	4.40554	4.21383	4.44563
37	4.32936	0.0645802	2026	ASR	Incidence	4.28584	4.37289	4.27505	4.38367	4.26246	4.39627	4.24657	4.41215	4.20279	4.45594
38	4.32879	0.0699575	2027	ASR	Incidence	4.28164	4.37594	4.26996	4.38763	4.25632	4.40127	4.23911	4.41848	4.19167	4.46591
39	4.32758	0.0752353	2028	ASR	Incidence	4.27687	4.37829	4.26431	4.39085	4.24964	4.40552	4.23113	4.42403	4.18012	4.47504
40	4.32571	0.080431	2029	ASR	Incidence	4.2715	4.37992	4.25807	4.39335	4.24238	4.40904	4.2226	4.42882	4.16806	4.48335
41	4.32342	0.0855884	2030	ASR	Incidence	4.26573	4.3811	4.25144	4.3954	4.23475	4.41209	4.21369	4.43314	4.15566	4.49117
42	4.32124	0.090753	2031	ASR	Incidence	4.26008	4.38241	4.24492	4.39757	4.22722	4.41526	4.2049	4.43759	4.14337	4.49912
43	4.3191	0.0959503	2032	ASR	Incidence	4.25443	4.38377	4.23841	4.3998	4.2197	4.41851	4.1961	4.44211	4.13104	4.50717
44	4.31658	0.101135	2033	ASR	Incidence	4.24841	4.38474	4.23152	4.40163	4.2118	4.42135	4.18692	4.44623	4.11835	4.5148
45	4.31367	0.106307	2034	ASR	Incidence	4.24202	4.38532	4.22426	4.40307	4.20353	4.4238	4.17738	4.44995	4.1053	4.52203
46	4.31057	0.11149	2035	ASR	Incidence	4.23543	4.38571	4.21681	4.40433	4.19507	4.42607	4.16764	4.4535	4.09205	4.52909
47	4.30767	0.116708	2036	ASR	Incidence	4.229	4.38633	4.20951	4.40582	4.18676	4.42858	4.15805	4.45729	4.07892	4.53641
48	4.30486	0.121979	2037	ASR	Incidence	4.22265	4.38707	4.20228	4.40744	4.17849	4.43123	4.14848	4.46124	4.06578	4.54394
49	4.30174	0.127256	2038	ASR	Incidence	4.21597	4.38751	4.19472	4.40877	4.16991	4.43358	4.1386	4.46489	4.05232	4.55117
50	4.29828	0.132537	2039	ASR	Incidence	4.20895	4.38761	4.18682	4.40974	4.16097	4.43559	4.12837	4.46819	4.03851	4.55805
51	4.29457	0.137839	2040	ASR	Incidence	4.20166	4.38747	4.17865	4.41049	4.15177	4.43737	4.11786	4.47128	4.0244	4.56473
Future Projections of Global ASDR for Brain and Central Nervous System Cancer
	val	sd	Time	group	measure_name	low_50	up_50	low_60	up_60	low_70	up_70	low_80	up_80	low_95	up_95
1	3.04622	0.00801223	1990	ASR	Deaths	3.04082	3.05162	3.03948	3.05296	3.03792	3.05452	3.03595	3.05649	3.03052	3.06192
2	3.06785	0.00784416	1991	ASR	Deaths	3.06257	3.07314	3.06126	3.07445	3.05973	3.07598	3.0578	3.07791	3.05248	3.08323
3	3.08451	0.00776729	1992	ASR	Deaths	3.07927	3.08974	3.07797	3.09104	3.07646	3.09255	3.07455	3.09446	3.06928	3.09973
4	3.09904	0.007714	1993	ASR	Deaths	3.09384	3.10424	3.09255	3.10553	3.09105	3.10703	3.08915	3.10893	3.08392	3.11416
5	3.11981	0.00767709	1994	ASR	Deaths	3.11464	3.12499	3.11335	3.12627	3.11186	3.12776	3.10997	3.12965	3.10476	3.13486
6	3.13636	0.0076384	1995	ASR	Deaths	3.13121	3.14151	3.12994	3.14278	3.12845	3.14427	3.12657	3.14615	3.12139	3.15133
7	3.14853	0.00759283	1996	ASR	Deaths	3.14341	3.15365	3.14214	3.15491	3.14066	3.15639	3.13879	3.15826	3.13365	3.16341
8	3.16082	0.00754613	1997	ASR	Deaths	3.15573	3.1659	3.15447	3.16716	3.153	3.16864	3.15114	3.17049	3.14603	3.17561
9	3.17199	0.00749975	1998	ASR	Deaths	3.16693	3.17704	3.16568	3.17829	3.16422	3.17976	3.16237	3.1816	3.15729	3.18669
10	3.18155	0.00745103	1999	ASR	Deaths	3.17653	3.18657	3.17529	3.18782	3.17383	3.18927	3.172	3.1911	3.16695	3.19616
11	3.2067	0.00742228	2000	ASR	Deaths	3.2017	3.2117	3.20046	3.21294	3.19901	3.21439	3.19718	3.21621	3.19215	3.22125
12	3.20733	0.00735563	2001	ASR	Deaths	3.20237	3.21228	3.20114	3.21351	3.1997	3.21495	3.1979	3.21675	3.19291	3.22174
13	3.20121	0.0072779	2002	ASR	Deaths	3.19631	3.20612	3.19509	3.20733	3.19367	3.20875	3.19188	3.21054	3.18695	3.21548
14	3.18929	0.007194	2003	ASR	Deaths	3.18445	3.19414	3.18324	3.19535	3.18184	3.19675	3.18007	3.19852	3.17519	3.2034
15	3.18774	0.00712082	2004	ASR	Deaths	3.18294	3.19253	3.18175	3.19372	3.18036	3.19511	3.17861	3.19686	3.17378	3.20169
16	3.18882	0.00705211	2005	ASR	Deaths	3.18407	3.19358	3.18289	3.19475	3.18152	3.19613	3.17978	3.19786	3.175	3.20265
17	3.16859	0.00695381	2006	ASR	Deaths	3.16391	3.17328	3.16274	3.17444	3.16139	3.1758	3.15968	3.17751	3.15496	3.18222
18	3.15621	0.00686329	2007	ASR	Deaths	3.15159	3.16084	3.15044	3.16199	3.1491	3.16333	3.14742	3.16501	3.14276	3.16967
19	3.16516	0.00679845	2008	ASR	Deaths	3.16058	3.16974	3.15945	3.17088	3.15812	3.17221	3.15645	3.17388	3.15184	3.17849
20	3.16212	0.00672034	2009	ASR	Deaths	3.15759	3.16665	3.15647	3.16777	3.15516	3.16908	3.1535	3.17073	3.14895	3.17529
21	3.15701	0.0066425	2010	ASR	Deaths	3.15253	3.16148	3.15142	3.16259	3.15012	3.16389	3.14849	3.16552	3.14399	3.17002
22	3.14645	0.00655826	2011	ASR	Deaths	3.14203	3.15087	3.14094	3.15197	3.13966	3.15325	3.13805	3.15486	3.1336	3.15931
23	3.14967	0.00648807	2012	ASR	Deaths	3.1453	3.15405	3.14422	3.15513	3.14295	3.1564	3.14136	3.15799	3.13696	3.16239
24	3.13836	0.00640236	2013	ASR	Deaths	3.13405	3.14268	3.13298	3.14374	3.13173	3.14499	3.13015	3.14657	3.12581	3.15091
25	3.14117	0.00633343	2014	ASR	Deaths	3.1369	3.14543	3.13584	3.14649	3.1346	3.14773	3.13305	3.14929	3.12875	3.15358
26	3.15008	0.00627422	2015	ASR	Deaths	3.14585	3.15431	3.14481	3.15536	3.14358	3.15658	3.14204	3.15813	3.13779	3.16238
27	3.14939	0.0062038	2016	ASR	Deaths	3.14521	3.15357	3.14418	3.15461	3.14297	3.15582	3.14144	3.15735	3.13723	3.16155
28	3.142	0.00612682	2017	ASR	Deaths	3.13787	3.14613	3.13685	3.14716	3.13566	3.14835	3.13415	3.14986	3.12999	3.15401
29	3.13745	0.00605536	2018	ASR	Deaths	3.13337	3.14153	3.13236	3.14255	3.13118	3.14373	3.12969	3.14522	3.12558	3.14932
30	3.12351	0.00597847	2019	ASR	Deaths	3.11948	3.12754	3.11849	3.12854	3.11732	3.12971	3.11585	3.13118	3.1118	3.13523
31	3.0814	0.00588817	2020	ASR	Deaths	3.07743	3.08537	3.07645	3.08636	3.0753	3.0875	3.07385	3.08895	3.06986	3.09294
32	3.06811	0.00588095	2021	ASR	Deaths	3.06414	3.07207	3.06316	3.07305	3.06201	3.0742	3.06057	3.07565	3.05658	3.07963
33	3.06226	0.0280036	2022	ASR	Deaths	3.04338	3.08113	3.03871	3.08581	3.03325	3.09127	3.02636	3.09816	3.00737	3.11714
34	3.04797	0.0319526	2023	ASR	Deaths	3.02643	3.0695	3.02109	3.07484	3.01486	3.08107	3.007	3.08893	2.98534	3.11059
35	3.03302	0.0355856	2024	ASR	Deaths	3.00903	3.057	3.00309	3.06294	2.99615	3.06988	2.98739	3.07864	2.96327	3.10276
36	3.0175	0.0389997	2025	ASR	Deaths	2.99121	3.04378	2.9847	3.0503	2.97709	3.0579	2.9675	3.0675	2.94106	3.09394
37	3.00169	0.0422654	2026	ASR	Deaths	2.9732	3.03017	2.96614	3.03723	2.9579	3.04547	2.9475	3.05587	2.91885	3.08453
38	2.98555	0.0454246	2027	ASR	Deaths	2.95494	3.01617	2.94735	3.02376	2.93849	3.03261	2.92732	3.04379	2.89652	3.07459
39	2.96901	0.0484635	2028	ASR	Deaths	2.93634	3.00167	2.92825	3.00977	2.9188	3.01922	2.90688	3.03114	2.87402	3.064
40	2.95202	0.0513935	2029	ASR	Deaths	2.91738	2.98666	2.9088	2.99524	2.89878	3.00526	2.88613	3.01791	2.85129	3.05275
41	2.93465	0.054239	2030	ASR	Deaths	2.8981	2.97121	2.88904	2.98027	2.87846	2.99085	2.86512	3.00419	2.82835	3.04096
42	2.9171	0.0570244	2031	ASR	Deaths	2.87867	2.95554	2.86915	2.96506	2.85803	2.97618	2.844	2.99021	2.80534	3.02887
43	2.89934	0.0597652	2032	ASR	Deaths	2.85905	2.93962	2.84907	2.9496	2.83742	2.96125	2.82272	2.97596	2.7822	3.01648
44	2.88129	0.0624393	2033	ASR	Deaths	2.8392	2.92337	2.82878	2.9338	2.8166	2.94598	2.80124	2.96134	2.75891	3.00367
45	2.86295	0.065047	2034	ASR	Deaths	2.81911	2.90679	2.80824	2.91765	2.79556	2.93034	2.77956	2.94634	2.73546	2.99044
46	2.84437	0.0676008	2035	ASR	Deaths	2.7988	2.88993	2.78752	2.90122	2.77433	2.9144	2.7577	2.93103	2.71187	2.97687
47	2.82567	0.0701136	2036	ASR	Deaths	2.77841	2.87292	2.7667	2.88463	2.75303	2.89831	2.73578	2.91555	2.68824	2.96309
48	2.80683	0.0725955	2037	ASR	Deaths	2.7579	2.85576	2.74578	2.86788	2.73162	2.88204	2.71376	2.8999	2.66454	2.94912
49	2.7878	0.075026	2038	ASR	Deaths	2.73723	2.83837	2.7247	2.8509	2.71007	2.86553	2.69162	2.88398	2.64075	2.93485
50	2.76857	0.0774034	2039	ASR	Deaths	2.7164	2.82074	2.70348	2.83367	2.68838	2.84876	2.66934	2.8678	2.61686	2.92028
51	2.74914	0.0797353	2040	ASR	Deaths	2.6954	2.80288	2.68208	2.81619	2.66653	2.83174	2.64692	2.85136	2.59286	2.90542
Future Projections of Global DALYs for Brain and Central Nervous System Cancer
	val	sd	Time	group	measure_name	low_50	up_50	low_60	up_60	low_70	up_70	low_80	up_80	low_95	up_95
1	119.835	0.0500113	1990	ASR	DALYs (Disability-Adjusted Life Years)	119.802	119.869	119.793	119.877	119.784	119.887	119.771	119.899	119.737	119.933
2	120.526	0.0496695	1991	ASR	DALYs (Disability-Adjusted Life Years)	120.493	120.56	120.484	120.568	120.475	120.577	120.462	120.59	120.429	120.623
3	120.873	0.0492929	1992	ASR	DALYs (Disability-Adjusted Life Years)	120.84	120.906	120.832	120.914	120.822	120.924	120.81	120.936	120.776	120.97
4	120.973	0.0489065	1993	ASR	DALYs (Disability-Adjusted Life Years)	120.94	121.006	120.932	121.014	120.923	121.024	120.911	121.036	120.878	121.069
5	121.269	0.0485864	1994	ASR	DALYs (Disability-Adjusted Life Years)	121.237	121.302	121.229	121.31	121.219	121.32	121.207	121.332	121.174	121.365
6	121.407	0.0482585	1995	ASR	DALYs (Disability-Adjusted Life Years)	121.375	121.44	121.367	121.448	121.357	121.457	121.345	121.469	121.313	121.502
7	121.348	0.0478822	1996	ASR	DALYs (Disability-Adjusted Life Years)	121.316	121.38	121.308	121.388	121.298	121.397	121.286	121.409	121.254	121.442
8	121.188	0.0474789	1997	ASR	DALYs (Disability-Adjusted Life Years)	121.156	121.22	121.148	121.228	121.139	121.237	121.127	121.249	121.095	121.281
9	120.813	0.0470499	1998	ASR	DALYs (Disability-Adjusted Life Years)	120.781	120.844	120.773	120.852	120.764	120.861	120.752	120.873	120.72	120.905
10	120.421	0.0466181	1999	ASR	DALYs (Disability-Adjusted Life Years)	120.39	120.453	120.382	120.46	120.373	120.469	120.361	120.481	120.33	120.513
11	120.755	0.0463318	2000	ASR	DALYs (Disability-Adjusted Life Years)	120.724	120.787	120.716	120.794	120.707	120.803	120.696	120.815	120.664	120.846
12	120.215	0.0458516	2001	ASR	DALYs (Disability-Adjusted Life Years)	120.184	120.246	120.177	120.254	120.168	120.263	120.156	120.274	120.125	120.305
13	119.157	0.0452612	2002	ASR	DALYs (Disability-Adjusted Life Years)	119.126	119.187	119.118	119.195	119.11	119.203	119.098	119.215	119.068	119.245
14	117.985	0.044645	2003	ASR	DALYs (Disability-Adjusted Life Years)	117.955	118.015	117.948	118.023	117.939	118.031	117.928	118.042	117.898	118.073
15	117.401	0.0441308	2004	ASR	DALYs (Disability-Adjusted Life Years)	117.372	117.431	117.364	117.438	117.356	117.447	117.345	117.458	117.315	117.488
16	117.01	0.0436639	2005	ASR	DALYs (Disability-Adjusted Life Years)	116.98	117.039	116.973	117.046	116.965	117.055	116.954	117.066	116.924	117.095
17	115.865	0.0430402	2006	ASR	DALYs (Disability-Adjusted Life Years)	115.836	115.894	115.828	115.901	115.82	115.909	115.809	115.92	115.78	115.949
18	114.93	0.0424495	2007	ASR	DALYs (Disability-Adjusted Life Years)	114.901	114.958	114.894	114.965	114.886	114.974	114.875	114.984	114.846	115.013
19	114.954	0.0420425	2008	ASR	DALYs (Disability-Adjusted Life Years)	114.926	114.982	114.919	114.989	114.91	114.997	114.9	115.008	114.872	115.036
20	114.472	0.0415443	2009	ASR	DALYs (Disability-Adjusted Life Years)	114.444	114.5	114.437	114.507	114.429	114.515	114.419	114.525	114.391	114.553
21	113.863	0.0410416	2010	ASR	DALYs (Disability-Adjusted Life Years)	113.835	113.891	113.828	113.897	113.82	113.905	113.81	113.916	113.782	113.943
22	113.124	0.0405276	2011	ASR	DALYs (Disability-Adjusted Life Years)	113.097	113.151	113.09	113.158	113.082	113.166	113.072	113.176	113.045	113.204
23	112.91	0.0401058	2012	ASR	DALYs (Disability-Adjusted Life Years)	112.883	112.937	112.877	112.944	112.869	112.952	112.859	112.962	112.832	112.989
24	112.395	0.0396347	2013	ASR	DALYs (Disability-Adjusted Life Years)	112.368	112.421	112.361	112.428	112.354	112.436	112.344	112.445	112.317	112.472
25	112.327	0.039252	2014	ASR	DALYs (Disability-Adjusted Life Years)	112.3	112.353	112.294	112.36	112.286	112.368	112.277	112.377	112.25	112.404
26	112.426	0.0389124	2015	ASR	DALYs (Disability-Adjusted Life Years)	112.4	112.452	112.393	112.459	112.386	112.466	112.376	112.476	112.35	112.502
27	112.201	0.0385213	2016	ASR	DALYs (Disability-Adjusted Life Years)	112.175	112.227	112.169	112.234	112.161	112.241	112.152	112.251	112.126	112.277
28	111.891	0.0381278	2017	ASR	DALYs (Disability-Adjusted Life Years)	111.865	111.916	111.858	111.923	111.851	111.93	111.842	111.939	111.816	111.965
29	111.523	0.0377378	2018	ASR	DALYs (Disability-Adjusted Life Years)	111.497	111.548	111.491	111.554	111.484	111.562	111.474	111.571	111.449	111.597
30	110.94	0.0373349	2019	ASR	DALYs (Disability-Adjusted Life Years)	110.914	110.965	110.908	110.971	110.901	110.978	110.892	110.987	110.866	111.013
31	108.614	0.0366501	2020	ASR	DALYs (Disability-Adjusted Life Years)	108.59	108.639	108.583	108.645	108.576	108.652	108.567	108.661	108.542	108.686
32	107.893	0.0362912	2021	ASR	DALYs (Disability-Adjusted Life Years)	107.869	107.918	107.863	107.924	107.856	107.931	107.847	107.94	107.822	107.964
33	107.017	1.12399	2022	ASR	DALYs (Disability-Adjusted Life Years)	106.26	107.775	106.072	107.963	105.853	108.182	105.576	108.458	104.814	109.22
34	106.188	1.28096	2023	ASR	DALYs (Disability-Adjusted Life Years)	105.325	107.052	105.111	107.266	104.861	107.515	104.546	107.83	103.678	108.699
35	105.342	1.4267	2024	ASR	DALYs (Disability-Adjusted Life Years)	104.381	106.304	104.142	106.542	103.864	106.82	103.513	107.171	102.546	108.138
36	104.481	1.56504	2025	ASR	DALYs (Disability-Adjusted Life Years)	103.426	105.536	103.165	105.797	102.859	106.102	102.474	106.487	101.413	107.548
37	103.61	1.69868	2026	ASR	DALYs (Disability-Adjusted Life Years)	102.465	104.755	102.182	105.039	101.85	105.37	101.433	105.788	100.281	106.94
38	102.731	1.82938	2027	ASR	DALYs (Disability-Adjusted Life Years)	101.498	103.964	101.193	104.27	100.836	104.627	100.386	105.077	99.1459	106.317
39	101.845	1.95719	2028	ASR	DALYs (Disability-Adjusted Life Years)	100.526	103.164	100.199	103.491	99.8173	103.873	99.3359	104.354	98.0089	105.681
40	100.951	2.08269	2029	ASR	DALYs (Disability-Adjusted Life Years)	99.5472	102.355	99.1994	102.702	98.7932	103.109	98.2809	103.621	96.8688	105.033
41	100.049	2.20666	2030	ASR	DALYs (Disability-Adjusted Life Years)	98.5621	101.537	98.1936	101.905	97.7633	102.336	97.2205	102.878	95.7244	104.374
42	99.1423	2.32973	2031	ASR	DALYs (Disability-Adjusted Life Years)	97.5721	100.713	97.183	101.102	96.7287	101.556	96.1556	102.129	94.5761	103.709
43	98.2305	2.45238	2032	ASR	DALYs (Disability-Adjusted Life Years)	96.5776	99.8834	96.168	100.293	95.6898	100.771	95.0865	101.374	93.4238	103.037
44	97.3156	2.57414	2033	ASR	DALYs (Disability-Adjusted Life Years)	95.5806	99.0506	95.1508	99.4805	94.6488	99.9824	94.0156	100.616	92.2703	102.361
45	96.3983	2.69497	2034	ASR	DALYs (Disability-Adjusted Life Years)	94.5819	98.2147	94.1319	98.6648	93.6063	99.1903	92.9434	99.8533	91.1162	101.68
46	95.4777	2.81505	2035	ASR	DALYs (Disability-Adjusted Life Years)	93.5803	97.375	93.1102	97.8451	92.5613	98.3941	91.8688	99.0866	89.9602	100.995
47	94.5524	2.93448	2036	ASR	DALYs (Disability-Adjusted Life Years)	92.5746	96.5303	92.0845	97.0203	91.5123	97.5925	90.7904	98.3144	88.8008	100.304
48	93.6232	3.05341	2037	ASR	DALYs (Disability-Adjusted Life Years)	91.5652	95.6812	91.0552	96.1911	90.4598	96.7865	89.7087	97.5376	87.6385	99.6079
49	92.6926	3.17142	2038	ASR	DALYs (Disability-Adjusted Life Years)	90.5551	94.8301	90.0254	95.3597	89.407	95.9782	88.6268	96.7583	86.4766	98.9086
50	91.7608	3.28837	2039	ASR	DALYs (Disability-Adjusted Life Years)	89.5445	93.9772	88.9953	94.5264	88.3541	95.1676	87.5451	95.9765	85.3156	98.206
51	90.8248	3.40426	2040	ASR	DALYs (Disability-Adjusted Life Years)	88.5303	93.1193	87.9618	93.6878	87.298	94.3516	86.4605	95.1891	84.1524	97.4971
