# Supplementary material for: The global, regional, and national brain and central nervous system cancer burden and trends from 1990 to 2021: an analysis based on the Global Burden of Disease Study 2021
Source: Front Neurol. 2025 Jun 18;16:1574614. doi: 10.3389/fneur.2025.1574614 (PMC12213423; doi:10.3389/fneur.2025.1574614)
Supplement: Supplementary file 1 [file Data_Sheet_1.zip › Supplementary Data/Supplementary Table S8.xlsx]

## Sheet: Sheet1
Future Projections of Global ASPR for Brain and Central Nervous System Cancer by Age Group
	measure_name	val	sd	Time	group	low_50	up_50	low_60	up_60	low_70	up_70	low_80	up_80	low	up
1	Prevalence	9.90674	0.0397563	1990	<5 years	9.87994	9.93353	9.8733	9.94017	9.86555	9.94793	9.85577	9.95771	9.82882	9.98466
2	Prevalence	10.1425	0.0401832	1991	<5 years	10.1154	10.1695	10.1087	10.1763	10.1008	10.1841	10.0909	10.194	10.0637	10.2212
3	Prevalence	10.2316	0.0403627	1992	<5 years	10.2044	10.2588	10.1977	10.2656	10.1898	10.2735	10.1799	10.2834	10.1525	10.3107
4	Prevalence	10.2478	0.0404378	1993	<5 years	10.2205	10.275	10.2138	10.2818	10.2059	10.2897	10.1959	10.2996	10.1685	10.327
5	Prevalence	10.1955	0.0404133	1994	<5 years	10.1683	10.2228	10.1616	10.2295	10.1537	10.2374	10.1437	10.2474	10.1163	10.2748
6	Prevalence	10.1701	0.0404611	1995	<5 years	10.1428	10.1973	10.136	10.2041	10.1281	10.212	10.1182	10.2219	10.0908	10.2494
7	Prevalence	10.1988	0.0405959	1996	<5 years	10.1715	10.2262	10.1647	10.233	10.1568	10.2409	10.1468	10.2509	10.1192	10.2784
8	Prevalence	10.1827	0.0406152	1997	<5 years	10.1553	10.2101	10.1486	10.2169	10.1406	10.2248	10.1306	10.2348	10.1031	10.2623
9	Prevalence	10.022	0.0403243	1998	<5 years	9.99482	10.0492	9.98809	10.0559	9.98022	10.0638	9.9703	10.0737	9.94296	10.101
10	Prevalence	9.94405	0.0401841	1999	<5 years	9.91697	9.97114	9.91026	9.97785	9.90242	9.98568	9.89254	9.99557	9.86529	10.0228
11	Prevalence	9.97952	0.0402558	2000	<5 years	9.95238	10.0066	9.94566	10.0134	9.93781	10.0212	9.92791	10.0311	9.90062	10.0584
12	Prevalence	9.89502	0.0400591	2001	<5 years	9.86802	9.92202	9.86133	9.92871	9.85352	9.93652	9.84366	9.94637	9.8165	9.97353
13	Prevalence	9.75198	0.0397096	2002	<5 years	9.72522	9.77874	9.71858	9.78538	9.71084	9.79312	9.70107	9.80289	9.67415	9.82981
14	Prevalence	9.53935	0.0391808	2003	<5 years	9.51295	9.56576	9.5064	9.5723	9.49876	9.57994	9.48912	9.58958	9.46256	9.61615
15	Prevalence	9.45259	0.0388859	2004	<5 years	9.42638	9.4788	9.41989	9.4853	9.41231	9.49288	9.40274	9.50245	9.37638	9.52881
16	Prevalence	9.46434	0.0387723	2005	<5 years	9.43821	9.49047	9.43173	9.49695	9.42417	9.50451	9.41463	9.51404	9.38834	9.54033
17	Prevalence	9.53287	0.0387437	2006	<5 years	9.50676	9.55899	9.50029	9.56546	9.49274	9.57301	9.4832	9.58254	9.45694	9.60881
18	Prevalence	9.60684	0.0386961	2007	<5 years	9.58076	9.63292	9.5743	9.63938	9.56675	9.64693	9.55723	9.65645	9.53099	9.68268
19	Prevalence	9.73511	0.0387352	2008	<5 years	9.709	9.76121	9.70253	9.76768	9.69498	9.77524	9.68545	9.78477	9.65919	9.81103
20	Prevalence	9.76235	0.0385678	2009	<5 years	9.73635	9.78834	9.72991	9.79478	9.72239	9.8023	9.7129	9.81179	9.68675	9.83794
21	Prevalence	9.83162	0.038523	2010	<5 years	9.80565	9.85758	9.79922	9.86402	9.79171	9.87153	9.78223	9.881	9.75611	9.90712
22	Prevalence	9.90335	0.0385376	2011	<5 years	9.87738	9.92933	9.87094	9.93576	9.86343	9.94328	9.85395	9.95276	9.82782	9.97889
23	Prevalence	9.9448	0.0385102	2012	<5 years	9.91884	9.97076	9.91241	9.97719	9.9049	9.9847	9.89543	9.99417	9.86932	10.0203
24	Prevalence	10.043	0.0385962	2013	<5 years	10.017	10.069	10.0105	10.0754	10.003	10.083	9.99349	10.0925	9.96732	10.1186
25	Prevalence	10.1993	0.0388012	2014	<5 years	10.1732	10.2255	10.1667	10.232	10.1591	10.2395	10.1496	10.2491	10.1233	10.2754
26	Prevalence	10.3387	0.0389466	2015	<5 years	10.3125	10.365	10.306	10.3715	10.2984	10.3791	10.2888	10.3887	10.2624	10.4151
27	Prevalence	10.5001	0.0391092	2016	<5 years	10.4738	10.5265	10.4672	10.533	10.4596	10.5407	10.45	10.5503	10.4235	10.5768
28	Prevalence	10.758	0.0395061	2017	<5 years	10.7314	10.7846	10.7248	10.7912	10.7171	10.7989	10.7074	10.8087	10.6806	10.8354
29	Prevalence	10.9019	0.0397952	2018	<5 years	10.8751	10.9288	10.8685	10.9354	10.8607	10.9432	10.8509	10.953	10.824	10.9799
30	Prevalence	10.9846	0.0400813	2019	<5 years	10.9576	11.0116	10.9509	11.0183	10.9431	11.0261	10.9332	11.036	10.9061	11.0632
31	Prevalence	9.43871	0.0373717	2020	<5 years	9.41352	9.46389	9.40728	9.47014	9.39999	9.47742	9.3908	9.48662	9.36546	9.51195
32	Prevalence	9.04435	0.036933	2021	<5 years	9.01945	9.06924	9.01329	9.07541	9.00608	9.08261	8.997	9.09169	8.97196	9.11674
33	Prevalence	9.51562	0.453955	2022	<5 years	9.20965	9.82158	9.13384	9.89739	9.04532	9.98591	8.93365	10.0976	8.62587	10.4054
34	Prevalence	9.35274	0.502969	2023	<5 years	9.01374	9.69174	8.92974	9.77574	8.83166	9.87382	8.70793	9.99755	8.36692	10.3386
35	Prevalence	9.19372	0.562503	2024	<5 years	8.8146	9.57285	8.72066	9.66679	8.61097	9.77648	8.47259	9.91485	8.09122	10.2962
36	Prevalence	9.03865	0.630734	2025	<5 years	8.61353	9.46376	8.5082	9.56909	8.38521	9.69209	8.23004	9.84725	7.80241	10.2749
37	Prevalence	8.88758	0.705993	2026	<5 years	8.41174	9.36342	8.29384	9.48132	8.15617	9.61899	7.9825	9.79267	7.50384	10.2713
38	Prevalence	8.7406	0.786894	2027	<5 years	8.21023	9.27096	8.07882	9.40238	7.92537	9.55582	7.7318	9.7494	7.19828	10.2829
39	Prevalence	8.59774	0.872343	2028	<5 years	8.00978	9.1857	7.8641	9.33138	7.69399	9.50149	7.47939	9.71608	6.88795	10.3075
40	Prevalence	8.45905	0.961499	2029	<5 years	7.811	9.1071	7.65043	9.26767	7.46294	9.45517	7.22641	9.69169	6.57451	10.3436
41	Prevalence	8.32458	1.05372	2030	<5 years	7.61437	9.03479	7.4384	9.21076	7.23292	9.41623	6.97371	9.67545	6.25928	10.3899
42	Prevalence	8.19434	1.14853	2031	<5 years	7.42023	8.96845	7.22842	9.16026	7.00446	9.38422	6.72192	9.66676	5.94322	10.4455
43	Prevalence	8.06837	1.24558	2032	<5 years	7.22885	8.9079	7.02084	9.11591	6.77795	9.3588	6.47154	9.66521	5.62703	10.5097
44	Prevalence	7.94669	1.34462	2033	<5 years	7.04042	8.85297	6.81587	9.07752	6.55367	9.33972	6.22289	9.6705	5.31124	10.5822
45	Prevalence	7.82932	1.44548	2034	<5 years	6.85507	8.80357	6.61367	9.04497	6.3318	9.32684	5.97622	9.68242	4.99618	10.6625
46	Prevalence	7.71626	1.54806	2035	<5 years	6.67287	8.75966	6.41435	9.01818	6.11248	9.32005	5.73165	9.70088	4.68207	10.7505
47	Prevalence	7.60754	1.65232	2036	<5 years	6.49388	8.7212	6.21794	8.99714	5.89574	9.31934	5.48927	9.72581	4.369	10.8461
48	Prevalence	7.50315	1.75827	2037	<5 years	6.31808	8.68823	6.02445	8.98186	5.68159	9.32472	5.24905	9.75725	4.05695	10.9494
49	Prevalence	7.40311	1.86597	2038	<5 years	6.14545	8.66078	5.83383	8.97239	5.46997	9.33626	5.01094	9.79528	3.74582	11.0604
50	Prevalence	7.30743	1.97551	2039	<5 years	5.97593	8.63892	5.64602	8.96883	5.2608	9.35406	4.77482	9.84003	3.43543	11.1794
51	Prevalence	7.2161	2.08703	2040	<5 years	5.80944	8.62276	5.46091	8.97129	5.05394	9.37826	4.54053	9.89167	3.12552	11.3067
52	Prevalence	6.46056	0.0329779	1990	5-9 years	6.43833	6.48279	6.43282	6.48829	6.42639	6.49472	6.41828	6.50284	6.39592	6.5252
53	Prevalence	6.54686	0.0329377	1991	5-9 years	6.52466	6.56906	6.51916	6.57456	6.51274	6.58098	6.50464	6.58909	6.4823	6.61142
54	Prevalence	6.62467	0.0328985	1992	5-9 years	6.60249	6.64684	6.597	6.65233	6.59058	6.65875	6.58249	6.66684	6.56019	6.68915
55	Prevalence	6.70714	0.0329163	1993	5-9 years	6.68495	6.72933	6.67946	6.73482	6.67304	6.74124	6.66494	6.74934	6.64262	6.77166
56	Prevalence	6.77279	0.0329526	1994	5-9 years	6.75058	6.795	6.74508	6.80051	6.73866	6.80693	6.73055	6.81504	6.70821	6.83738
57	Prevalence	6.80305	0.0329648	1995	5-9 years	6.78083	6.82527	6.77532	6.83077	6.7689	6.8372	6.76079	6.84531	6.73844	6.86766
58	Prevalence	6.87909	0.0331552	1996	5-9 years	6.85674	6.90143	6.8512	6.90697	6.84474	6.91343	6.83658	6.92159	6.8141	6.94407
59	Prevalence	6.89881	0.0332586	1997	5-9 years	6.87639	6.92123	6.87084	6.92678	6.86436	6.93327	6.85617	6.94145	6.83362	6.964
60	Prevalence	6.89884	0.0333505	1998	5-9 years	6.87636	6.92132	6.8708	6.92689	6.86429	6.93339	6.85609	6.9416	6.83348	6.96421
61	Prevalence	6.85738	0.0333608	1999	5-9 years	6.8349	6.87987	6.82933	6.88544	6.82282	6.89194	6.81461	6.90015	6.79199	6.92277
62	Prevalence	6.86144	0.0334856	2000	5-9 years	6.83887	6.88401	6.83328	6.8896	6.82675	6.89613	6.81851	6.90437	6.79581	6.92707
63	Prevalence	6.87306	0.0335909	2001	5-9 years	6.85042	6.8957	6.84481	6.90131	6.83826	6.90786	6.82999	6.91612	6.80722	6.9389
64	Prevalence	6.77752	0.0333918	2002	5-9 years	6.75502	6.80003	6.74944	6.80561	6.74293	6.81212	6.73472	6.82033	6.71208	6.84297
65	Prevalence	6.61812	0.0330077	2003	5-9 years	6.59587	6.64037	6.59036	6.64588	6.58393	6.65232	6.57581	6.66044	6.55343	6.68282
66	Prevalence	6.64904	0.0330855	2004	5-9 years	6.62674	6.67134	6.62122	6.67687	6.61477	6.68332	6.60663	6.69146	6.5842	6.71389
67	Prevalence	6.74222	0.0333	2005	5-9 years	6.71978	6.76467	6.71422	6.77023	6.70772	6.77672	6.69953	6.78491	6.67696	6.80749
68	Prevalence	6.79336	0.0333896	2006	5-9 years	6.77085	6.81586	6.76528	6.82144	6.75877	6.82795	6.75055	6.83616	6.72791	6.8588
69	Prevalence	6.81991	0.0333962	2007	5-9 years	6.7974	6.84242	6.79182	6.84799	6.78531	6.8545	6.77709	6.86272	6.75445	6.88536
70	Prevalence	7.03465	0.033836	2008	5-9 years	7.01185	7.05746	7.0062	7.06311	6.9996	7.06971	6.99127	7.07803	6.96833	7.10097
71	Prevalence	7.21387	0.0341494	2009	5-9 years	7.19085	7.23688	7.18515	7.24258	7.17849	7.24924	7.17009	7.25764	7.14693	7.2808
72	Prevalence	7.26266	0.0341206	2010	5-9 years	7.23966	7.28565	7.23396	7.29135	7.22731	7.29801	7.21891	7.3064	7.19578	7.32953
73	Prevalence	7.45918	0.0344055	2011	5-9 years	7.43599	7.48237	7.43024	7.48811	7.42353	7.49482	7.41507	7.50329	7.39174	7.52661
74	Prevalence	7.65421	0.0346404	2012	5-9 years	7.63086	7.67756	7.62508	7.68334	7.61832	7.6901	7.6098	7.69862	7.58631	7.72211
75	Prevalence	7.80439	0.034742	2013	5-9 years	7.78097	7.8278	7.77517	7.83361	7.76839	7.84038	7.75985	7.84893	7.73629	7.87248
76	Prevalence	7.85693	0.034621	2014	5-9 years	7.8336	7.88027	7.82782	7.88605	7.82106	7.8928	7.81255	7.90132	7.78907	7.92479
77	Prevalence	7.88928	0.0344903	2015	5-9 years	7.86603	7.91253	7.86027	7.91829	7.85355	7.92501	7.84506	7.9335	7.82168	7.95688
78	Prevalence	7.92955	0.0344271	2016	5-9 years	7.90634	7.95275	7.90059	7.9585	7.89388	7.96521	7.88541	7.97368	7.86207	7.99702
79	Prevalence	7.96958	0.0343823	2017	5-9 years	7.94641	7.99275	7.94066	7.99849	7.93396	8.0052	7.9255	8.01366	7.90219	8.03697
80	Prevalence	7.98051	0.0342786	2018	5-9 years	7.95741	8.00362	7.95168	8.00934	7.945	8.01603	7.93657	8.02446	7.91333	8.0477
81	Prevalence	8.01691	0.0342397	2019	5-9 years	7.99384	8.03999	7.98812	8.04571	7.98144	8.05239	7.97302	8.06081	7.9498	8.08402
82	Prevalence	7.77828	0.033586	2020	5-9 years	7.75564	7.80091	7.75003	7.80652	7.74348	7.81307	7.73522	7.82133	7.71245	7.84411
83	Prevalence	7.80676	0.0335059	2021	5-9 years	7.78418	7.82935	7.77859	7.83494	7.77205	7.84148	7.76381	7.84972	7.74109	7.87244
84	Prevalence	7.51352	0.299284	2022	5-9 years	7.3118	7.71523	7.26182	7.76521	7.20346	7.82358	7.12983	7.8972	6.92692	8.10011
85	Prevalence	7.43702	0.305303	2023	5-9 years	7.23124	7.64279	7.18026	7.69378	7.12073	7.75331	7.04562	7.82842	6.83863	8.03541
86	Prevalence	7.33604	0.312371	2024	5-9 years	7.1255	7.54658	7.07333	7.59874	7.01242	7.65966	6.93558	7.7365	6.72379	7.94829
87	Prevalence	7.21635	0.323003	2025	5-9 years	6.99865	7.43406	6.94471	7.488	6.88172	7.55098	6.80226	7.63044	6.58327	7.84944
88	Prevalence	7.09173	0.3402	2026	5-9 years	6.86243	7.32102	6.80562	7.37784	6.73928	7.44418	6.65559	7.52787	6.42494	7.75852
89	Prevalence	6.96979	0.365833	2027	5-9 years	6.72322	7.21636	6.66213	7.27746	6.59079	7.3488	6.50079	7.43879	6.25276	7.68682
90	Prevalence	6.85061	0.399721	2028	5-9 years	6.5812	7.12002	6.51445	7.18678	6.4365	7.26472	6.33817	7.36305	6.06716	7.63407
91	Prevalence	6.73425	0.441047	2029	5-9 years	6.43699	7.03152	6.36333	7.10517	6.27733	7.19118	6.16883	7.29968	5.8698	7.59871
92	Prevalence	6.62078	0.488734	2030	5-9 years	6.29137	6.95018	6.20975	7.0318	6.11445	7.12711	5.99422	7.24733	5.66286	7.5787
93	Prevalence	6.51024	0.541705	2031	5-9 years	6.14513	6.87534	6.05466	6.96581	5.94903	7.07144	5.81577	7.2047	5.44849	7.57198
94	Prevalence	6.40267	0.599007	2032	5-9 years	5.99894	6.80641	5.89891	6.90644	5.7821	7.02325	5.63475	7.1706	5.22862	7.57673
95	Prevalence	6.29813	0.659857	2033	5-9 years	5.85339	6.74288	5.74319	6.85307	5.61452	6.98175	5.4522	7.14407	5.00481	7.59145
96	Prevalence	6.19664	0.723629	2034	5-9 years	5.70892	6.68437	5.58807	6.80522	5.44697	6.94632	5.26895	7.12434	4.77833	7.61496
97	Prevalence	6.09824	0.789835	2035	5-9 years	5.56589	6.63059	5.43399	6.76249	5.27997	6.91651	5.08567	7.11081	4.55016	7.64631
98	Prevalence	6.00293	0.858105	2036	5-9 years	5.42457	6.58129	5.28127	6.7246	5.11394	6.89193	4.90284	7.10302	4.32105	7.68482
99	Prevalence	5.91075	0.928158	2037	5-9 years	5.28517	6.53633	5.13017	6.69133	4.94918	6.87232	4.72085	7.10065	4.09156	7.72994
100	Prevalence	5.82171	0.999792	2038	5-9 years	5.14785	6.49557	4.98088	6.66253	4.78592	6.85749	4.53997	7.10344	3.86211	7.7813
101	Prevalence	5.73581	1.07287	2039	5-9 years	5.0127	6.45893	4.83353	6.6381	4.62432	6.84731	4.3604	7.11123	3.63299	7.83864
102	Prevalence	5.65308	1.1473	2040	5-9 years	4.8798	6.42636	4.6882	6.61796	4.46448	6.84169	4.18224	7.12392	3.40437	7.90179
103	Prevalence	5.20811	0.0308012	1990	10-14 years	5.18735	5.22887	5.18221	5.23402	5.1762	5.24002	5.16862	5.2476	5.14774	5.26848
104	Prevalence	5.29449	0.0308791	1991	10-14 years	5.27367	5.3153	5.26852	5.32046	5.2625	5.32648	5.2549	5.33407	5.23396	5.35501
105	Prevalence	5.37553	0.0309076	1992	10-14 years	5.3547	5.39636	5.34954	5.40152	5.34351	5.40755	5.33591	5.41515	5.31495	5.43611
106	Prevalence	5.42454	0.0308088	1993	10-14 years	5.40378	5.44531	5.39863	5.45046	5.39263	5.45646	5.38505	5.46404	5.36416	5.48493
107	Prevalence	5.5149	0.0308063	1994	10-14 years	5.49413	5.53566	5.48899	5.5408	5.48298	5.54681	5.4754	5.55439	5.45452	5.57528
108	Prevalence	5.59869	0.0307647	1995	10-14 years	5.57796	5.61943	5.57282	5.62457	5.56682	5.63056	5.55925	5.63813	5.53839	5.65899
109	Prevalence	5.73172	0.0308365	1996	10-14 years	5.71094	5.75251	5.70579	5.75766	5.69978	5.76367	5.69219	5.77126	5.67128	5.79216
110	Prevalence	5.7912	0.030711	1997	10-14 years	5.7705	5.8119	5.76537	5.81702	5.75938	5.82301	5.75183	5.83057	5.731	5.85139
111	Prevalence	5.87549	0.0306926	1998	10-14 years	5.8548	5.89618	5.84968	5.9013	5.84369	5.90729	5.83614	5.91484	5.81533	5.93565
112	Prevalence	5.98485	0.0307984	1999	10-14 years	5.96409	6.00561	5.95895	6.01075	5.95294	6.01676	5.94537	6.02433	5.92449	6.04522
113	Prevalence	6.14359	0.0311032	2000	10-14 years	6.12263	6.16455	6.11743	6.16975	6.11137	6.17581	6.10372	6.18346	6.08263	6.20455
114	Prevalence	6.2368	0.0313261	2001	10-14 years	6.21569	6.25792	6.21046	6.26315	6.20435	6.26926	6.19664	6.27696	6.17541	6.2982
115	Prevalence	6.22328	0.0313404	2002	10-14 years	6.20216	6.24441	6.19693	6.24964	6.19082	6.25575	6.18311	6.26346	6.16186	6.28471
116	Prevalence	6.19268	0.0313509	2003	10-14 years	6.17155	6.21381	6.16631	6.21904	6.1602	6.22516	6.15249	6.23287	6.13123	6.25413
117	Prevalence	6.18335	0.0314377	2004	10-14 years	6.16216	6.20454	6.15691	6.20979	6.15078	6.21592	6.14305	6.22365	6.12173	6.24497
118	Prevalence	6.20905	0.031617	2005	10-14 years	6.18774	6.23036	6.18246	6.23564	6.1763	6.24181	6.16852	6.24959	6.14708	6.27102
119	Prevalence	6.22629	0.0317404	2006	10-14 years	6.2049	6.24768	6.19959	6.25298	6.19341	6.25917	6.1856	6.26698	6.16408	6.2885
120	Prevalence	6.26536	0.0318879	2007	10-14 years	6.24387	6.28685	6.23854	6.29218	6.23232	6.2984	6.22448	6.30624	6.20286	6.32786
121	Prevalence	6.34739	0.0321259	2008	10-14 years	6.32574	6.36905	6.32038	6.37441	6.31411	6.38068	6.30621	6.38858	6.28443	6.41036
122	Prevalence	6.53723	0.0326199	2009	10-14 years	6.51525	6.55922	6.5098	6.56466	6.50344	6.57103	6.49541	6.57905	6.4733	6.60117
123	Prevalence	6.6901	0.0329967	2010	10-14 years	6.66786	6.71234	6.66235	6.71785	6.65591	6.72428	6.64779	6.7324	6.62542	6.75477
124	Prevalence	6.73856	0.0330924	2011	10-14 years	6.71626	6.76087	6.71073	6.76639	6.70428	6.77285	6.69614	6.78099	6.6737	6.80342
125	Prevalence	6.81693	0.0332387	2012	10-14 years	6.79453	6.83933	6.78898	6.84488	6.7825	6.85137	6.77432	6.85954	6.75178	6.88208
126	Prevalence	6.86239	0.0332722	2013	10-14 years	6.83997	6.88482	6.83441	6.89038	6.82792	6.89686	6.81974	6.90505	6.79718	6.92761
127	Prevalence	7.01373	0.033533	2014	10-14 years	6.99113	7.03633	6.98553	7.04193	6.97899	7.04847	6.97074	7.05672	6.94801	7.07945
128	Prevalence	7.04958	0.0334807	2015	10-14 years	7.02701	7.07214	7.02142	7.07773	7.01489	7.08426	7.00665	7.0925	6.98395	7.1152
129	Prevalence	7.11253	0.0334551	2016	10-14 years	7.08999	7.13508	7.0844	7.14067	7.07787	7.14719	7.06964	7.15542	7.04696	7.17811
130	Prevalence	7.22153	0.033499	2017	10-14 years	7.19896	7.24411	7.19336	7.24971	7.18683	7.25624	7.17859	7.26448	7.15588	7.28719
131	Prevalence	7.37812	0.0336268	2018	10-14 years	7.35545	7.40078	7.34984	7.4064	7.34328	7.41296	7.33501	7.42123	7.31221	7.44403
132	Prevalence	7.48252	0.0336289	2019	10-14 years	7.45986	7.50519	7.45424	7.5108	7.44768	7.51736	7.43941	7.52563	7.41661	7.54843
133	Prevalence	7.43869	0.0333289	2020	10-14 years	7.41623	7.46116	7.41066	7.46672	7.40416	7.47322	7.39596	7.48142	7.37337	7.50402
134	Prevalence	7.45482	0.03322	2021	10-14 years	7.43243	7.47721	7.42688	7.48276	7.4204	7.48923	7.41223	7.49741	7.38971	7.51993
135	Prevalence	7.03582	0.276492	2022	10-14 years	6.84946	7.22217	6.80329	7.26835	6.74937	7.32226	6.68135	7.39028	6.49389	7.57774
136	Prevalence	7.04429	0.283844	2023	10-14 years	6.85298	7.2356	6.80558	7.28301	6.75023	7.33836	6.68041	7.40818	6.48796	7.60063
137	Prevalence	7.04459	0.290981	2024	10-14 years	6.84847	7.24071	6.79987	7.2893	6.74313	7.34605	6.67155	7.41763	6.47427	7.61491
138	Prevalence	7.03317	0.297805	2025	10-14 years	6.83245	7.23389	6.78272	7.28362	6.72464	7.34169	6.65138	7.41495	6.44947	7.61687
139	Prevalence	7.00601	0.304241	2026	10-14 years	6.80095	7.21107	6.75014	7.26188	6.69082	7.3212	6.61597	7.39605	6.4097	7.60232
140	Prevalence	6.95817	0.310141	2027	10-14 years	6.74913	7.1672	6.69734	7.219	6.63686	7.27947	6.56057	7.35577	6.35029	7.56604
141	Prevalence	6.88737	0.315562	2028	10-14 years	6.67469	7.10006	6.62199	7.15276	6.56045	7.2143	6.48282	7.29193	6.26887	7.50588
142	Prevalence	6.7939	0.321546	2029	10-14 years	6.57718	7.01063	6.52348	7.06432	6.46078	7.12703	6.38168	7.20613	6.16367	7.42413
143	Prevalence	6.68311	0.3303	2030	10-14 years	6.46048	6.90573	6.40532	6.96089	6.34092	7.0253	6.25966	7.10655	6.03572	7.33049
144	Prevalence	6.56774	0.344576	2031	10-14 years	6.33549	6.79998	6.27795	6.85753	6.21076	6.92472	6.12599	7.00948	5.89237	7.24311
145	Prevalence	6.45485	0.3662	2032	10-14 years	6.20804	6.70167	6.14688	6.76283	6.07547	6.83424	5.98539	6.92432	5.7371	7.17261
146	Prevalence	6.34452	0.39522	2033	10-14 years	6.07815	6.6109	6.01214	6.6769	5.93508	6.75397	5.83785	6.8512	5.56989	7.11916
147	Prevalence	6.23681	0.431099	2034	10-14 years	5.94624	6.52737	5.87425	6.59936	5.79019	6.68342	5.68414	6.78947	5.39185	7.08176
148	Prevalence	6.13175	0.472996	2035	10-14 years	5.81295	6.45055	5.73396	6.52954	5.64173	6.62178	5.52537	6.73813	5.20468	7.05883
149	Prevalence	6.02942	0.519996	2036	10-14 years	5.67894	6.3799	5.5921	6.46673	5.4907	6.56813	5.36278	6.69605	5.01023	7.04861
150	Prevalence	5.92984	0.571248	2037	10-14 years	5.54482	6.31486	5.44942	6.41026	5.33803	6.52165	5.1975	6.66218	4.81019	7.04949
151	Prevalence	5.83306	0.62602	2038	10-14 years	5.41112	6.25499	5.30657	6.35954	5.1845	6.48161	5.0305	6.63561	4.60606	7.06006
152	Prevalence	5.7391	0.683712	2039	10-14 years	5.27828	6.19992	5.1641	6.3141	5.03077	6.44742	4.86258	6.61562	4.39902	7.07918
153	Prevalence	5.64799	0.743848	2040	10-14 years	5.14664	6.14935	5.02242	6.27357	4.87737	6.41862	4.69438	6.60161	4.19005	7.10593
154	Prevalence	4.0212	0.0273734	1990	15-19 years	4.00275	4.03965	3.99818	4.04422	3.99284	4.04956	3.98611	4.05629	3.96755	4.07485
155	Prevalence	4.06813	0.02756	1991	15-19 years	4.04955	4.0867	4.04495	4.0913	4.03957	4.09668	4.03279	4.10346	4.01411	4.12214
156	Prevalence	4.11603	0.0277529	1992	15-19 years	4.09732	4.13473	4.09268	4.13937	4.08727	4.14478	4.08045	4.1516	4.06163	4.17042
157	Prevalence	4.13284	0.0278106	1993	15-19 years	4.1141	4.15159	4.10945	4.15623	4.10403	4.16166	4.09719	4.1685	4.07833	4.18735
158	Prevalence	4.1449	0.0278012	1994	15-19 years	4.12616	4.16364	4.12152	4.16828	4.1161	4.1737	4.10926	4.18054	4.09041	4.19939
159	Prevalence	4.20409	0.0278914	1995	15-19 years	4.18529	4.22289	4.18063	4.22755	4.17519	4.23298	4.16833	4.23985	4.14942	4.25876
160	Prevalence	4.32021	0.0281243	1996	15-19 years	4.30125	4.33916	4.29655	4.34386	4.29107	4.34934	4.28415	4.35626	4.26508	4.37533
161	Prevalence	4.4142	0.0282408	1997	15-19 years	4.39517	4.43323	4.39045	4.43795	4.38494	4.44346	4.378	4.45041	4.35885	4.46955
162	Prevalence	4.47611	0.0282111	1998	15-19 years	4.4571	4.49513	4.45239	4.49984	4.44688	4.50534	4.43994	4.51228	4.42082	4.53141
163	Prevalence	4.53341	0.0281341	1999	15-19 years	4.51445	4.55238	4.50975	4.55707	4.50427	4.56256	4.49735	4.56948	4.47827	4.58856
164	Prevalence	4.64382	0.0281981	2000	15-19 years	4.62481	4.66282	4.6201	4.66753	4.6146	4.67303	4.60767	4.67997	4.58855	4.69909
165	Prevalence	4.74708	0.0282053	2001	15-19 years	4.72807	4.76609	4.72336	4.7708	4.71786	4.7763	4.71092	4.78324	4.69179	4.80236
166	Prevalence	4.80399	0.0280707	2002	15-19 years	4.78507	4.82291	4.78038	4.82759	4.7749	4.83307	4.768	4.83997	4.74897	4.859
167	Prevalence	4.87277	0.0280076	2003	15-19 years	4.8539	4.89165	4.84922	4.89633	4.84376	4.90179	4.83687	4.90868	4.81788	4.92767
168	Prevalence	4.96381	0.028067	2004	15-19 years	4.94489	4.98273	4.94021	4.98741	4.93473	4.99289	4.92783	4.99979	4.9088	5.01882
169	Prevalence	5.07453	0.0282535	2005	15-19 years	5.05549	5.09358	5.05077	5.0983	5.04526	5.10381	5.03831	5.11076	5.01916	5.12991
170	Prevalence	5.17429	0.0284957	2006	15-19 years	5.15508	5.1935	5.15033	5.19826	5.14477	5.20381	5.13776	5.21082	5.11844	5.23014
171	Prevalence	5.25411	0.0287487	2007	15-19 years	5.23473	5.27348	5.22993	5.27828	5.22432	5.28389	5.21725	5.29096	5.19776	5.31045
172	Prevalence	5.35421	0.029101	2008	15-19 years	5.33459	5.37382	5.32973	5.37868	5.32406	5.38436	5.3169	5.39152	5.29717	5.41125
173	Prevalence	5.40074	0.0293299	2009	15-19 years	5.38097	5.42051	5.37607	5.42541	5.37036	5.43113	5.36314	5.43834	5.34325	5.45823
174	Prevalence	5.39955	0.0294385	2010	15-19 years	5.37971	5.41939	5.37479	5.42431	5.36905	5.43005	5.36181	5.43729	5.34185	5.45725
175	Prevalence	5.43273	0.0296163	2011	15-19 years	5.41277	5.45269	5.40782	5.45764	5.40205	5.46341	5.39476	5.4707	5.37468	5.49078
176	Prevalence	5.43461	0.029672	2012	15-19 years	5.41461	5.4546	5.40965	5.45956	5.40387	5.46535	5.39657	5.47264	5.37645	5.49276
177	Prevalence	5.4499	0.0297435	2013	15-19 years	5.42986	5.46995	5.42489	5.47492	5.41909	5.48072	5.41177	5.48803	5.39161	5.5082
178	Prevalence	5.51153	0.0299287	2014	15-19 years	5.49136	5.5317	5.48636	5.5367	5.48052	5.54254	5.47316	5.5499	5.45287	5.57019
179	Prevalence	5.51171	0.0299238	2015	15-19 years	5.49155	5.53188	5.48655	5.53688	5.48071	5.54272	5.47335	5.55008	5.45306	5.57037
180	Prevalence	5.53639	0.0299722	2016	15-19 years	5.51619	5.55659	5.51119	5.5616	5.50534	5.56744	5.49797	5.57482	5.47765	5.59514
181	Prevalence	5.62315	0.0301722	2017	15-19 years	5.60281	5.64348	5.59777	5.64852	5.59189	5.6544	5.58446	5.66183	5.56401	5.68228
182	Prevalence	5.71736	0.0303628	2018	15-19 years	5.6969	5.73783	5.69183	5.7429	5.68591	5.74882	5.67844	5.75629	5.65785	5.77687
183	Prevalence	5.7969	0.0304797	2019	15-19 years	5.77636	5.81745	5.77127	5.82254	5.76533	5.82848	5.75783	5.83598	5.73716	5.85664
184	Prevalence	5.82068	0.0304192	2020	15-19 years	5.80018	5.84118	5.7951	5.84626	5.78917	5.85219	5.78168	5.85968	5.76106	5.8803
185	Prevalence	5.8185	0.0302557	2021	15-19 years	5.79811	5.8389	5.79306	5.84395	5.78716	5.84985	5.77972	5.85729	5.7592	5.87781
186	Prevalence	5.66281	0.221142	2022	15-19 years	5.51376	5.81186	5.47683	5.84879	5.43371	5.89192	5.37931	5.94632	5.22937	6.09625
187	Prevalence	5.70959	0.228398	2023	15-19 years	5.55565	5.86353	5.51751	5.90167	5.47297	5.94621	5.41679	6.0024	5.26193	6.15725
188	Prevalence	5.75028	0.235555	2024	15-19 years	5.59152	5.90905	5.55218	5.94838	5.50625	5.99432	5.4483	6.05226	5.28859	6.21197
189	Prevalence	5.78226	0.242529	2025	15-19 years	5.61879	5.94572	5.57829	5.98622	5.531	6.03352	5.47134	6.09318	5.3069	6.25761
190	Prevalence	5.80461	0.249351	2026	15-19 years	5.63655	5.97267	5.59491	6.01432	5.54628	6.06294	5.48494	6.12428	5.31588	6.29334
191	Prevalence	5.81795	0.25606	2027	15-19 years	5.64537	5.99054	5.60261	6.0333	5.55267	6.08323	5.48968	6.14622	5.31607	6.31983
192	Prevalence	5.82501	0.262609	2028	15-19 years	5.64801	6.00201	5.60416	6.04587	5.55295	6.09707	5.48835	6.16168	5.3103	6.33973
193	Prevalence	5.8253	0.268929	2029	15-19 years	5.64405	6.00656	5.59914	6.05147	5.54669	6.10392	5.48054	6.17007	5.2982	6.35241
194	Prevalence	5.81591	0.274931	2030	15-19 years	5.63061	6.00122	5.58469	6.04713	5.53108	6.10074	5.46345	6.16837	5.27705	6.35478
195	Prevalence	5.7935	0.280527	2031	15-19 years	5.60443	5.98258	5.55758	6.02943	5.50288	6.08413	5.43387	6.15314	5.24367	6.34334
196	Prevalence	5.75399	0.285556	2032	15-19 years	5.56153	5.94646	5.51384	5.99415	5.45816	6.04983	5.38791	6.12008	5.19431	6.31368
197	Prevalence	5.69551	0.290017	2033	15-19 years	5.50003	5.89098	5.4516	5.93941	5.39505	5.99596	5.3237	6.06731	5.12707	6.26394
198	Prevalence	5.61826	0.294678	2034	15-19 years	5.41965	5.81687	5.37044	5.86609	5.31297	5.92355	5.24048	5.99604	5.04069	6.19583
199	Prevalence	5.52669	0.301237	2035	15-19 years	5.32365	5.72972	5.27335	5.78003	5.2146	5.83877	5.1405	5.91287	4.93626	6.11711
200	Prevalence	5.43133	0.311913	2036	15-19 years	5.2211	5.64156	5.16901	5.69365	5.10819	5.75447	5.03146	5.8312	4.81998	6.04268
201	Prevalence	5.33803	0.328249	2037	15-19 years	5.11679	5.55927	5.06197	5.61408	4.99796	5.67809	4.91721	5.75884	4.69466	5.9814
202	Prevalence	5.24684	0.350426	2038	15-19 years	5.01065	5.48302	4.95213	5.54154	4.88379	5.60988	4.79759	5.69608	4.56	5.93367
203	Prevalence	5.1578	0.378164	2039	15-19 years	4.90292	5.41269	4.83977	5.47584	4.76603	5.54958	4.673	5.64261	4.4166	5.89901
204	Prevalence	5.07097	0.410907	2040	15-19 years	4.79402	5.34793	4.7254	5.41655	4.64527	5.49667	4.54419	5.59776	4.2656	5.87635
205	Prevalence	4.33671	0.0292308	1990	20-24 years	4.31701	4.35641	4.31213	4.36129	4.30643	4.36699	4.29924	4.37418	4.27942	4.394
206	Prevalence	4.43675	0.0294229	1991	20-24 years	4.41691	4.45658	4.412	4.46149	4.40626	4.46723	4.39903	4.47447	4.37908	4.49441
207	Prevalence	4.51195	0.0295695	1992	20-24 years	4.49202	4.53188	4.48709	4.53682	4.48132	4.54259	4.47405	4.54986	4.454	4.56991
208	Prevalence	4.56209	0.0296645	1993	20-24 years	4.54209	4.58208	4.53714	4.58704	4.53136	4.59282	4.52406	4.60012	4.50395	4.62023
209	Prevalence	4.61466	0.0298058	1994	20-24 years	4.59458	4.63475	4.5896	4.63973	4.58379	4.64554	4.57645	4.65288	4.55625	4.67308
210	Prevalence	4.69041	0.0300504	1995	20-24 years	4.67015	4.71066	4.66514	4.71568	4.65928	4.72154	4.65188	4.72893	4.63151	4.74931
211	Prevalence	4.77735	0.0303509	1996	20-24 years	4.75689	4.7978	4.75182	4.80287	4.7459	4.80879	4.73844	4.81626	4.71786	4.83684
212	Prevalence	4.85634	0.030627	1997	20-24 years	4.8357	4.87698	4.83058	4.8821	4.82461	4.88807	4.81708	4.8956	4.79631	4.91637
213	Prevalence	4.92637	0.0308404	1998	20-24 years	4.90559	4.94716	4.90044	4.95231	4.89442	4.95832	4.88684	4.96591	4.86593	4.98682
214	Prevalence	5.03748	0.0311185	1999	20-24 years	5.01651	5.05846	5.01131	5.06365	5.00524	5.06972	4.99759	5.07738	4.97649	5.09848
215	Prevalence	5.22349	0.0315559	2000	20-24 years	5.20222	5.24476	5.19695	5.25003	5.1908	5.25618	5.18304	5.26395	5.16164	5.28534
216	Prevalence	5.3442	0.0317337	2001	20-24 years	5.32281	5.36559	5.31751	5.37089	5.31132	5.37707	5.30352	5.38488	5.282	5.4064
217	Prevalence	5.35806	0.031542	2002	20-24 years	5.3368	5.37932	5.33154	5.38459	5.32539	5.39074	5.31763	5.3985	5.29624	5.41989
218	Prevalence	5.43459	0.0314973	2003	20-24 years	5.41336	5.45582	5.4081	5.46108	5.40196	5.46722	5.39421	5.47497	5.37285	5.49632
219	Prevalence	5.49905	0.0313801	2004	20-24 years	5.4779	5.5202	5.47266	5.52544	5.46654	5.53156	5.45882	5.53928	5.43755	5.56056
220	Prevalence	5.66162	0.031509	2005	20-24 years	5.64038	5.68286	5.63512	5.68812	5.62898	5.69426	5.62122	5.70201	5.59986	5.72338
221	Prevalence	5.8575	0.0316816	2006	20-24 years	5.83615	5.87886	5.83086	5.88415	5.82468	5.89032	5.81689	5.89812	5.79541	5.9196
222	Prevalence	6.06959	0.0318825	2007	20-24 years	6.0481	6.09108	6.04278	6.09641	6.03656	6.10262	6.02872	6.11047	6.0071	6.13208
223	Prevalence	6.32311	0.0322094	2008	20-24 years	6.3014	6.34482	6.29602	6.3502	6.28974	6.35648	6.28182	6.3644	6.25998	6.38624
224	Prevalence	6.54965	0.0325173	2009	20-24 years	6.52774	6.57157	6.52231	6.577	6.51596	6.58334	6.50797	6.59134	6.48592	6.61339
225	Prevalence	6.73073	0.0328137	2010	20-24 years	6.70862	6.75285	6.70314	6.75833	6.69674	6.76473	6.68867	6.7728	6.66642	6.79505
226	Prevalence	6.83034	0.0330303	2011	20-24 years	6.80808	6.8526	6.80256	6.85812	6.79612	6.86456	6.788	6.87268	6.7656	6.89508
227	Prevalence	6.90894	0.0332776	2012	20-24 years	6.88651	6.93137	6.88095	6.93693	6.87446	6.94341	6.86628	6.9516	6.84371	6.97416
228	Prevalence	6.961	0.0335117	2013	20-24 years	6.93841	6.98359	6.93282	6.98918	6.92628	6.99572	6.91804	7.00396	6.89532	7.02668
229	Prevalence	7.05329	0.03387	2014	20-24 years	7.03046	7.07612	7.0248	7.08177	7.0182	7.08838	7.00987	7.09671	6.9869	7.11967
230	Prevalence	7.08547	0.0340789	2015	20-24 years	7.0625	7.10844	7.05681	7.11413	7.05016	7.12077	7.04178	7.12916	7.01867	7.15226
231	Prevalence	7.10013	0.034202	2016	20-24 years	7.07708	7.12318	7.07137	7.12889	7.0647	7.13556	7.05628	7.14398	7.03309	7.16717
232	Prevalence	7.22579	0.0345549	2017	20-24 years	7.2025	7.24908	7.19673	7.25485	7.18999	7.26159	7.18149	7.27009	7.15806	7.29352
233	Prevalence	7.26477	0.0346691	2018	20-24 years	7.2414	7.28814	7.23561	7.29393	7.22885	7.30069	7.22032	7.30922	7.19682	7.33272
234	Prevalence	7.26681	0.0346725	2019	20-24 years	7.24344	7.29017	7.23765	7.29597	7.23088	7.30273	7.22236	7.31126	7.19885	7.33476
235	Prevalence	7.21672	0.0345276	2020	20-24 years	7.19345	7.23999	7.18768	7.24576	7.18095	7.25249	7.17246	7.26098	7.14905	7.28439
236	Prevalence	7.18692	0.0344231	2021	20-24 years	7.16372	7.21012	7.15797	7.21587	7.15126	7.22258	7.14279	7.23105	7.11945	7.25439
237	Prevalence	6.75332	0.262967	2022	20-24 years	6.57608	6.93056	6.53217	6.97448	6.48089	7.02576	6.4162	7.09045	6.23791	7.26874
238	Prevalence	6.78756	0.270564	2023	20-24 years	6.6052	6.96992	6.56002	7.01511	6.50726	7.06787	6.4407	7.13443	6.25726	7.31787
239	Prevalence	6.83331	0.278743	2024	20-24 years	6.64544	7.02118	6.59889	7.06773	6.54453	7.12209	6.47596	7.19066	6.28697	7.37965
240	Prevalence	6.8875	0.287485	2025	20-24 years	6.69373	7.08126	6.64572	7.12927	6.58966	7.18533	6.51894	7.25605	6.32403	7.45097
241	Prevalence	6.94689	0.296787	2026	20-24 years	6.74686	7.14693	6.69729	7.19649	6.63942	7.25436	6.56641	7.32737	6.36519	7.5286
242	Prevalence	7.0074	0.30653	2027	20-24 years	6.80079	7.214	6.7496	7.26519	6.68983	7.32496	6.61442	7.40037	6.4066	7.60819
243	Prevalence	7.06534	0.316395	2028	20-24 years	6.85209	7.27859	6.79926	7.33143	6.73756	7.39313	6.65973	7.47096	6.44521	7.68548
244	Prevalence	7.11576	0.326105	2029	20-24 years	6.89597	7.33555	6.84151	7.39001	6.77792	7.4536	6.69769	7.53383	6.47659	7.75493
245	Prevalence	7.15539	0.335545	2030	20-24 years	6.92924	7.38155	6.8732	7.43759	6.80777	7.50302	6.72522	7.58556	6.49773	7.81306
246	Prevalence	7.18312	0.344738	2031	20-24 years	6.95077	7.41548	6.8932	7.47305	6.82597	7.54027	6.74117	7.62508	6.50743	7.85881
247	Prevalence	7.1997	0.353722	2032	20-24 years	6.96129	7.43811	6.90222	7.49718	6.83325	7.56616	6.74623	7.65317	6.50641	7.893
248	Prevalence	7.20851	0.362451	2033	20-24 years	6.96422	7.4528	6.90369	7.51333	6.83301	7.58401	6.74385	7.67317	6.4981	7.91891
249	Prevalence	7.20894	0.370827	2034	20-24 years	6.95901	7.45888	6.89708	7.52081	6.82477	7.59312	6.73354	7.68434	6.48212	7.93576
250	Prevalence	7.19739	0.378706	2035	20-24 years	6.94214	7.45264	6.8789	7.51588	6.80505	7.58973	6.71189	7.68289	6.45513	7.93965
251	Prevalence	7.16973	0.385941	2036	20-24 years	6.90961	7.42986	6.84515	7.49431	6.7699	7.56957	6.67495	7.66451	6.41329	7.92618
252	Prevalence	7.12091	0.392297	2037	20-24 years	6.8565	7.38532	6.79099	7.45083	6.71449	7.52733	6.61798	7.62383	6.352	7.88981
253	Prevalence	7.04859	0.397737	2038	20-24 years	6.78052	7.31667	6.7141	7.38309	6.63654	7.46065	6.5387	7.55849	6.26903	7.82816
254	Prevalence	6.95307	0.403112	2039	20-24 years	6.68137	7.22476	6.61405	7.29208	6.53544	7.37069	6.43628	7.46986	6.16297	7.74317
255	Prevalence	6.8398	0.410393	2040	20-24 years	6.5632	7.11641	6.49466	7.18494	6.41464	7.26497	6.31368	7.36593	6.03543	7.64417
256	Prevalence	6.4506	0.0377212	1990	25-29 years	6.42518	6.47603	6.41888	6.48233	6.41153	6.48968	6.40225	6.49896	6.37667	6.52454
257	Prevalence	6.54491	0.0374583	1991	25-29 years	6.51967	6.57016	6.51341	6.57641	6.50611	6.58372	6.49689	6.59293	6.47149	6.61833
258	Prevalence	6.58307	0.0371262	1992	25-29 years	6.55805	6.60809	6.55185	6.61429	6.54461	6.62153	6.53547	6.63066	6.5103	6.65584
259	Prevalence	6.63151	0.0369622	1993	25-29 years	6.6066	6.65642	6.60043	6.6626	6.59322	6.6698	6.58413	6.6789	6.55906	6.70396
260	Prevalence	6.72654	0.0370202	1994	25-29 years	6.70159	6.75149	6.69541	6.75768	6.68819	6.7649	6.67908	6.774	6.65398	6.7991
261	Prevalence	6.82527	0.0371321	1995	25-29 years	6.80025	6.8503	6.79404	6.8565	6.7868	6.86374	6.77767	6.87288	6.75249	6.89805
262	Prevalence	6.96328	0.0373457	1996	25-29 years	6.93811	6.98845	6.93187	6.99468	6.92459	7.00197	6.9154	7.01115	6.89008	7.03647
263	Prevalence	7.05325	0.037455	1997	25-29 years	7.028	7.07849	7.02175	7.08475	7.01444	7.09205	7.00523	7.10126	6.97983	7.12666
264	Prevalence	7.09882	0.0374674	1998	25-29 years	7.07356	7.12407	7.06731	7.13033	7.06	7.13763	7.05078	7.14685	7.02538	7.17225
265	Prevalence	7.23903	0.0377656	1999	25-29 years	7.21357	7.26448	7.20727	7.27079	7.1999	7.27815	7.19061	7.28744	7.16501	7.31305
266	Prevalence	7.39683	0.0381465	2000	25-29 years	7.37112	7.42254	7.36475	7.42892	7.35731	7.43635	7.34793	7.44574	7.32207	7.4716
267	Prevalence	7.46061	0.0383163	2001	25-29 years	7.43479	7.48644	7.42839	7.49284	7.42092	7.50031	7.41149	7.50974	7.38551	7.53571
268	Prevalence	7.47874	0.0383719	2002	25-29 years	7.45288	7.50461	7.44647	7.51102	7.43899	7.5185	7.42955	7.52794	7.40354	7.55395
269	Prevalence	7.51502	0.0384373	2003	25-29 years	7.48911	7.54093	7.48269	7.54734	7.4752	7.55484	7.46574	7.56429	7.43968	7.59036
270	Prevalence	7.57801	0.0384952	2004	25-29 years	7.55206	7.60395	7.54563	7.61038	7.53812	7.61789	7.52865	7.62736	7.50255	7.65346
271	Prevalence	7.69229	0.0385975	2005	25-29 years	7.66628	7.71831	7.65983	7.72475	7.6523	7.73228	7.64281	7.74177	7.61664	7.76794
272	Prevalence	7.85625	0.038766	2006	25-29 years	7.83012	7.88238	7.82365	7.88885	7.81609	7.89641	7.80655	7.90595	7.78027	7.93223
273	Prevalence	7.99333	0.0388132	2007	25-29 years	7.96717	8.01949	7.96069	8.02598	7.95312	8.03354	7.94358	8.04309	7.91726	8.06941
274	Prevalence	8.23376	0.0390479	2008	25-29 years	8.20745	8.26008	8.20093	8.2666	8.19331	8.27422	8.18371	8.28382	8.15723	8.3103
275	Prevalence	8.45365	0.0391734	2009	25-29 years	8.42725	8.48006	8.42071	8.4866	8.41307	8.49424	8.40343	8.50387	8.37687	8.53043
276	Prevalence	8.56448	0.0390119	2010	25-29 years	8.53818	8.59077	8.53167	8.59729	8.52406	8.60489	8.51447	8.61449	8.48801	8.64094
277	Prevalence	8.68628	0.0388429	2011	25-29 years	8.6601	8.71246	8.65361	8.71895	8.64604	8.72652	8.63648	8.73608	8.61015	8.76241
278	Prevalence	8.88025	0.0388367	2012	25-29 years	8.85408	8.90643	8.84759	8.91292	8.84002	8.92049	8.83047	8.93004	8.80413	8.95637
279	Prevalence	9.11863	0.0389774	2013	25-29 years	9.09236	9.1449	9.08585	9.15141	9.07825	9.15901	9.06866	9.1686	9.04224	9.19503
280	Prevalence	9.35075	0.0391893	2014	25-29 years	9.32434	9.37716	9.31779	9.38371	9.31015	9.39135	9.30051	9.40099	9.27394	9.42756
281	Prevalence	9.49215	0.0393215	2015	25-29 years	9.46565	9.51866	9.45908	9.52522	9.45142	9.53289	9.44174	9.54256	9.41508	9.56922
282	Prevalence	9.66767	0.0396651	2016	25-29 years	9.64093	9.6944	9.63431	9.70102	9.62657	9.70876	9.61682	9.71852	9.58992	9.74541
283	Prevalence	9.88578	0.0401952	2017	25-29 years	9.85869	9.91287	9.85198	9.91959	9.84414	9.92743	9.83425	9.93731	9.807	9.96457
284	Prevalence	9.95907	0.0404864	2018	25-29 years	9.93179	9.98636	9.92502	9.99312	9.91713	10.001	9.90717	10.011	9.87972	10.0384
285	Prevalence	9.87159	0.0404695	2019	25-29 years	9.84432	9.89887	9.83756	9.90563	9.82967	9.91352	9.81971	9.92348	9.79227	9.95091
286	Prevalence	9.69712	0.0402596	2020	25-29 years	9.66999	9.72426	9.66326	9.73098	9.65541	9.73883	9.64551	9.74874	9.61821	9.77603
287	Prevalence	9.55654	0.0400581	2021	25-29 years	9.52954	9.58354	9.52285	9.59023	9.51504	9.59804	9.50519	9.60789	9.47803	9.63505
288	Prevalence	9.75498	0.379051	2022	25-29 years	9.4995	10.0105	9.4362	10.0738	9.36229	10.1477	9.26904	10.2409	9.01204	10.4979
289	Prevalence	9.76294	0.388291	2023	25-29 years	9.50123	10.0246	9.43639	10.0895	9.36067	10.1652	9.26515	10.2607	9.00189	10.524
290	Prevalence	9.77603	0.397864	2024	25-29 years	9.50787	10.0442	9.44143	10.1106	9.36385	10.1882	9.26597	10.2861	8.99622	10.5558
291	Prevalence	9.7943	0.407859	2025	25-29 years	9.5194	10.0692	9.45129	10.1373	9.37176	10.2168	9.27142	10.3172	8.99489	10.5937
292	Prevalence	9.81805	0.418419	2026	25-29 years	9.53603	10.1001	9.46616	10.1699	9.38457	10.2515	9.28164	10.3545	8.99795	10.6381
293	Prevalence	9.85142	0.429773	2027	25-29 years	9.56175	10.1411	9.48998	10.2129	9.40617	10.2967	9.30045	10.4024	9.00906	10.6938
294	Prevalence	9.90145	0.442031	2028	25-29 years	9.60352	10.1994	9.52971	10.2732	9.44351	10.3594	9.33477	10.4681	9.03507	10.7678
295	Prevalence	9.96828	0.455219	2029	25-29 years	9.66146	10.2751	9.58544	10.3511	9.49667	10.4399	9.38469	10.5519	9.07605	10.8605
296	Prevalence	10.0474	0.469298	2030	25-29 years	9.73111	10.3637	9.65274	10.4421	9.56122	10.5336	9.44578	10.6491	9.12759	10.9672
297	Prevalence	10.1342	0.484234	2031	25-29 years	9.80779	10.4605	9.72692	10.5414	9.63249	10.6358	9.51337	10.7549	9.18506	11.0833
298	Prevalence	10.2225	0.499808	2032	25-29 years	9.88565	10.5594	9.80219	10.6429	9.70472	10.7403	9.58177	10.8633	9.2429	11.2021
299	Prevalence	10.3072	0.515532	2033	25-29 years	9.9597	10.6546	9.8736	10.7407	9.77307	10.8413	9.64625	10.9681	9.29672	11.3176
300	Prevalence	10.3808	0.530953	2034	25-29 years	10.023	10.7387	9.93429	10.8273	9.83075	10.9309	9.70014	11.0615	9.34015	11.4215
301	Prevalence	10.4387	0.545862	2035	25-29 years	10.0708	10.8067	9.97967	10.8978	9.87323	11.0043	9.73895	11.1385	9.36885	11.5086
302	Prevalence	10.4793	0.560264	2036	25-29 years	10.1017	10.8569	10.0081	10.9505	9.89887	11.0597	9.76104	11.1976	9.38119	11.5774
303	Prevalence	10.5036	0.574206	2037	25-29 years	10.1166	10.8906	10.0207	10.9865	9.90872	11.0985	9.76747	11.2397	9.37815	11.629
304	Prevalence	10.5166	0.587659	2038	25-29 years	10.1205	10.9126	10.0223	11.0108	9.90774	11.1254	9.76317	11.2699	9.36474	11.6684
305	Prevalence	10.5173	0.600476	2039	25-29 years	10.1126	10.922	10.0123	11.0223	9.8952	11.1394	9.74748	11.2871	9.34036	11.6942
306	Prevalence	10.5005	0.612407	2040	25-29 years	10.0878	10.9133	9.98551	11.0156	9.86609	11.135	9.71544	11.2856	9.30022	11.7009
307	Prevalence	8.03616	0.0451593	1990	30-34 years	8.00573	8.0666	7.99818	8.07414	7.98938	8.08295	7.97827	8.09406	7.94765	8.12467
308	Prevalence	8.13921	0.0451547	1991	30-34 years	8.10877	8.16964	8.10123	8.17718	8.09243	8.18599	8.08132	8.1971	8.05071	8.22771
309	Prevalence	8.23798	0.0449639	1992	30-34 years	8.20767	8.26829	8.20016	8.27579	8.1914	8.28456	8.18034	8.29562	8.14985	8.32611
310	Prevalence	8.30512	0.0444772	1993	30-34 years	8.27515	8.3351	8.26772	8.34253	8.25905	8.3512	8.2481	8.36214	8.21795	8.3923
311	Prevalence	8.40577	0.0440064	1994	30-34 years	8.37611	8.43543	8.36876	8.44278	8.36018	8.45136	8.34935	8.46218	8.31952	8.49202
312	Prevalence	8.57345	0.0437461	1995	30-34 years	8.54396	8.60293	8.53666	8.61024	8.52813	8.61877	8.51737	8.62953	8.48771	8.65919
313	Prevalence	8.69801	0.043477	1996	30-34 years	8.66871	8.72732	8.66145	8.73458	8.65297	8.74305	8.64227	8.75375	8.6128	8.78323
314	Prevalence	8.79141	0.0432347	1997	30-34 years	8.76227	8.82055	8.75505	8.82777	8.74662	8.83621	8.73599	8.84684	8.70667	8.87615
315	Prevalence	8.84904	0.0430524	1998	30-34 years	8.82002	8.87806	8.81284	8.88525	8.80444	8.89364	8.79385	8.90424	8.76466	8.93342
316	Prevalence	8.95361	0.0430731	1999	30-34 years	8.92458	8.98264	8.91738	8.98983	8.90898	8.99823	8.89839	9.00883	8.86919	9.03803
317	Prevalence	9.16732	0.0433944	2000	30-34 years	9.13807	9.19657	9.13083	9.20382	9.12237	9.21228	9.11169	9.22295	9.08227	9.25238
318	Prevalence	9.32688	0.0435561	2001	30-34 years	9.29752	9.35623	9.29024	9.36351	9.28175	9.372	9.27104	9.38271	9.24151	9.41225
319	Prevalence	9.37248	0.0434682	2002	30-34 years	9.34318	9.40178	9.33592	9.40904	9.32745	9.41751	9.31676	9.42821	9.28728	9.45768
320	Prevalence	9.37245	0.0432997	2003	30-34 years	9.34326	9.40163	9.33603	9.40886	9.32759	9.4173	9.31694	9.42796	9.28758	9.45731
321	Prevalence	9.43984	0.0433303	2004	30-34 years	9.41063	9.46904	9.4034	9.47628	9.39495	9.48473	9.38429	9.49539	9.35491	9.52476
322	Prevalence	9.5414	0.0434879	2005	30-34 years	9.51209	9.57071	9.50482	9.57797	9.49634	9.58645	9.48565	9.59715	9.45616	9.62663
323	Prevalence	9.65468	0.0437167	2006	30-34 years	9.62521	9.68414	9.61791	9.69145	9.60939	9.69997	9.59863	9.71072	9.56899	9.74036
324	Prevalence	9.70335	0.0438085	2007	30-34 years	9.67383	9.73288	9.66651	9.7402	9.65797	9.74874	9.64719	9.75952	9.61749	9.78922
325	Prevalence	9.85339	0.0440883	2008	30-34 years	9.82367	9.8831	9.81631	9.89047	9.80771	9.89906	9.79687	9.90991	9.76697	9.9398
326	Prevalence	10.076	0.0444433	2009	30-34 years	10.0461	10.106	10.0386	10.1134	10.03	10.1221	10.019	10.133	9.98891	10.1631
327	Prevalence	10.1835	0.0444582	2010	30-34 years	10.1535	10.2134	10.1461	10.2209	10.1374	10.2295	10.1265	10.2405	10.0963	10.2706
328	Prevalence	10.1999	0.0442286	2011	30-34 years	10.1701	10.2297	10.1627	10.2371	10.1541	10.2457	10.1432	10.2566	10.1132	10.2866
329	Prevalence	10.2226	0.0439651	2012	30-34 years	10.1929	10.2522	10.1856	10.2596	10.177	10.2681	10.1662	10.2789	10.1364	10.3088
330	Prevalence	10.3301	0.0438307	2013	30-34 years	10.3005	10.3596	10.2932	10.3669	10.2847	10.3755	10.2739	10.3863	10.2442	10.416
331	Prevalence	10.5601	0.0439061	2014	30-34 years	10.5305	10.5897	10.5232	10.597	10.5146	10.6056	10.5038	10.6164	10.474	10.6462
332	Prevalence	10.7374	0.0438179	2015	30-34 years	10.7078	10.7669	10.7005	10.7742	10.692	10.7828	10.6812	10.7936	10.6515	10.8233
333	Prevalence	10.9488	0.043745	2016	30-34 years	10.9193	10.9783	10.912	10.9856	10.9034	10.9941	10.8927	11.0048	10.863	11.0345
334	Prevalence	11.2035	0.0437584	2017	30-34 years	11.174	11.233	11.1667	11.2403	11.1582	11.2488	11.1474	11.2596	11.1177	11.2893
335	Prevalence	11.4744	0.0438605	2018	30-34 years	11.4449	11.504	11.4375	11.5113	11.429	11.5199	11.4182	11.5306	11.3884	11.5604
336	Prevalence	11.6753	0.0439268	2019	30-34 years	11.6457	11.7049	11.6384	11.7123	11.6298	11.7208	11.619	11.7316	11.5892	11.7614
337	Prevalence	11.6756	0.0437491	2020	30-34 years	11.6462	11.7051	11.6389	11.7124	11.6303	11.721	11.6196	11.7317	11.5899	11.7614
338	Prevalence	11.6925	0.0437689	2021	30-34 years	11.663	11.722	11.6557	11.7293	11.6471	11.7378	11.6364	11.7486	11.6067	11.7783
339	Prevalence	12.3866	0.480946	2022	30-34 years	12.0625	12.7108	11.9822	12.7911	11.8884	12.8849	11.7701	13.0032	11.444	13.3293
340	Prevalence	12.4912	0.496232	2023	30-34 years	12.1568	12.8257	12.0739	12.9086	11.9771	13.0053	11.8551	13.1274	11.5186	13.4638
341	Prevalence	12.5512	0.510031	2024	30-34 years	12.2074	12.8949	12.1222	12.9801	12.0228	13.0796	11.8973	13.205	11.5515	13.5508
342	Prevalence	12.58	0.522944	2025	30-34 years	12.2276	12.9325	12.1402	13.0198	12.0383	13.1218	11.9096	13.2505	11.5551	13.605
343	Prevalence	12.5932	0.535665	2026	30-34 years	12.2322	12.9542	12.1427	13.0437	12.0382	13.1481	11.9065	13.2799	11.5433	13.6431
344	Prevalence	12.602	0.548647	2027	30-34 years	12.2322	12.9718	12.1406	13.0634	12.0336	13.1704	11.8986	13.3054	11.5266	13.6773
345	Prevalence	12.6124	0.561891	2028	30-34 years	12.2337	12.9911	12.1398	13.0849	12.0303	13.1945	11.892	13.3327	11.5111	13.7137
346	Prevalence	12.6294	0.575593	2029	30-34 years	12.2415	13.0174	12.1453	13.1135	12.0331	13.2257	11.8915	13.3673	11.5013	13.7576
347	Prevalence	12.6531	0.58987	2030	30-34 years	12.2556	13.0507	12.157	13.1492	12.042	13.2642	11.8969	13.4093	11.497	13.8093
348	Prevalence	12.6839	0.604891	2031	30-34 years	12.2762	13.0916	12.1752	13.1927	12.0573	13.3106	11.9085	13.4594	11.4983	13.8695
349	Prevalence	12.7272	0.620968	2032	30-34 years	12.3086	13.1457	12.2049	13.2494	12.0839	13.3705	11.9311	13.5233	11.5101	13.9443
350	Prevalence	12.7919	0.638302	2033	30-34 years	12.3617	13.2222	12.2551	13.3288	12.1307	13.4532	11.9736	13.6102	11.5409	14.043
351	Prevalence	12.8784	0.656922	2034	30-34 years	12.4356	13.3212	12.3259	13.4309	12.1978	13.559	12.0362	13.7206	11.5908	14.166
352	Prevalence	12.9808	0.676734	2035	30-34 years	12.5247	13.4369	12.4117	13.5499	12.2797	13.6819	12.1132	13.8484	11.6544	14.3072
353	Prevalence	13.093	0.697644	2036	30-34 years	12.6228	13.5632	12.5063	13.6797	12.3702	13.8157	12.1986	13.9874	11.7256	14.4604
354	Prevalence	13.2073	0.719328	2037	30-34 years	12.7225	13.6921	12.6023	13.8122	12.4621	13.9525	12.2851	14.1295	11.7974	14.6172
355	Prevalence	13.3168	0.741131	2038	30-34 years	12.8173	13.8163	12.6935	13.9401	12.549	14.0846	12.3666	14.2669	11.8642	14.7694
356	Prevalence	13.4121	0.762418	2039	30-34 years	12.8982	13.9259	12.7709	14.0533	12.6222	14.2019	12.4347	14.3895	11.9177	14.9064
357	Prevalence	13.4871	0.782875	2040	30-34 years	12.9594	14.0147	12.8287	14.1454	12.676	14.2981	12.4834	14.4907	11.9526	15.0215
358	Prevalence	8.39585	0.0482617	1990	35-39 years	8.36332	8.42838	8.35526	8.43644	8.34585	8.44585	8.33398	8.45772	8.30126	8.49044
359	Prevalence	8.55976	0.0481452	1991	35-39 years	8.52731	8.59221	8.51927	8.60025	8.50988	8.60964	8.49804	8.62148	8.4654	8.65413
360	Prevalence	8.66072	0.04796	1992	35-39 years	8.6284	8.69305	8.62039	8.70106	8.61103	8.71041	8.59924	8.72221	8.56672	8.75472
361	Prevalence	8.7599	0.0479271	1993	35-39 years	8.7276	8.7922	8.71959	8.80021	8.71025	8.80955	8.69846	8.82134	8.66596	8.85384
362	Prevalence	8.96133	0.0482857	1994	35-39 years	8.92878	8.99387	8.92072	9.00194	8.91131	9.01135	8.89943	9.02323	8.86669	9.05597
363	Prevalence	9.09128	0.0484503	1995	35-39 years	9.05862	9.12393	9.05053	9.13203	9.04108	9.14147	9.02917	9.15339	8.99632	9.18624
364	Prevalence	9.19801	0.0484226	1996	35-39 years	9.16537	9.23064	9.15728	9.23873	9.14784	9.24817	9.13593	9.26008	9.1031	9.29291
365	Prevalence	9.28374	0.0481371	1997	35-39 years	9.2513	9.31619	9.24326	9.32422	9.23387	9.33361	9.22203	9.34545	9.18939	9.37809
366	Prevalence	9.36981	0.0476237	1998	35-39 years	9.33771	9.40191	9.32976	9.40986	9.32047	9.41915	9.30875	9.43086	9.27647	9.46315
367	Prevalence	9.52101	0.0471913	1999	35-39 years	9.48921	9.55282	9.48133	9.5607	9.47212	9.5699	9.46052	9.58151	9.42852	9.61351
368	Prevalence	9.84459	0.0472181	2000	35-39 years	9.81276	9.87641	9.80488	9.8843	9.79567	9.8935	9.78405	9.90512	9.75204	9.93713
369	Prevalence	10.0873	0.0471546	2001	35-39 years	10.0555	10.1191	10.0476	10.1269	10.0384	10.1361	10.0268	10.1477	9.99486	10.1797
370	Prevalence	10.2006	0.046892	2002	35-39 years	10.169	10.2322	10.1612	10.2401	10.152	10.2492	10.1405	10.2607	10.1087	10.2925
371	Prevalence	10.2261	0.0465829	2003	35-39 years	10.1947	10.2575	10.1869	10.2653	10.1778	10.2744	10.1664	10.2858	10.1348	10.3174
372	Prevalence	10.2921	0.0464584	2004	35-39 years	10.2608	10.3234	10.253	10.3312	10.244	10.3402	10.2325	10.3517	10.201	10.3832
373	Prevalence	10.4615	0.0466068	2005	35-39 years	10.4301	10.4929	10.4223	10.5007	10.4132	10.5098	10.4017	10.5212	10.3701	10.5528
374	Prevalence	10.6151	0.0466911	2006	35-39 years	10.5837	10.6466	10.5759	10.6544	10.5668	10.6635	10.5553	10.675	10.5236	10.7067
375	Prevalence	10.7015	0.0466504	2007	35-39 years	10.67	10.7329	10.6622	10.7407	10.6532	10.7498	10.6417	10.7613	10.61	10.7929
376	Prevalence	10.8426	0.0467564	2008	35-39 years	10.8111	10.8741	10.8033	10.8819	10.7942	10.891	10.7827	10.9025	10.751	10.9342
377	Prevalence	10.885	0.0466908	2009	35-39 years	10.8535	10.9164	10.8457	10.9242	10.8366	10.9334	10.8251	10.9448	10.7935	10.9765
378	Prevalence	10.9018	0.0466359	2010	35-39 years	10.8704	10.9333	10.8626	10.9411	10.8535	10.9501	10.842	10.9616	10.8104	10.9932
379	Prevalence	10.8827	0.0465663	2011	35-39 years	10.8513	10.9141	10.8435	10.9218	10.8344	10.9309	10.823	10.9424	10.7914	10.9739
380	Prevalence	10.8626	0.0465134	2012	35-39 years	10.8312	10.8939	10.8235	10.9017	10.8144	10.9108	10.803	10.9222	10.7714	10.9538
381	Prevalence	10.8974	0.0465436	2013	35-39 years	10.866	10.9287	10.8582	10.9365	10.8492	10.9456	10.8377	10.957	10.8061	10.9886
382	Prevalence	11.0395	0.0467204	2014	35-39 years	11.008	11.071	11.0002	11.0788	10.9911	11.0879	10.9796	11.0994	10.9479	11.1311
383	Prevalence	11.1447	0.0467191	2015	35-39 years	11.1132	11.1762	11.1054	11.184	11.0963	11.1931	11.0848	11.2046	11.0532	11.2363
384	Prevalence	11.236	0.0466317	2016	35-39 years	11.2046	11.2675	11.1968	11.2753	11.1877	11.2843	11.1763	11.2958	11.1446	11.3274
385	Prevalence	11.4431	0.0467336	2017	35-39 years	11.4116	11.4746	11.4037	11.4824	11.3946	11.4915	11.3831	11.503	11.3515	11.5347
386	Prevalence	11.5945	0.0466568	2018	35-39 years	11.5631	11.626	11.5553	11.6338	11.5462	11.6429	11.5347	11.6544	11.5031	11.686
387	Prevalence	11.7201	0.0464721	2019	35-39 years	11.6887	11.7514	11.681	11.7591	11.6719	11.7682	11.6605	11.7796	11.629	11.8111
388	Prevalence	11.6589	0.0458721	2020	35-39 years	11.6279	11.6898	11.6203	11.6974	11.6113	11.7064	11.6001	11.7177	11.569	11.7488
389	Prevalence	11.7068	0.0454504	2021	35-39 years	11.6762	11.7374	11.6686	11.745	11.6597	11.7539	11.6485	11.7651	11.6177	11.7959
390	Prevalence	12.7135	0.49342	2022	35-39 years	12.3809	13.046	12.2985	13.1284	12.2023	13.2246	12.0809	13.346	11.7463	13.6806
391	Prevalence	13.0128	0.51679	2023	35-39 years	12.6645	13.3611	12.5782	13.4474	12.4774	13.5482	12.3503	13.6753	11.9999	14.0257
392	Prevalence	13.3025	0.540463	2024	35-39 years	12.9382	13.6667	12.8479	13.757	12.7425	13.8624	12.6096	13.9953	12.2431	14.3618
393	Prevalence	13.5687	0.563942	2025	35-39 years	13.1886	13.9488	13.0944	14.043	12.9845	14.153	12.8458	14.2917	12.4634	14.6741
394	Prevalence	13.7945	0.586596	2026	35-39 years	13.3991	14.1898	13.3012	14.2878	13.1868	14.4022	13.0425	14.5465	12.6447	14.9442
395	Prevalence	13.9692	0.60787	2027	35-39 years	13.5595	14.379	13.458	14.4805	13.3395	14.599	13.19	14.7485	12.7778	15.1607
396	Prevalence	14.0873	0.627075	2028	35-39 years	13.6647	14.51	13.56	14.6147	13.4377	14.737	13.2834	14.8913	12.8583	15.3164
397	Prevalence	14.1551	0.644371	2029	35-39 years	13.7208	14.5894	13.6132	14.697	13.4875	14.8226	13.329	14.9812	12.8921	15.418
398	Prevalence	14.1878	0.660502	2030	35-39 years	13.7426	14.6329	13.6323	14.7433	13.5035	14.8721	13.341	15.0345	12.8932	15.4824
399	Prevalence	14.2027	0.676308	2031	35-39 years	13.7469	14.6586	13.634	14.7715	13.5021	14.9034	13.3357	15.0698	12.8772	15.5283
400	Prevalence	14.2128	0.692349	2032	35-39 years	13.7462	14.6794	13.6305	14.7951	13.4955	14.9301	13.3252	15.1004	12.8558	15.5698
401	Prevalence	14.2247	0.708655	2033	35-39 years	13.747	14.7023	13.6287	14.8206	13.4905	14.9588	13.3162	15.1332	12.8357	15.6136
402	Prevalence	14.244	0.725462	2034	35-39 years	13.7551	14.733	13.6339	14.8541	13.4924	14.9956	13.314	15.1741	12.8221	15.6659
403	Prevalence	14.2709	0.742886	2035	35-39 years	13.7702	14.7716	13.6461	14.8957	13.5013	15.0405	13.3185	15.2233	12.8149	15.727
404	Prevalence	14.3058	0.761108	2036	35-39 years	13.7928	14.8188	13.6657	14.9459	13.5173	15.0943	13.3301	15.2815	12.814	15.7976
405	Prevalence	14.3547	0.780519	2037	35-39 years	13.8287	14.8808	13.6983	15.0111	13.5461	15.1633	13.3541	15.3553	12.8249	15.8845
406	Prevalence	14.4279	0.801439	2038	35-39 years	13.8878	14.9681	13.7539	15.1019	13.5976	15.2582	13.4005	15.4554	12.8571	15.9987
407	Prevalence	14.5256	0.823912	2039	35-39 years	13.9703	15.0809	13.8327	15.2185	13.672	15.3792	13.4693	15.5818	12.9107	16.1405
408	Prevalence	14.6412	0.847787	2040	35-39 years	14.0698	15.2126	13.9282	15.3542	13.7629	15.5195	13.5544	15.7281	12.9796	16.3029
409	Prevalence	8.03535	0.0522068	1990	40-44 years	8.00017	8.07054	7.99145	8.07926	7.98127	8.08944	7.96842	8.10228	7.93303	8.13768
410	Prevalence	8.19852	0.0515186	1991	40-44 years	8.1638	8.23325	8.1552	8.24185	8.14515	8.2519	8.13248	8.26457	8.09755	8.2995
411	Prevalence	8.27258	0.0509179	1992	40-44 years	8.23826	8.3069	8.22976	8.3154	8.21983	8.32533	8.20731	8.33786	8.17278	8.37238
412	Prevalence	8.26368	0.0500209	1993	40-44 years	8.22996	8.29739	8.22161	8.30575	8.21186	8.3155	8.19955	8.32781	8.16564	8.36172
413	Prevalence	8.41361	0.0498083	1994	40-44 years	8.38004	8.44718	8.37172	8.45549	8.362	8.46521	8.34975	8.47746	8.31598	8.51123
414	Prevalence	8.54592	0.0493003	1995	40-44 years	8.51269	8.57915	8.50446	8.58738	8.49485	8.597	8.48272	8.60912	8.44929	8.64255
415	Prevalence	8.73179	0.0493043	1996	40-44 years	8.69856	8.76503	8.69033	8.77326	8.68071	8.78287	8.66859	8.795	8.63516	8.82843
416	Prevalence	8.88091	0.0492946	1997	40-44 years	8.84768	8.91413	8.83945	8.92236	8.82984	8.93198	8.81771	8.9441	8.78429	8.97752
417	Prevalence	9.05573	0.049495	1998	40-44 years	9.02237	9.08909	9.0141	9.09735	9.00445	9.107	8.99227	9.11918	8.95872	9.15274
418	Prevalence	9.30035	0.049974	1999	40-44 years	9.26666	9.33403	9.25832	9.34238	9.24857	9.35212	9.23628	9.36441	9.2024	9.3983
419	Prevalence	9.64646	0.0507072	2000	40-44 years	9.61228	9.68064	9.60382	9.68911	9.59393	9.69899	9.58145	9.71147	9.54707	9.74585
420	Prevalence	9.88125	0.0509817	2001	40-44 years	9.84688	9.91561	9.83837	9.92412	9.82843	9.93406	9.81589	9.9466	9.78132	9.98117
421	Prevalence	10.0096	0.0507516	2002	40-44 years	9.97543	10.0438	9.96695	10.0523	9.95706	10.0622	9.94457	10.0747	9.91016	10.1091
422	Prevalence	10.0232	0.0499846	2003	40-44 years	9.98955	10.0569	9.9812	10.0653	9.97145	10.075	9.95916	10.0873	9.92527	10.1212
423	Prevalence	10.1022	0.0492989	2004	40-44 years	10.0689	10.1354	10.0607	10.1436	10.0511	10.1532	10.039	10.1654	10.0055	10.1988
424	Prevalence	10.3904	0.0491653	2005	40-44 years	10.3573	10.4235	10.349	10.4317	10.3395	10.4413	10.3274	10.4534	10.294	10.4868
425	Prevalence	10.6819	0.0491563	2006	40-44 years	10.6488	10.715	10.6406	10.7232	10.631	10.7328	10.6189	10.7449	10.5856	10.7783
426	Prevalence	10.9017	0.0490846	2007	40-44 years	10.8686	10.9348	10.8604	10.943	10.8509	10.9526	10.8388	10.9647	10.8055	10.9979
427	Prevalence	10.9999	0.0488935	2008	40-44 years	10.967	11.0329	10.9588	11.0411	10.9493	11.0506	10.9373	11.0626	10.9041	11.0958
428	Prevalence	10.9434	0.0484505	2009	40-44 years	10.9108	10.9761	10.9027	10.9842	10.8932	10.9936	10.8813	11.0055	10.8484	11.0384
429	Prevalence	10.9514	0.0482054	2010	40-44 years	10.9189	10.9839	10.9109	10.9919	10.9015	11.0013	10.8896	11.0132	10.8569	11.0459
430	Prevalence	11.0365	0.0481156	2011	40-44 years	11.004	11.0689	10.996	11.0769	10.9866	11.0863	10.9748	11.0981	10.9421	11.1308
431	Prevalence	11.056	0.0479139	2012	40-44 years	11.0237	11.0883	11.0157	11.0963	11.0064	11.1057	10.9946	11.1174	10.9621	11.1499
432	Prevalence	11.1038	0.0478099	2013	40-44 years	11.0716	11.1361	11.0636	11.144	11.0543	11.1534	11.0425	11.1651	11.0101	11.1975
433	Prevalence	11.2697	0.0480141	2014	40-44 years	11.2373	11.302	11.2293	11.31	11.2199	11.3194	11.2081	11.3312	11.1756	11.3638
434	Prevalence	11.3662	0.0481286	2015	40-44 years	11.3338	11.3986	11.3257	11.4067	11.3163	11.4161	11.3045	11.4279	11.2719	11.4605
435	Prevalence	11.373	0.0481109	2016	40-44 years	11.3406	11.4054	11.3325	11.4135	11.3232	11.4228	11.3113	11.4347	11.2787	11.4673
436	Prevalence	11.4935	0.0483565	2017	40-44 years	11.4609	11.5261	11.4528	11.5342	11.4434	11.5436	11.4315	11.5555	11.3987	11.5883
437	Prevalence	11.5295	0.048384	2018	40-44 years	11.4969	11.5621	11.4888	11.5702	11.4794	11.5796	11.4675	11.5915	11.4347	11.6243
438	Prevalence	11.4571	0.0480908	2019	40-44 years	11.4247	11.4895	11.4167	11.4976	11.4073	11.507	11.3955	11.5188	11.3629	11.5514
439	Prevalence	11.2726	0.0474623	2020	40-44 years	11.2406	11.3046	11.2327	11.3125	11.2234	11.3218	11.2118	11.3335	11.1796	11.3656
440	Prevalence	11.1568	0.046937	2021	40-44 years	11.1251	11.1884	11.1173	11.1962	11.1081	11.2054	11.0966	11.2169	11.0648	11.2488
441	Prevalence	11.8348	0.459381	2022	40-44 years	11.5252	12.1445	11.4485	12.2212	11.3589	12.3108	11.2459	12.4238	10.9345	12.7352
442	Prevalence	12.0523	0.47871	2023	40-44 years	11.7297	12.375	11.6497	12.4549	11.5564	12.5483	11.4386	12.666	11.114	12.9906
443	Prevalence	12.2956	0.499583	2024	40-44 years	11.9589	12.6324	11.8755	12.7158	11.7781	12.8132	11.6552	12.9361	11.3165	13.2748
444	Prevalence	12.5655	0.52217	2025	40-44 years	12.2135	12.9174	12.1263	13.0046	12.0245	13.1064	11.896	13.2349	11.542	13.5889
445	Prevalence	12.8567	0.546544	2026	40-44 years	12.4883	13.2251	12.397	13.3163	12.2905	13.4229	12.156	13.5574	11.7855	13.9279
446	Prevalence	13.1637	0.572602	2027	40-44 years	12.7777	13.5496	12.6821	13.6452	12.5704	13.7569	12.4296	13.8977	12.0414	14.286
447	Prevalence	13.4737	0.599612	2028	40-44 years	13.0696	13.8779	12.9695	13.978	12.8525	14.0949	12.705	14.2424	12.2985	14.649
448	Prevalence	13.7738	0.626946	2029	40-44 years	13.3512	14.1963	13.2465	14.301	13.1243	14.4233	12.97	14.5775	12.545	15.0026
449	Prevalence	14.0496	0.654014	2030	40-44 years	13.6088	14.4904	13.4996	14.5996	13.3721	14.7272	13.2112	14.8881	12.7677	15.3315
450	Prevalence	14.2835	0.680032	2031	40-44 years	13.8252	14.7418	13.7116	14.8554	13.579	14.988	13.4117	15.1553	12.9506	15.6164
451	Prevalence	14.4646	0.704349	2032	40-44 years	13.9899	14.9393	13.8723	15.057	13.7349	15.1943	13.5616	15.3676	13.0841	15.8451
452	Prevalence	14.5871	0.726215	2033	40-44 years	14.0976	15.0765	13.9763	15.1978	13.8347	15.3394	13.656	15.5181	13.1637	16.0104
453	Prevalence	14.6573	0.745796	2034	40-44 years	14.1547	15.16	14.0301	15.2845	13.8847	15.43	13.7012	15.6134	13.1956	16.1191
454	Prevalence	14.6913	0.763905	2035	40-44 years	14.1765	15.2062	14.0489	15.3338	13.8999	15.4827	13.712	15.6707	13.1941	16.1886
455	Prevalence	14.707	0.781491	2036	40-44 years	14.1803	15.2337	14.0498	15.3642	13.8974	15.5166	13.7051	15.7089	13.1753	16.2387
456	Prevalence	14.7176	0.799206	2037	40-44 years	14.1789	15.2562	14.0454	15.3897	13.8896	15.5455	13.693	15.7421	13.1511	16.284
457	Prevalence	14.73	0.817142	2038	40-44 years	14.1792	15.2807	14.0428	15.4172	13.8834	15.5766	13.6824	15.7776	13.1284	16.3316
458	Prevalence	14.7502	0.835585	2039	40-44 years	14.187	15.3134	14.0475	15.4529	13.8845	15.6159	13.679	15.8214	13.1124	16.3879
459	Prevalence	14.7782	0.854654	2040	40-44 years	14.2021	15.3542	14.0594	15.4969	13.8928	15.6636	13.6825	15.8739	13.1031	16.4533
460	Prevalence	9.25131	0.0621554	1990	45-49 years	9.20942	9.2932	9.19904	9.30358	9.18692	9.3157	9.17163	9.331	9.12949	9.37314
461	Prevalence	9.46884	0.0624704	1991	45-49 years	9.42674	9.51095	9.41631	9.52138	9.40412	9.53356	9.38876	9.54893	9.3464	9.59129
462	Prevalence	9.67888	0.0621281	1992	45-49 years	9.63701	9.72075	9.62663	9.73113	9.61452	9.74325	9.59923	9.75853	9.55711	9.80065
463	Prevalence	9.79411	0.0614167	1993	45-49 years	9.75271	9.8355	9.74246	9.84576	9.73048	9.85773	9.71537	9.87284	9.67373	9.91448
464	Prevalence	10.1307	0.0610108	1994	45-49 years	10.0895	10.1718	10.0794	10.182	10.0675	10.1939	10.0524	10.2089	10.0111	10.2502
465	Prevalence	10.4848	0.0609397	1995	45-49 years	10.4437	10.5259	10.4336	10.5361	10.4217	10.5479	10.4067	10.5629	10.3654	10.6042
466	Prevalence	10.6156	0.05995	1996	45-49 years	10.5752	10.656	10.5652	10.666	10.5535	10.6777	10.5387	10.6925	10.4981	10.7331
467	Prevalence	10.5639	0.058875	1997	45-49 years	10.5243	10.6036	10.5144	10.6134	10.5029	10.6249	10.4885	10.6394	10.4485	10.6793
468	Prevalence	10.6637	0.0581715	1998	45-49 years	10.6245	10.7029	10.6148	10.7126	10.6035	10.724	10.5891	10.7383	10.5497	10.7777
469	Prevalence	10.8131	0.0578199	1999	45-49 years	10.7741	10.8521	10.7645	10.8617	10.7532	10.873	10.739	10.8872	10.6998	10.9264
470	Prevalence	11.1598	0.0576908	2000	45-49 years	11.1209	11.1987	11.1113	11.2083	11.1001	11.2196	11.0859	11.2338	11.0467	11.2729
471	Prevalence	11.5021	0.0579248	2001	45-49 years	11.463	11.5411	11.4533	11.5508	11.442	11.5621	11.4278	11.5763	11.3885	11.6156
472	Prevalence	11.6687	0.0578021	2002	45-49 years	11.6298	11.7077	11.6201	11.7173	11.6089	11.7286	11.5946	11.7428	11.5554	11.782
473	Prevalence	11.6592	0.0573979	2003	45-49 years	11.6205	11.6979	11.6109	11.7075	11.5998	11.7187	11.5856	11.7328	11.5467	11.7717
474	Prevalence	11.8109	0.0575061	2004	45-49 years	11.7721	11.8496	11.7625	11.8592	11.7513	11.8705	11.7372	11.8846	11.6982	11.9236
475	Prevalence	11.9351	0.0575356	2005	45-49 years	11.8963	11.9739	11.8867	11.9835	11.8755	11.9947	11.8614	12.0089	11.8224	12.0479
476	Prevalence	11.9591	0.0571598	2006	45-49 years	11.9206	11.9977	11.9111	12.0072	11.8999	12.0184	11.8859	12.0324	11.8471	12.0712
477	Prevalence	12.0047	0.0565963	2007	45-49 years	11.9665	12.0428	11.9571	12.0523	11.946	12.0633	11.9321	12.0772	11.8937	12.1156
478	Prevalence	12.272	0.0562819	2008	45-49 years	12.2341	12.31	12.2247	12.3194	12.2137	12.3303	12.1999	12.3442	12.1617	12.3824
479	Prevalence	12.4646	0.0556797	2009	45-49 years	12.4271	12.5022	12.4178	12.5115	12.407	12.5223	12.3933	12.536	12.3555	12.5738
480	Prevalence	12.6227	0.0550507	2010	45-49 years	12.5856	12.6598	12.5764	12.669	12.5657	12.6797	12.5521	12.6933	12.5148	12.7306
481	Prevalence	12.8626	0.0547643	2011	45-49 years	12.8257	12.8995	12.8166	12.9087	12.8059	12.9194	12.7924	12.9328	12.7553	12.97
482	Prevalence	13.0419	0.0544778	2012	45-49 years	13.0052	13.0786	12.9961	13.0877	12.9855	13.0983	12.9721	13.1117	12.9351	13.1487
483	Prevalence	13.1169	0.0541598	2013	45-49 years	13.0804	13.1534	13.0714	13.1625	13.0608	13.173	13.0475	13.1864	13.0108	13.2231
484	Prevalence	13.186	0.0539437	2014	45-49 years	13.1497	13.2224	13.1406	13.2314	13.1301	13.2419	13.1169	13.2552	13.0803	13.2917
485	Prevalence	13.2351	0.0537393	2015	45-49 years	13.1989	13.2713	13.1899	13.2803	13.1794	13.2907	13.1662	13.304	13.1297	13.3404
486	Prevalence	13.357	0.0536583	2016	45-49 years	13.3208	13.3931	13.3119	13.4021	13.3014	13.4126	13.2882	13.4258	13.2518	13.4621
487	Prevalence	13.3991	0.0534558	2017	45-49 years	13.3631	13.4351	13.3541	13.444	13.3437	13.4545	13.3306	13.4676	13.2943	13.5039
488	Prevalence	13.4563	0.053326	2018	45-49 years	13.4204	13.4923	13.4115	13.5012	13.4011	13.5116	13.388	13.5247	13.3518	13.5608
489	Prevalence	13.4415	0.0531133	2019	45-49 years	13.4057	13.4773	13.3968	13.4861	13.3864	13.4965	13.3734	13.5096	13.3374	13.5456
490	Prevalence	13.1961	0.0525201	2020	45-49 years	13.1607	13.2315	13.152	13.2403	13.1417	13.2506	13.1288	13.2635	13.0932	13.2991
491	Prevalence	12.9932	0.0520927	2021	45-49 years	12.9581	13.0284	12.9494	13.0371	12.9393	13.0472	12.9265	13.06	12.8911	13.0953
492	Prevalence	13.5197	0.524726	2022	45-49 years	13.1661	13.8734	13.0784	13.961	12.9761	14.0633	12.847	14.1924	12.4913	14.5482
493	Prevalence	13.6555	0.542328	2023	45-49 years	13.29	14.0211	13.1994	14.1116	13.0937	14.2174	12.9603	14.3508	12.5926	14.7185
494	Prevalence	13.8103	0.561069	2024	45-49 years	13.4322	14.1885	13.3385	14.2822	13.2291	14.3916	13.091	14.5296	12.7106	14.91
495	Prevalence	13.9891	0.581297	2025	45-49 years	13.5973	14.3809	13.5002	14.4779	13.3868	14.5913	13.2438	14.7343	12.8497	15.1284
496	Prevalence	14.1946	0.603429	2026	45-49 years	13.7879	14.6013	13.6871	14.7021	13.5695	14.8198	13.421	14.9682	13.0119	15.3773
497	Prevalence	14.4301	0.627744	2027	45-49 years	14.007	14.8532	13.9022	14.958	13.7798	15.0805	13.6253	15.2349	13.1997	15.6605
498	Prevalence	14.6954	0.654055	2028	45-49 years	14.2546	15.1362	14.1453	15.2455	14.0178	15.373	13.8569	15.5339	13.4134	15.9773
499	Prevalence	14.9922	0.682461	2029	45-49 years	14.5323	15.4522	14.4183	15.5662	14.2852	15.6993	14.1173	15.8672	13.6546	16.3299
500	Prevalence	15.3214	0.713179	2030	45-49 years	14.8407	15.8021	14.7216	15.9212	14.5825	16.0602	14.4071	16.2357	13.9235	16.7192
501	Prevalence	15.6766	0.746231	2031	45-49 years	15.1737	16.1796	15.049	16.3042	14.9035	16.4497	14.72	16.6333	14.214	17.1392
502	Prevalence	16.0511	0.78144	2032	45-49 years	15.5244	16.5778	15.3939	16.7083	15.2415	16.8607	15.0493	17.0529	14.5195	17.5827
503	Prevalence	16.4294	0.817838	2033	45-49 years	15.8781	16.9806	15.7416	17.1172	15.5821	17.2766	15.3809	17.4778	14.8264	18.0323
504	Prevalence	16.7954	0.854563	2034	45-49 years	16.2194	17.3713	16.0767	17.5141	15.91	17.6807	15.6998	17.8909	15.1204	18.4703
505	Prevalence	17.1319	0.890773	2035	45-49 years	16.5315	17.7323	16.3828	17.881	16.2091	18.0547	15.9899	18.2739	15.386	18.8778
506	Prevalence	17.4173	0.925364	2036	45-49 years	16.7936	18.041	16.639	18.1955	16.4586	18.376	16.231	18.6036	15.6036	19.231
507	Prevalence	17.6383	0.957468	2037	45-49 years	16.993	18.2836	16.8331	18.4435	16.6464	18.6302	16.4108	18.8658	15.7617	19.5149
508	Prevalence	17.7878	0.986152	2038	45-49 years	17.1231	18.4524	16.9584	18.6171	16.7661	18.8094	16.5235	19.052	15.8549	19.7206
509	Prevalence	17.8737	1.01165	2039	45-49 years	17.1918	18.5555	17.0229	18.7244	16.8256	18.9217	16.5767	19.1706	15.8908	19.8565
510	Prevalence	17.9153	1.03503	2040	45-49 years	17.2177	18.6129	17.0449	18.7858	16.843	18.9876	16.5884	19.2422	15.8867	19.944
511	Prevalence	11.7393	0.0733078	1990	50-54 years	11.6899	11.7887	11.6776	11.8009	11.6633	11.8152	11.6453	11.8333	11.5956	11.883
512	Prevalence	11.8848	0.0733724	1991	50-54 years	11.8354	11.9343	11.8231	11.9465	11.8088	11.9608	11.7908	11.9789	11.741	12.0286
513	Prevalence	11.9856	0.0734497	1992	50-54 years	11.9361	12.0351	11.9238	12.0473	11.9095	12.0617	11.8914	12.0797	11.8416	12.1295
514	Prevalence	12.152	0.0738139	1993	50-54 years	12.1022	12.2017	12.0899	12.2141	12.0755	12.2285	12.0574	12.2466	12.0073	12.2967
515	Prevalence	12.4438	0.0745631	1994	50-54 years	12.3935	12.494	12.3811	12.5065	12.3665	12.521	12.3482	12.5394	12.2976	12.5899
516	Prevalence	12.7359	0.0753491	1995	50-54 years	12.6852	12.7867	12.6726	12.7993	12.6579	12.814	12.6393	12.8325	12.5883	12.8836
517	Prevalence	12.9649	0.0755588	1996	50-54 years	12.914	13.0158	12.9014	13.0284	12.8866	13.0432	12.868	13.0618	12.8168	13.113
518	Prevalence	13.2163	0.0750041	1997	50-54 years	13.1658	13.2669	13.1532	13.2794	13.1386	13.294	13.1202	13.3125	13.0693	13.3633
519	Prevalence	13.4001	0.0741703	1998	50-54 years	13.3501	13.4501	13.3377	13.4625	13.3233	13.4769	13.305	13.4952	13.2547	13.5455
520	Prevalence	13.7682	0.0733472	1999	50-54 years	13.7188	13.8177	13.7066	13.8299	13.6923	13.8442	13.6742	13.8623	13.6245	13.912
521	Prevalence	14.457	0.073723	2000	50-54 years	14.4073	14.5067	14.395	14.519	14.3806	14.5334	14.3625	14.5515	14.3125	14.6015
522	Prevalence	14.8837	0.0730733	2001	50-54 years	14.8344	14.9329	14.8222	14.9451	14.808	14.9594	14.79	14.9774	14.7405	15.0269
523	Prevalence	14.9736	0.0720984	2002	50-54 years	14.925	15.0222	14.9129	15.0342	14.8989	15.0483	14.8811	15.066	14.8323	15.1149
524	Prevalence	14.8674	0.0705694	2003	50-54 years	14.8198	14.915	14.808	14.9267	14.7943	14.9405	14.7769	14.9579	14.7291	15.0057
525	Prevalence	14.8565	0.0695553	2004	50-54 years	14.8097	14.9034	14.7981	14.915	14.7845	14.9286	14.7674	14.9457	14.7202	14.9929
526	Prevalence	14.9832	0.0685116	2005	50-54 years	14.937	15.0294	14.9256	15.0408	14.9122	15.0542	14.8954	15.071	14.8489	15.1175
527	Prevalence	15.1083	0.0679541	2006	50-54 years	15.0625	15.1541	15.0512	15.1655	15.0379	15.1787	15.0212	15.1954	14.9751	15.2415
528	Prevalence	15.0524	0.0671254	2007	50-54 years	15.0072	15.0977	14.996	15.1089	14.9829	15.122	14.9664	15.1385	14.9209	15.184
529	Prevalence	15.0862	0.0667074	2008	50-54 years	15.0413	15.1312	15.0301	15.1423	15.0171	15.1553	15.0007	15.1718	14.9555	15.217
530	Prevalence	15.0046	0.0661647	2009	50-54 years	14.96	15.0492	14.9489	15.0602	14.936	15.0731	14.9198	15.0894	14.8749	15.1343
531	Prevalence	14.9293	0.0656383	2010	50-54 years	14.8851	14.9736	14.8741	14.9846	14.8613	14.9974	14.8452	15.0135	14.8007	15.058
532	Prevalence	14.8793	0.0649956	2011	50-54 years	14.8355	14.9231	14.8246	14.9339	14.8119	14.9466	14.7959	14.9626	14.7519	15.0067
533	Prevalence	14.8923	0.0642233	2012	50-54 years	14.849	14.9356	14.8383	14.9463	14.8257	14.9588	14.8099	14.9746	14.7664	15.0182
534	Prevalence	14.8987	0.0631329	2013	50-54 years	14.8561	14.9412	14.8456	14.9518	14.8333	14.9641	14.8177	14.9796	14.7749	15.0224
535	Prevalence	15.0887	0.0623337	2014	50-54 years	15.0467	15.1307	15.0363	15.1411	15.0241	15.1533	15.0088	15.1686	14.9665	15.2108
536	Prevalence	15.2681	0.0615774	2015	50-54 years	15.2266	15.3096	15.2163	15.3199	15.2043	15.3319	15.1891	15.347	15.1474	15.3888
537	Prevalence	15.4306	0.0609798	2016	50-54 years	15.3895	15.4717	15.3793	15.4819	15.3674	15.4938	15.3524	15.5088	15.3111	15.5501
538	Prevalence	15.599	0.0605511	2017	50-54 years	15.5582	15.6398	15.5481	15.6499	15.5363	15.6617	15.5214	15.6766	15.4803	15.7177
539	Prevalence	15.7313	0.0602664	2018	50-54 years	15.6907	15.7719	15.6806	15.782	15.6689	15.7937	15.654	15.8086	15.6132	15.8494
540	Prevalence	15.8033	0.0599934	2019	50-54 years	15.7628	15.8437	15.7528	15.8537	15.7411	15.8654	15.7264	15.8802	15.6857	15.9209
541	Prevalence	15.5143	0.0591027	2020	50-54 years	15.4745	15.5541	15.4646	15.564	15.4531	15.5755	15.4385	15.5901	15.3984	15.6301
542	Prevalence	15.4456	0.0586286	2021	50-54 years	15.4061	15.4851	15.3963	15.4949	15.3848	15.5063	15.3704	15.5207	15.3307	15.5605
543	Prevalence	16.5529	0.642426	2022	50-54 years	16.1199	16.9859	16.0126	17.0932	15.8874	17.2185	15.7293	17.3765	15.2938	17.8121
544	Prevalence	16.6927	0.662921	2023	50-54 years	16.2459	17.1395	16.1352	17.2502	16.0059	17.3795	15.8428	17.5426	15.3934	17.992
545	Prevalence	16.8308	0.683747	2024	50-54 years	16.37	17.2917	16.2558	17.4059	16.1225	17.5392	15.9543	17.7074	15.4907	18.171
546	Prevalence	16.9683	0.705048	2025	50-54 years	16.4931	17.4435	16.3754	17.5613	16.2379	17.6988	16.0645	17.8722	15.5864	18.3502
547	Prevalence	17.1109	0.727333	2026	50-54 years	16.6207	17.6011	16.4992	17.7226	16.3574	17.8644	16.1784	18.0433	15.6853	18.5364
548	Prevalence	17.2667	0.751059	2027	50-54 years	16.7605	17.773	16.6351	17.8984	16.4887	18.0448	16.3039	18.2296	15.7947	18.7388
549	Prevalence	17.4404	0.776125	2028	50-54 years	16.9173	17.9635	16.7876	18.0931	16.6363	18.2444	16.4454	18.4354	15.9192	18.9616
550	Prevalence	17.6382	0.802806	2029	50-54 years	17.0971	18.1793	16.9631	18.3134	16.8065	18.4699	16.609	18.6674	16.0647	19.2117
551	Prevalence	17.8667	0.831582	2030	50-54 years	17.3062	18.4272	17.1673	18.566	17.0052	18.7282	16.8006	18.9328	16.2368	19.4966
552	Prevalence	18.1294	0.862958	2031	50-54 years	17.5478	18.711	17.4036	18.8551	17.2354	19.0234	17.0231	19.2357	16.438	19.8208
553	Prevalence	18.4303	0.897302	2032	50-54 years	17.8256	19.0351	17.6757	19.185	17.5007	19.3599	17.28	19.5807	16.6716	20.189
554	Prevalence	18.7694	0.934389	2033	50-54 years	18.1396	19.3991	17.9835	19.5552	17.8013	19.7374	17.5715	19.9672	16.9379	20.6008
555	Prevalence	19.1487	0.97436	2034	50-54 years	18.492	19.8054	18.3292	19.9681	18.1392	20.1581	17.8996	20.3978	17.2389	21.0584
556	Prevalence	19.5693	1.01749	2035	50-54 years	18.8835	20.255	18.7136	20.425	18.5151	20.6234	18.2648	20.8737	17.575	21.5635
557	Prevalence	20.0232	1.06372	2036	50-54 years	19.3063	20.7402	19.1286	20.9178	18.9212	21.1252	18.6595	21.3869	17.9383	22.1081
558	Prevalence	20.5017	1.1128	2037	50-54 years	19.7517	21.2517	19.5659	21.4376	19.3489	21.6546	19.0751	21.9283	18.3206	22.6828
559	Prevalence	20.9851	1.1634	2038	50-54 years	20.201	21.7692	20.0067	21.9635	19.7798	22.1904	19.4936	22.4766	18.7048	23.2654
560	Prevalence	21.4528	1.21432	2039	50-54 years	20.6344	22.2713	20.4316	22.4741	20.1948	22.7109	19.896	23.0096	19.0727	23.8329
561	Prevalence	21.8829	1.26433	2040	50-54 years	21.0307	22.735	20.8196	22.9462	20.573	23.1927	20.262	23.5038	19.4048	24.361
562	Prevalence	14.8633	0.0884801	1990	55-59 years	14.8037	14.923	14.7889	14.9378	14.7717	14.955	14.7499	14.9768	14.6899	15.0368
563	Prevalence	14.9591	0.0881471	1991	55-59 years	14.8997	15.0185	14.885	15.0333	14.8678	15.0505	14.8461	15.0721	14.7864	15.1319
564	Prevalence	15.0449	0.087661	1992	55-59 years	14.9858	15.104	14.9712	15.1186	14.9541	15.1357	14.9325	15.1573	14.8731	15.2167
565	Prevalence	15.0982	0.087122	1993	55-59 years	15.0394	15.1569	15.0249	15.1714	15.0079	15.1884	14.9865	15.2099	14.9274	15.2689
566	Prevalence	15.2653	0.087011	1994	55-59 years	15.2066	15.3239	15.1921	15.3385	15.1751	15.3554	15.1537	15.3768	15.0947	15.4358
567	Prevalence	15.4741	0.0870685	1995	55-59 years	15.4154	15.5327	15.4008	15.5473	15.3839	15.5643	15.3624	15.5857	15.3034	15.6447
568	Prevalence	15.666	0.0872346	1996	55-59 years	15.6072	15.7248	15.5927	15.7394	15.5757	15.7564	15.5542	15.7779	15.4951	15.837
569	Prevalence	15.8741	0.0875991	1997	55-59 years	15.8151	15.9332	15.8004	15.9478	15.7834	15.9649	15.7618	15.9864	15.7024	16.0458
570	Prevalence	16.0565	0.087945	1998	55-59 years	15.9972	16.1157	15.9825	16.1304	15.9654	16.1476	15.9437	16.1692	15.8841	16.2288
571	Prevalence	16.5092	0.088993	1999	55-59 years	16.4493	16.5692	16.4344	16.5841	16.4171	16.6014	16.3952	16.6233	16.3348	16.6837
572	Prevalence	17.1794	0.0906278	2000	55-59 years	17.1184	17.2405	17.1032	17.2557	17.0855	17.2733	17.0632	17.2956	17.0018	17.3571
573	Prevalence	17.6869	0.0912966	2001	55-59 years	17.6253	17.7484	17.6101	17.7637	17.5923	17.7815	17.5698	17.8039	17.5079	17.8658
574	Prevalence	18.0428	0.0904903	2002	55-59 years	17.9818	18.1038	17.9667	18.1189	17.9491	18.1366	17.9268	18.1588	17.8654	18.2202
575	Prevalence	18.1556	0.0889741	2003	55-59 years	18.0956	18.2155	18.0807	18.2304	18.0634	18.2478	18.0415	18.2696	17.9812	18.33
576	Prevalence	18.363	0.087118	2004	55-59 years	18.3043	18.4217	18.2897	18.4362	18.2727	18.4532	18.2513	18.4747	18.1922	18.5337
577	Prevalence	18.7067	0.0860885	2005	55-59 years	18.6487	18.7647	18.6343	18.7791	18.6175	18.7959	18.5963	18.817	18.5379	18.8754
578	Prevalence	18.8157	0.0842135	2006	55-59 years	18.759	18.8725	18.7449	18.8866	18.7285	18.903	18.7078	18.9237	18.6507	18.9808
579	Prevalence	18.6492	0.0823886	2007	55-59 years	18.5937	18.7047	18.5799	18.7185	18.5638	18.7346	18.5436	18.7548	18.4877	18.8107
580	Prevalence	18.6108	0.0807823	2008	55-59 years	18.5564	18.6653	18.5429	18.6788	18.5272	18.6945	18.5073	18.7144	18.4525	18.7692
581	Prevalence	18.4427	0.0792249	2009	55-59 years	18.3893	18.4961	18.3761	18.5093	18.3606	18.5248	18.3411	18.5443	18.2874	18.598
582	Prevalence	18.3747	0.0774921	2010	55-59 years	18.3225	18.427	18.3096	18.4399	18.2945	18.455	18.2754	18.4741	18.2229	18.5266
583	Prevalence	18.4002	0.0765522	2011	55-59 years	18.3486	18.4518	18.3358	18.4645	18.3209	18.4795	18.302	18.4983	18.2501	18.5502
584	Prevalence	18.5642	0.0760773	2012	55-59 years	18.513	18.6155	18.5003	18.6282	18.4854	18.6431	18.4667	18.6618	18.4151	18.7133
585	Prevalence	18.5652	0.0755019	2013	55-59 years	18.5143	18.6161	18.5017	18.6287	18.487	18.6434	18.4684	18.662	18.4172	18.7132
586	Prevalence	18.7218	0.0754021	2014	55-59 years	18.671	18.7726	18.6584	18.7852	18.6437	18.7999	18.6251	18.8185	18.574	18.8696
587	Prevalence	18.7361	0.0750114	2015	55-59 years	18.6855	18.7866	18.673	18.7992	18.6584	18.8138	18.6399	18.8322	18.5891	18.8831
588	Prevalence	18.7565	0.0744301	2016	55-59 years	18.7063	18.8066	18.6939	18.819	18.6793	18.8336	18.661	18.8519	18.6106	18.9023
589	Prevalence	18.8067	0.0735981	2017	55-59 years	18.7571	18.8563	18.7448	18.8686	18.7305	18.883	18.7124	18.9011	18.6625	18.951
590	Prevalence	18.878	0.0724527	2018	55-59 years	18.8292	18.9269	18.8171	18.939	18.803	18.9531	18.7851	18.9709	18.736	19.02
591	Prevalence	18.9607	0.0712142	2019	55-59 years	18.9127	19.0087	18.9008	19.0206	18.8869	19.0345	18.8694	19.052	18.8211	19.1003
592	Prevalence	18.7667	0.0695646	2020	55-59 years	18.7198	18.8135	18.7081	18.8252	18.6946	18.8387	18.6775	18.8558	18.6303	18.903
593	Prevalence	18.845	0.0686947	2021	55-59 years	18.7987	18.8914	18.7873	18.9028	18.7739	18.9162	18.757	18.9331	18.7104	18.9797
594	Prevalence	20.3561	0.790162	2022	55-59 years	19.8235	20.8886	19.6915	21.0206	19.5375	21.1747	19.3431	21.369	18.8073	21.9048
595	Prevalence	20.5671	0.816901	2023	55-59 years	20.0165	21.1177	19.8801	21.2541	19.7208	21.4134	19.5199	21.6144	18.966	22.1683
596	Prevalence	20.7447	0.842759	2024	55-59 years	20.1766	21.3127	20.0359	21.4534	19.8716	21.6178	19.6642	21.8251	19.0928	22.3965
597	Prevalence	20.9043	0.868559	2025	55-59 years	20.3189	21.4897	20.1738	21.6347	20.0044	21.8041	19.7908	22.0178	19.2019	22.6066
598	Prevalence	21.0717	0.89567	2026	55-59 years	20.468	21.6754	20.3185	21.825	20.1438	21.9996	19.9235	22.22	19.3162	22.8272
599	Prevalence	21.2502	0.9243	2027	55-59 years	20.6272	21.8732	20.4729	22.0276	20.2926	22.2078	20.0653	22.4352	19.4386	23.0618
600	Prevalence	21.4299	0.953639	2028	55-59 years	20.7871	22.0726	20.6279	22.2319	20.4419	22.4178	20.2073	22.6524	19.5607	23.299
601	Prevalence	21.6074	0.983435	2029	55-59 years	20.9445	22.2702	20.7803	22.4344	20.5885	22.6262	20.3466	22.8681	19.6798	23.5349
602	Prevalence	21.7841	1.01388	2030	55-59 years	21.1008	22.4675	20.9315	22.6368	20.7338	22.8345	20.4843	23.0839	19.7969	23.7713
603	Prevalence	21.9673	1.04558	2031	55-59 years	21.2626	22.6721	21.088	22.8467	20.8841	23.0506	20.6269	23.3078	19.918	24.0167
604	Prevalence	22.1677	1.07918	2032	55-59 years	21.4403	22.895	21.2601	23.0753	21.0496	23.2857	20.7842	23.5512	20.0525	24.2829
605	Prevalence	22.3908	1.11458	2033	55-59 years	21.6396	23.142	21.4534	23.3281	21.2361	23.5455	20.9619	23.8197	20.2062	24.5754
606	Prevalence	22.6451	1.15217	2034	55-59 years	21.8685	23.4216	21.6761	23.614	21.4514	23.8387	21.168	24.1221	20.3868	24.9033
607	Prevalence	22.9386	1.1926	2035	55-59 years	22.1348	23.7424	21.9356	23.9415	21.703	24.1741	21.4097	24.4675	20.6011	25.2761
608	Prevalence	23.2761	1.2365	2036	55-59 years	22.4427	24.1095	22.2362	24.316	21.9951	24.5571	21.6909	24.8613	20.8526	25.6996
609	Prevalence	23.6627	1.2844	2037	55-59 years	22.797	24.5284	22.5826	24.7429	22.3321	24.9934	22.0161	25.3093	21.1453	26.1802
610	Prevalence	24.0982	1.33605	2038	55-59 years	23.1977	24.9987	22.9746	25.2219	22.7141	25.4824	22.3854	25.8111	21.4796	26.7169
611	Prevalence	24.5855	1.39168	2039	55-59 years	23.6475	25.5235	23.4151	25.7559	23.1437	26.0273	22.8014	26.3696	21.8578	27.3132
612	Prevalence	25.1258	1.45163	2040	55-59 years	24.1474	26.1042	23.9049	26.3466	23.6219	26.6297	23.2648	26.9868	22.2806	27.971
613	Prevalence	16.0263	0.0985754	1990	60-64 years	15.9598	16.0927	15.9434	16.1092	15.9241	16.1284	15.8999	16.1526	15.8331	16.2195
614	Prevalence	16.1645	0.0980161	1991	60-64 years	16.0984	16.2305	16.082	16.2469	16.0629	16.266	16.0388	16.2901	15.9724	16.3566
615	Prevalence	16.2482	0.0975824	1992	60-64 years	16.1825	16.314	16.1662	16.3303	16.1471	16.3493	16.1231	16.3733	16.057	16.4395
616	Prevalence	16.2008	0.0968813	1993	60-64 years	16.1355	16.2661	16.1193	16.2822	16.1004	16.3011	16.0766	16.325	16.0109	16.3907
617	Prevalence	16.4674	0.097227	1994	60-64 years	16.4019	16.533	16.3857	16.5492	16.3667	16.5682	16.3428	16.5921	16.2769	16.658
618	Prevalence	16.624	0.0971756	1995	60-64 years	16.5585	16.6895	16.5422	16.7057	16.5233	16.7246	16.4994	16.7485	16.4335	16.8144
619	Prevalence	16.7333	0.0968141	1996	60-64 years	16.668	16.7985	16.6519	16.8147	16.633	16.8336	16.6092	16.8574	16.5435	16.923
620	Prevalence	16.8486	0.096294	1997	60-64 years	16.7837	16.9135	16.7676	16.9296	16.7489	16.9484	16.7252	16.9721	16.6599	17.0373
621	Prevalence	16.948	0.0957524	1998	60-64 years	16.8835	17.0126	16.8675	17.0286	16.8488	17.0472	16.8253	17.0708	16.7604	17.1357
622	Prevalence	17.2028	0.095736	1999	60-64 years	17.1383	17.2674	17.1223	17.2834	17.1037	17.302	17.0801	17.3256	17.0152	17.3905
623	Prevalence	17.671	0.0963542	2000	60-64 years	17.6061	17.736	17.59	17.7521	17.5712	17.7708	17.5475	17.7945	17.4822	17.8599
624	Prevalence	18.0878	0.0969763	2001	60-64 years	18.0225	18.1532	18.0063	18.1694	17.9874	18.1883	17.9635	18.2122	17.8978	18.2779
625	Prevalence	18.3635	0.0973667	2002	60-64 years	18.2978	18.4291	18.2816	18.4454	18.2626	18.4643	18.2386	18.4883	18.1726	18.5543
626	Prevalence	18.5572	0.0975667	2003	60-64 years	18.4915	18.623	18.4752	18.6393	18.4562	18.6583	18.4321	18.6823	18.366	18.7485
627	Prevalence	18.8992	0.098085	2004	60-64 years	18.833	18.9653	18.8167	18.9816	18.7975	19.0008	18.7734	19.0249	18.7069	19.0914
628	Prevalence	19.3333	0.0988336	2005	60-64 years	19.2667	19.3999	19.2502	19.4164	19.2309	19.4357	19.2066	19.46	19.1396	19.527
629	Prevalence	19.5938	0.0985962	2006	60-64 years	19.5274	19.6603	19.5109	19.6768	19.4917	19.696	19.4674	19.7202	19.4006	19.7871
630	Prevalence	19.8205	0.0971297	2007	60-64 years	19.755	19.886	19.7388	19.9022	19.7199	19.9211	19.696	19.945	19.6301	20.0109
631	Prevalence	20.258	0.0961359	2008	60-64 years	20.1933	20.3228	20.1772	20.3389	20.1584	20.3576	20.1348	20.3813	20.0696	20.4465
632	Prevalence	20.4048	0.0938372	2009	60-64 years	20.3416	20.4681	20.3259	20.4837	20.3076	20.502	20.2845	20.5251	20.2209	20.5887
633	Prevalence	20.6439	0.0923523	2010	60-64 years	20.5816	20.7061	20.5662	20.7215	20.5482	20.7395	20.5255	20.7623	20.4629	20.8249
634	Prevalence	20.8412	0.0904618	2011	60-64 years	20.7803	20.9022	20.7652	20.9173	20.7475	20.935	20.7253	20.9572	20.6639	21.0185
635	Prevalence	20.805	0.0887977	2012	60-64 years	20.7452	20.8649	20.7303	20.8797	20.713	20.897	20.6912	20.9189	20.631	20.9791
636	Prevalence	20.5659	0.0866329	2013	60-64 years	20.5075	20.6243	20.493	20.6387	20.4761	20.6556	20.4548	20.677	20.3961	20.7357
637	Prevalence	20.4139	0.0850258	2014	60-64 years	20.3566	20.4712	20.3424	20.4854	20.3258	20.502	20.3049	20.5229	20.2473	20.5806
638	Prevalence	20.389	0.0832756	2015	60-64 years	20.3329	20.4451	20.319	20.459	20.3027	20.4753	20.2822	20.4957	20.2258	20.5522
639	Prevalence	20.5484	0.0825485	2016	60-64 years	20.4927	20.604	20.4789	20.6178	20.4629	20.6339	20.4425	20.6542	20.3866	20.7102
640	Prevalence	20.5913	0.0817766	2017	60-64 years	20.5361	20.6464	20.5225	20.66	20.5065	20.676	20.4864	20.6961	20.431	20.7515
641	Prevalence	20.7083	0.0814153	2018	60-64 years	20.6535	20.7632	20.6399	20.7768	20.624	20.7927	20.604	20.8127	20.5488	20.8679
642	Prevalence	20.7148	0.0810035	2019	60-64 years	20.6603	20.7694	20.6467	20.783	20.6309	20.7988	20.611	20.8187	20.5561	20.8736
643	Prevalence	20.2488	0.0796861	2020	60-64 years	20.1951	20.3026	20.1818	20.3159	20.1663	20.3314	20.1467	20.351	20.0927	20.405
644	Prevalence	20.1177	0.078865	2021	60-64 years	20.0645	20.1708	20.0513	20.184	20.036	20.1994	20.0166	20.2188	19.9631	20.2722
645	Prevalence	21.5357	0.835857	2022	60-64 years	20.9723	22.099	20.8327	22.2386	20.6697	22.4016	20.4641	22.6072	19.8974	23.1739
646	Prevalence	21.7862	0.865242	2023	60-64 years	21.203	22.3694	21.0585	22.5139	20.8898	22.6826	20.677	22.8955	20.0903	23.4821
647	Prevalence	22.0558	0.896026	2024	60-64 years	21.4519	22.6597	21.3023	22.8094	21.1275	22.9841	20.9071	23.2045	20.2996	23.812
648	Prevalence	22.3412	0.928296	2025	60-64 years	21.7155	22.9669	21.5605	23.1219	21.3795	23.3029	21.1511	23.5313	20.5217	24.1607
649	Prevalence	22.6319	0.96206	2026	60-64 years	21.9835	23.2803	21.8228	23.441	21.6352	23.6286	21.3985	23.8653	20.7463	24.5175
650	Prevalence	22.9074	0.996536	2027	60-64 years	22.2357	23.5791	22.0693	23.7455	21.875	23.9398	21.6298	24.185	20.9542	24.8606
651	Prevalence	23.1451	1.0301	2028	60-64 years	22.4508	23.8394	22.2788	24.0114	22.0779	24.2123	21.8245	24.4657	21.1261	25.1641
652	Prevalence	23.3451	1.06256	2029	60-64 years	22.629	24.0613	22.4515	24.2387	22.2443	24.4459	21.9829	24.7073	21.2625	25.4278
653	Prevalence	23.525	1.0949	2030	60-64 years	22.787	24.2629	22.6042	24.4458	22.3907	24.6593	22.1213	24.9286	21.379	25.671
654	Prevalence	23.7137	1.12871	2031	60-64 years	22.9529	24.4744	22.7644	24.6629	22.5443	24.883	22.2667	25.1607	21.5014	25.9259
655	Prevalence	23.9148	1.16424	2032	60-64 years	23.1301	24.6995	22.9356	24.8939	22.7086	25.1209	22.4222	25.4073	21.6329	26.1967
656	Prevalence	24.1172	1.20052	2033	60-64 years	23.308	24.9263	23.1076	25.1268	22.8735	25.3609	22.5781	25.6563	21.7642	26.4702
657	Prevalence	24.3172	1.23725	2034	60-64 years	23.4833	25.1511	23.2767	25.3577	23.0354	25.599	22.731	25.9034	21.8922	26.7422
658	Prevalence	24.5164	1.27462	2035	60-64 years	23.6573	25.3755	23.4444	25.5883	23.1959	25.8369	22.8823	26.1504	22.0181	27.0146
659	Prevalence	24.7228	1.31333	2036	60-64 years	23.8376	25.608	23.6183	25.8273	23.3622	26.0834	23.0391	26.4065	22.1487	27.2969
660	Prevalence	24.9485	1.35415	2037	60-64 years	24.0358	25.8612	23.8097	26.0874	23.5456	26.3514	23.2125	26.6846	22.2944	27.6027
661	Prevalence	25.1999	1.39707	2038	60-64 years	24.2583	26.1415	24.025	26.3748	23.7525	26.6473	23.4088	26.9909	22.4616	27.9382
662	Prevalence	25.4863	1.44261	2039	60-64 years	24.514	26.4586	24.2731	26.6996	23.9918	26.9809	23.6369	27.3357	22.6588	28.3138
663	Prevalence	25.8169	1.49153	2040	60-64 years	24.8116	26.8222	24.5625	27.0713	24.2717	27.3622	23.9048	27.7291	22.8935	28.7403
664	Prevalence	17.6202	0.117575	1990	65-69 years	17.541	17.6995	17.5214	17.7191	17.4984	17.742	17.4695	17.771	17.3898	17.8507
665	Prevalence	17.7042	0.116096	1991	65-69 years	17.626	17.7825	17.6066	17.8019	17.584	17.8245	17.5554	17.8531	17.4767	17.9318
666	Prevalence	17.8039	0.114744	1992	65-69 years	17.7266	17.8812	17.7074	17.9004	17.685	17.9228	17.6568	17.951	17.579	18.0288
667	Prevalence	17.8795	0.113383	1993	65-69 years	17.8031	17.9559	17.7841	17.9749	17.762	17.997	17.7341	18.0249	17.6573	18.1017
668	Prevalence	18.1913	0.112898	1994	65-69 years	18.1152	18.2674	18.0964	18.2863	18.0744	18.3083	18.0466	18.3361	17.97	18.4126
669	Prevalence	18.5762	0.11287	1995	65-69 years	18.5002	18.6523	18.4813	18.6712	18.4593	18.6932	18.4315	18.7209	18.355	18.7975
670	Prevalence	18.8613	0.112656	1996	65-69 years	18.7854	18.9372	18.7666	18.9561	18.7446	18.978	18.7169	19.0057	18.6405	19.0821
671	Prevalence	19.0538	0.112448	1997	65-69 years	18.978	19.1296	18.9592	19.1483	18.9373	19.1703	18.9096	19.1979	18.8334	19.2742
672	Prevalence	19.2475	0.112357	1998	65-69 years	19.1718	19.3233	19.153	19.342	19.1311	19.3639	19.1035	19.3916	19.0273	19.4677
673	Prevalence	19.5969	0.112764	1999	65-69 years	19.5209	19.6729	19.502	19.6917	19.4801	19.7137	19.4523	19.7414	19.3759	19.8179
674	Prevalence	20.1808	0.113716	2000	65-69 years	20.1042	20.2575	20.0852	20.2765	20.063	20.2986	20.0351	20.3266	19.958	20.4037
675	Prevalence	20.6021	0.113946	2001	65-69 years	20.5253	20.6789	20.5063	20.698	20.4841	20.7202	20.4561	20.7482	20.3788	20.8255
676	Prevalence	20.7736	0.113247	2002	65-69 years	20.6973	20.85	20.6784	20.8689	20.6563	20.891	20.6285	20.9188	20.5517	20.9956
677	Prevalence	20.7683	0.112097	2003	65-69 years	20.6928	20.8439	20.674	20.8626	20.6522	20.8844	20.6246	20.912	20.5486	20.988
678	Prevalence	20.8614	0.111337	2004	65-69 years	20.7863	20.9364	20.7677	20.955	20.746	20.9767	20.7186	21.0041	20.6431	21.0796
679	Prevalence	21.0457	0.110881	2005	65-69 years	20.971	21.1205	20.9525	21.139	20.9309	21.1606	20.9036	21.1879	20.8284	21.2631
680	Prevalence	21.1692	0.110431	2006	65-69 years	21.0948	21.2437	21.0764	21.2621	21.0548	21.2836	21.0277	21.3108	20.9528	21.3857
681	Prevalence	21.2919	0.110159	2007	65-69 years	21.2176	21.3661	21.1992	21.3845	21.1778	21.406	21.1507	21.4331	21.076	21.5078
682	Prevalence	21.6934	0.110636	2008	65-69 years	21.6188	21.7679	21.6003	21.7864	21.5788	21.808	21.5515	21.8352	21.4765	21.9102
683	Prevalence	22.0607	0.110933	2009	65-69 years	21.986	22.1355	21.9674	22.154	21.9458	22.1757	21.9185	22.203	21.8433	22.2782
684	Prevalence	22.4618	0.111338	2010	65-69 years	22.3867	22.5368	22.3681	22.5554	22.3464	22.5771	22.319	22.6045	22.2435	22.68
685	Prevalence	22.8322	0.111104	2011	65-69 years	22.7573	22.9071	22.7387	22.9256	22.7171	22.9473	22.6897	22.9746	22.6144	23.0499
686	Prevalence	23.1876	0.109524	2012	65-69 years	23.1138	23.2614	23.0955	23.2797	23.0741	23.3011	23.0472	23.328	22.9729	23.4023
687	Prevalence	23.2695	0.107287	2013	65-69 years	23.1971	23.3418	23.1792	23.3597	23.1583	23.3806	23.1319	23.407	23.0592	23.4797
688	Prevalence	23.4822	0.104716	2014	65-69 years	23.4116	23.5528	23.3941	23.5703	23.3737	23.5907	23.348	23.6164	23.277	23.6874
689	Prevalence	23.8236	0.103141	2015	65-69 years	23.7541	23.8931	23.7369	23.9104	23.7168	23.9305	23.6914	23.9558	23.6215	24.0258
690	Prevalence	24.0202	0.100894	2016	65-69 years	23.9522	24.0882	23.9354	24.1051	23.9157	24.1248	23.8909	24.1496	23.8225	24.218
691	Prevalence	23.8414	0.0987102	2017	65-69 years	23.7749	23.908	23.7584	23.9245	23.7392	23.9437	23.7149	23.968	23.648	24.0349
692	Prevalence	23.7428	0.0966437	2018	65-69 years	23.6776	23.8079	23.6615	23.824	23.6426	23.8429	23.6189	23.8667	23.5533	23.9322
693	Prevalence	23.5272	0.094758	2019	65-69 years	23.4633	23.591	23.4475	23.6068	23.429	23.6253	23.4057	23.6486	23.3414	23.7129
694	Prevalence	22.95	0.0917557	2020	65-69 years	22.8882	23.0119	22.8729	23.0272	22.855	23.0451	22.8324	23.0677	22.7702	23.1299
695	Prevalence	22.9697	0.0907624	2021	65-69 years	22.9085	23.0309	22.8934	23.046	22.8757	23.0637	22.8533	23.0861	22.7918	23.1476
696	Prevalence	24.2989	0.943131	2022	65-69 years	23.6632	24.9346	23.5057	25.0921	23.3218	25.276	23.0898	25.508	22.4504	26.1474
697	Prevalence	24.5127	0.973524	2023	65-69 years	23.8566	25.1689	23.694	25.3315	23.5042	25.5213	23.2647	25.7608	22.6046	26.4209
698	Prevalence	24.7371	1.00497	2024	65-69 years	24.0598	25.4145	23.8919	25.5823	23.696	25.7783	23.4487	26.0255	22.7674	26.7068
699	Prevalence	24.9703	1.03756	2025	65-69 years	24.271	25.6696	24.0977	25.8429	23.8954	26.0452	23.6401	26.3004	22.9367	27.0039
700	Prevalence	25.2202	1.07208	2026	65-69 years	24.4976	25.9427	24.3185	26.1218	24.1095	26.3308	23.8458	26.5946	23.1189	27.3214
701	Prevalence	25.4949	1.10902	2027	65-69 years	24.7474	26.2424	24.5622	26.4276	24.346	26.6438	24.0732	26.9167	23.3212	27.6686
702	Prevalence	25.7918	1.14782	2028	65-69 years	25.0181	26.5654	24.8264	26.7571	24.6026	26.9809	24.3203	27.2633	23.542	28.0415
703	Prevalence	26.1112	1.18846	2029	65-69 years	25.3102	26.9122	25.1117	27.1107	24.8799	27.3424	24.5876	27.6348	23.7818	28.4406
704	Prevalence	26.4493	1.23102	2030	65-69 years	25.6196	27.279	25.414	27.4846	25.174	27.7246	24.8711	28.0275	24.0365	28.8621
705	Prevalence	26.7937	1.27535	2031	65-69 years	25.9341	27.6533	25.7211	27.8663	25.4724	28.115	25.1587	28.4287	24.294	29.2934
706	Prevalence	27.1201	1.3204	2032	65-69 years	26.2302	28.0101	26.0097	28.2306	25.7522	28.4881	25.4274	28.8129	24.5322	29.7081
707	Prevalence	27.4019	1.36412	2033	65-69 years	26.4824	28.3213	26.2546	28.5491	25.9886	28.8151	25.6531	29.1507	24.7282	30.0756
708	Prevalence	27.6389	1.40627	2034	65-69 years	26.6911	28.5868	26.4563	28.8216	26.182	29.0958	25.8361	29.4418	24.8826	30.3952
709	Prevalence	27.8521	1.44803	2035	65-69 years	26.8762	28.8281	26.6344	29.0699	26.352	29.3523	25.9958	29.7085	25.014	30.6903
710	Prevalence	28.0758	1.49143	2036	65-69 years	27.0706	29.0811	26.8215	29.3301	26.5307	29.621	26.1638	29.9878	25.1526	30.999
711	Prevalence	28.3142	1.5368	2037	65-69 years	27.2784	29.35	27.0218	29.6067	26.7221	29.9063	26.344	30.2844	25.3021	31.3263
712	Prevalence	28.5542	1.583	2038	65-69 years	27.4872	29.6211	27.2229	29.8855	26.9142	30.1941	26.5248	30.5836	25.4515	31.6568
713	Prevalence	28.7913	1.62964	2039	65-69 years	27.6929	29.8896	27.4207	30.1618	27.103	30.4796	26.7021	30.8805	25.5972	31.9854
714	Prevalence	29.0274	1.67695	2040	65-69 years	27.8971	30.1576	27.6171	30.4377	27.2901	30.7647	26.8775	31.1772	25.7405	32.3142
715	Prevalence	17.5259	0.140715	1990	70-74 years	17.431	17.6207	17.4075	17.6442	17.3801	17.6716	17.3455	17.7063	17.2501	17.8017
716	Prevalence	17.7551	0.139213	1991	70-74 years	17.6613	17.849	17.6381	17.8722	17.6109	17.8994	17.5767	17.9336	17.4823	18.028
717	Prevalence	18.0496	0.137649	1992	70-74 years	17.9568	18.1423	17.9338	18.1653	17.9069	18.1922	17.8731	18.226	17.7798	18.3193
718	Prevalence	18.5019	0.136591	1993	70-74 years	18.4098	18.5939	18.387	18.6167	18.3604	18.6434	18.3267	18.677	18.2341	18.7696
719	Prevalence	19.1879	0.136581	1994	70-74 years	19.0958	19.2799	19.073	19.3027	19.0464	19.3294	19.0128	19.363	18.9202	19.4556
720	Prevalence	19.6639	0.136025	1995	70-74 years	19.5722	19.7555	19.5495	19.7782	19.5229	19.8048	19.4895	19.8382	19.3972	19.9305
721	Prevalence	19.953	0.134982	1996	70-74 years	19.862	20.044	19.8395	20.0665	19.8132	20.0929	19.78	20.1261	19.6885	20.2176
722	Prevalence	20.2297	0.133897	1997	70-74 years	20.1395	20.32	20.1171	20.3423	20.091	20.3684	20.0581	20.4014	19.9673	20.4922
723	Prevalence	20.5237	0.132895	1998	70-74 years	20.4341	20.6133	20.4119	20.6355	20.386	20.6614	20.3533	20.6941	20.2632	20.7842
724	Prevalence	20.9518	0.132409	1999	70-74 years	20.8626	21.0411	20.8405	21.0632	20.8147	21.089	20.7821	21.1216	20.6923	21.2114
725	Prevalence	21.6897	0.133133	2000	70-74 years	21.6	21.7794	21.5777	21.8017	21.5518	21.8276	21.519	21.8604	21.4288	21.9507
726	Prevalence	22.3081	0.133572	2001	70-74 years	22.2181	22.3981	22.1958	22.4204	22.1697	22.4465	22.1368	22.4793	22.0463	22.5699
727	Prevalence	22.8943	0.134216	2002	70-74 years	22.8038	22.9847	22.7814	23.0071	22.7552	23.0333	22.7222	23.0663	22.6312	23.1573
728	Prevalence	23.0445	0.133665	2003	70-74 years	22.9544	23.1345	22.932	23.1569	22.906	23.1829	22.8731	23.2158	22.7825	23.3064
729	Prevalence	23.4143	0.133786	2004	70-74 years	23.3241	23.5044	23.3018	23.5268	23.2757	23.5529	23.2428	23.5858	23.152	23.6765
730	Prevalence	23.7476	0.133622	2005	70-74 years	23.6575	23.8377	23.6352	23.86	23.6092	23.886	23.5763	23.9189	23.4857	24.0095
731	Prevalence	23.7903	0.13234	2006	70-74 years	23.7011	23.8795	23.679	23.9016	23.6532	23.9274	23.6206	23.9599	23.5309	24.0497
732	Prevalence	23.8917	0.130994	2007	70-74 years	23.8034	23.98	23.7815	24.0019	23.756	24.0274	23.7238	24.0596	23.6349	24.1484
733	Prevalence	24.2246	0.13036	2008	70-74 years	24.1367	24.3124	24.1149	24.3342	24.0895	24.3596	24.0574	24.3917	23.9691	24.4801
734	Prevalence	24.1877	0.128864	2009	70-74 years	24.1008	24.2745	24.0793	24.2961	24.0542	24.3212	24.0225	24.3529	23.9351	24.4403
735	Prevalence	24.353	0.128001	2010	70-74 years	24.2667	24.4392	24.2453	24.4606	24.2203	24.4856	24.1889	24.517	24.1021	24.6038
736	Prevalence	24.7427	0.127938	2011	70-74 years	24.6565	24.829	24.6351	24.8503	24.6102	24.8753	24.5787	24.9068	24.492	24.9935
737	Prevalence	25.1173	0.128058	2012	70-74 years	25.031	25.2036	25.0096	25.225	24.9846	25.25	24.9531	25.2815	24.8663	25.3683
738	Prevalence	25.527	0.128273	2013	70-74 years	25.4406	25.6135	25.4191	25.6349	25.3941	25.6599	25.3626	25.6915	25.2756	25.7784
739	Prevalence	26.1748	0.128966	2014	70-74 years	26.0879	26.2618	26.0664	26.2833	26.0412	26.3085	26.0095	26.3402	25.9221	26.4276
740	Prevalence	26.721	0.129428	2015	70-74 years	26.6338	26.8083	26.6122	26.8299	26.587	26.8551	26.5551	26.887	26.4674	26.9747
741	Prevalence	26.9877	0.128574	2016	70-74 years	26.901	27.0743	26.8795	27.0958	26.8545	27.1209	26.8228	27.1525	26.7357	27.2397
742	Prevalence	27.2692	0.126246	2017	70-74 years	27.1841	27.3543	27.163	27.3754	27.1384	27.4	27.1074	27.431	27.0218	27.5166
743	Prevalence	27.5946	0.124089	2018	70-74 years	27.511	27.6782	27.4903	27.699	27.4661	27.7232	27.4355	27.7537	27.3514	27.8378
744	Prevalence	27.7099	0.12073	2019	70-74 years	27.6285	27.7913	27.6084	27.8114	27.5848	27.835	27.5551	27.8647	27.4733	27.9465
745	Prevalence	27.5717	0.117829	2020	70-74 years	27.4922	27.6511	27.4726	27.6708	27.4496	27.6937	27.4206	27.7227	27.3407	27.8026
746	Prevalence	27.797	0.115513	2021	70-74 years	27.7192	27.8749	27.6999	27.8942	27.6774	27.9167	27.6489	27.9451	27.5706	28.0234
747	Prevalence	27.971	1.08571	2022	70-74 years	27.2392	28.7027	27.0579	28.8841	26.8462	29.0958	26.5791	29.3628	25.843	30.099
748	Prevalence	28.0679	1.11476	2023	70-74 years	27.3166	28.8193	27.1304	29.0054	26.913	29.2228	26.6388	29.497	25.883	30.2528
749	Prevalence	28.1679	1.14449	2024	70-74 years	27.3965	28.9393	27.2054	29.1304	26.9822	29.3536	26.7007	29.6351	25.9247	30.4111
750	Prevalence	28.3019	1.17621	2025	70-74 years	27.5091	29.0947	27.3127	29.2911	27.0833	29.5205	26.794	29.8098	25.9965	30.6073
751	Prevalence	28.4894	1.21117	2026	70-74 years	27.673	29.3057	27.4708	29.508	27.2346	29.7441	26.9366	30.0421	26.1155	30.8633
752	Prevalence	28.7202	1.24933	2027	70-74 years	27.8782	29.5623	27.6695	29.7709	27.4259	30.0145	27.1186	30.3219	26.2715	31.1689
753	Prevalence	28.9732	1.2894	2028	70-74 years	28.1042	29.8423	27.8889	30.0576	27.6374	30.3091	27.3202	30.6263	26.446	31.5005
754	Prevalence	29.2387	1.33083	2029	70-74 years	28.3417	30.1357	28.1195	30.3579	27.86	30.6174	27.5326	30.9448	26.6303	31.8471
755	Prevalence	29.5146	1.37372	2030	70-74 years	28.5887	30.4405	28.3593	30.6699	28.0914	30.9378	27.7535	31.2757	26.8221	32.2071
756	Prevalence	29.8102	1.41895	2031	70-74 years	28.8539	30.7666	28.6169	31.0036	28.3402	31.2803	27.9911	31.6293	27.0291	32.5914
757	Prevalence	30.1353	1.46714	2032	70-74 years	29.1464	31.1242	28.9014	31.3692	28.6153	31.6553	28.2544	32.0162	27.2597	33.0109
758	Prevalence	30.4865	1.51763	2033	70-74 years	29.4636	31.5094	29.2102	31.7628	28.9142	32.0588	28.5409	32.4321	27.5119	33.4611
759	Prevalence	30.8644	1.57039	2034	70-74 years	29.8059	31.9228	29.5437	32.1851	29.2375	32.4913	28.8511	32.8776	27.7864	33.9424
760	Prevalence	31.2644	1.62545	2035	70-74 years	30.1688	32.3599	29.8974	32.6314	29.5804	32.9483	29.1805	33.3482	28.0785	34.4502
761	Prevalence	31.6718	1.68251	2036	70-74 years	30.5378	32.8058	30.2568	33.0868	29.9287	33.4149	29.5148	33.8288	28.3741	34.9695
762	Prevalence	32.058	1.74015	2037	70-74 years	30.8851	33.2308	30.5945	33.5214	30.2552	33.8608	29.8271	34.2889	28.6473	35.4687
763	Prevalence	32.3913	1.79585	2038	70-74 years	31.1809	33.6017	30.881	33.9016	30.5308	34.2518	30.089	34.6936	28.8715	35.9112
764	Prevalence	32.6719	1.84932	2039	70-74 years	31.4254	33.9183	31.1166	34.2272	30.756	34.5878	30.3011	35.0427	29.0472	36.2966
765	Prevalence	32.9243	1.90207	2040	70-74 years	31.6423	34.2063	31.3246	34.5239	30.9537	34.8948	30.4858	35.3627	29.1962	36.6523
766	Prevalence	15.2603	0.152103	1990	75-79 years	15.1578	15.3628	15.1324	15.3882	15.1027	15.4179	15.0653	15.4553	14.9622	15.5584
767	Prevalence	15.6857	0.153993	1991	75-79 years	15.5819	15.7894	15.5562	15.8152	15.5261	15.8452	15.4882	15.8831	15.3838	15.9875
768	Prevalence	15.9537	0.155354	1992	75-79 years	15.849	16.0584	15.823	16.0843	15.7927	16.1146	15.7545	16.1528	15.6492	16.2582
769	Prevalence	16.256	0.156995	1993	75-79 years	16.1502	16.3618	16.124	16.388	16.0934	16.4186	16.0547	16.4573	15.9483	16.5637
770	Prevalence	16.7319	0.158753	1994	75-79 years	16.6249	16.8389	16.5984	16.8654	16.5674	16.8963	16.5284	16.9354	16.4207	17.043
771	Prevalence	17.3247	0.159785	1995	75-79 years	17.2171	17.4324	17.1904	17.4591	17.1592	17.4903	17.1199	17.5296	17.0116	17.6379
772	Prevalence	17.6331	0.158353	1996	75-79 years	17.5264	17.7399	17.4999	17.7663	17.4691	17.7972	17.4301	17.8361	17.3227	17.9435
773	Prevalence	18.1538	0.157449	1997	75-79 years	18.0477	18.2599	18.0214	18.2862	17.9907	18.3169	17.952	18.3556	17.8452	18.4624
774	Prevalence	18.9403	0.157498	1998	75-79 years	18.8342	19.0465	18.8079	19.0728	18.7772	19.1035	18.7384	19.1422	18.6316	19.249
775	Prevalence	19.955	0.15857	1999	75-79 years	19.8482	20.0619	19.8217	20.0884	19.7908	20.1193	19.7517	20.1583	19.6442	20.2658
776	Prevalence	20.9549	0.159717	2000	75-79 years	20.8473	21.0626	20.8206	21.0893	20.7895	21.1204	20.7502	21.1597	20.6419	21.268
777	Prevalence	21.5951	0.159548	2001	75-79 years	21.4876	21.7026	21.4609	21.7293	21.4298	21.7604	21.3905	21.7996	21.2824	21.9078
778	Prevalence	21.9553	0.158268	2002	75-79 years	21.8486	22.062	21.8222	22.0884	21.7913	22.1193	21.7524	22.1582	21.6451	22.2655
779	Prevalence	21.9713	0.155755	2003	75-79 years	21.8663	22.0763	21.8403	22.1023	21.8099	22.1327	21.7716	22.171	21.666	22.2766
780	Prevalence	22.2921	0.154486	2004	75-79 years	22.188	22.3962	22.1622	22.422	22.1321	22.4522	22.0941	22.4902	21.9893	22.5949
781	Prevalence	22.7043	0.15382	2005	75-79 years	22.6006	22.8079	22.5749	22.8336	22.5449	22.8636	22.5071	22.9015	22.4028	23.0058
782	Prevalence	22.8482	0.152326	2006	75-79 years	22.7455	22.9509	22.7201	22.9763	22.6904	23.006	22.6529	23.0435	22.5496	23.1467
783	Prevalence	23.3375	0.152331	2007	75-79 years	23.2348	23.4401	23.2093	23.4656	23.1796	23.4953	23.1422	23.5327	23.0389	23.636
784	Prevalence	23.7881	0.152299	2008	75-79 years	23.6854	23.8907	23.66	23.9161	23.6303	23.9458	23.5928	23.9833	23.4895	24.0866
785	Prevalence	24.0723	0.15171	2009	75-79 years	23.97	24.1745	23.9447	24.1998	23.9151	24.2294	23.8778	24.2667	23.7749	24.3696
786	Prevalence	24.4548	0.151243	2010	75-79 years	24.3528	24.5567	24.3276	24.582	24.2981	24.6114	24.2609	24.6487	24.1583	24.7512
787	Prevalence	24.9864	0.150981	2011	75-79 years	24.8847	25.0882	24.8595	25.1134	24.83	25.1428	24.7929	25.18	24.6905	25.2823
788	Prevalence	25.2785	0.149739	2012	75-79 years	25.1776	25.3794	25.1526	25.4044	25.1234	25.4336	25.0865	25.4705	24.985	25.572
789	Prevalence	25.4634	0.14826	2013	75-79 years	25.3635	25.5634	25.3387	25.5881	25.3098	25.617	25.2734	25.6535	25.1728	25.754
790	Prevalence	25.8898	0.147694	2014	75-79 years	25.7903	25.9894	25.7656	26.014	25.7368	26.0428	25.7005	26.0792	25.6003	26.1793
791	Prevalence	26.3578	0.147309	2015	75-79 years	26.2585	26.4571	26.2339	26.4817	26.2052	26.5104	26.1689	26.5466	26.069	26.6465
792	Prevalence	26.7539	0.146909	2016	75-79 years	26.6548	26.8529	26.6303	26.8774	26.6017	26.9061	26.5655	26.9422	26.4659	27.0418
793	Prevalence	27.0563	0.146524	2017	75-79 years	26.9576	27.1551	26.9331	27.1796	26.9045	27.2081	26.8685	27.2442	26.7691	27.3435
794	Prevalence	27.4692	0.146472	2018	75-79 years	27.3705	27.5679	27.346	27.5924	27.3174	27.6209	27.2814	27.657	27.1821	27.7563
795	Prevalence	27.9608	0.146552	2019	75-79 years	27.862	28.0596	27.8376	28.0841	27.809	28.1126	27.7729	28.1487	27.6736	28.2481
796	Prevalence	28.0442	0.145837	2020	75-79 years	27.9459	28.1425	27.9215	28.1668	27.8931	28.1953	27.8572	28.2312	27.7584	28.33
797	Prevalence	28.1126	0.144662	2021	75-79 years	28.0151	28.2101	27.9909	28.2342	27.9627	28.2624	27.9271	28.298	27.829	28.3961
798	Prevalence	28.2436	1.09663	2022	75-79 years	27.5044	28.9827	27.3213	29.1658	27.1075	29.3797	26.8377	29.6495	26.0942	30.393
799	Prevalence	28.5973	1.13627	2023	75-79 years	27.8315	29.3632	27.6417	29.5529	27.4202	29.7745	27.1406	30.054	26.3702	30.8244
800	Prevalence	28.9089	1.17507	2024	75-79 years	28.1169	29.7009	27.9207	29.8971	27.6915	30.1263	27.4025	30.4154	26.6058	31.2121
801	Prevalence	29.1631	1.21241	2025	75-79 years	28.3459	29.9803	28.1435	30.1827	27.907	30.4191	27.6088	30.7174	26.7868	31.5394
802	Prevalence	29.3576	1.24847	2026	75-79 years	28.5161	30.1991	28.3076	30.4076	28.0642	30.651	27.7571	30.9581	26.9106	31.8046
803	Prevalence	29.4933	1.28328	2027	75-79 years	28.6284	30.3582	28.414	30.5725	28.1638	30.8228	27.8481	31.1385	26.9781	32.0085
804	Prevalence	29.5958	1.3174	2028	75-79 years	28.7079	30.4837	28.4879	30.7037	28.231	30.9606	27.9069	31.2847	27.0137	32.1779
805	Prevalence	29.7015	1.35227	2029	75-79 years	28.79	30.6129	28.5642	30.8387	28.3005	31.1024	27.9679	31.4351	27.051	32.3519
806	Prevalence	29.8431	1.38945	2030	75-79 years	28.9066	30.7796	28.6745	31.0116	28.4036	31.2825	28.0618	31.6243	27.1197	32.5664
807	Prevalence	30.041	1.43029	2031	75-79 years	29.077	31.005	28.8382	31.2439	28.5592	31.5228	28.2074	31.8747	27.2377	32.8444
808	Prevalence	30.2848	1.47468	2032	75-79 years	29.2908	31.2787	29.0446	31.525	28.757	31.8125	28.3942	32.1753	27.3944	33.1751
809	Prevalence	30.5519	1.52114	2033	75-79 years	29.5266	31.5771	29.2726	31.8312	28.976	32.1278	28.6018	32.502	27.5705	33.5333
810	Prevalence	30.8321	1.56902	2034	75-79 years	29.7746	31.8896	29.5126	32.1517	29.2066	32.4576	28.8206	32.8436	27.7568	33.9074
811	Prevalence	31.1234	1.6184	2035	75-79 years	30.0326	32.2142	29.7623	32.4844	29.4467	32.8	29.0486	33.1982	27.9513	34.2954
812	Prevalence	31.4354	1.6702	2036	75-79 years	30.3097	32.5612	30.0308	32.8401	29.7051	33.1658	29.2942	33.5766	28.1619	34.709
813	Prevalence	31.7785	1.72515	2037	75-79 years	30.6158	32.9413	30.3277	33.2294	29.9913	33.5658	29.5669	33.9902	28.3972	35.1598
814	Prevalence	32.1492	1.78261	2038	75-79 years	30.9477	33.3507	30.65	33.6484	30.3024	33.996	29.8639	34.4345	28.6553	35.6431
815	Prevalence	32.548	1.84256	2039	75-79 years	31.3062	33.7899	30.9984	34.0976	30.6391	34.4569	30.1859	34.9102	28.9366	36.1595
816	Prevalence	32.9702	1.905	2040	75-79 years	31.6862	34.2541	31.3681	34.5723	30.9966	34.9438	30.528	35.4124	29.2364	36.704
817	Prevalence	13.0045	0.179148	1990	80-84 years	12.8838	13.1253	12.8539	13.1552	12.8189	13.1901	12.7749	13.2342	12.6534	13.3557
818	Prevalence	13.6358	0.181275	1991	80-84 years	13.5136	13.758	13.4833	13.7882	13.448	13.8236	13.4034	13.8682	13.2805	13.9911
819	Prevalence	14.1427	0.182678	1992	80-84 years	14.0196	14.2658	13.9891	14.2963	13.9535	14.332	13.9085	14.3769	13.7847	14.5008
820	Prevalence	14.3723	0.182004	1993	80-84 years	14.2497	14.495	14.2193	14.5254	14.1838	14.5609	14.139	14.6057	14.0156	14.7291
821	Prevalence	15.119	0.185278	1994	80-84 years	14.9941	15.2439	14.9632	15.2748	14.9271	15.311	14.8815	15.3565	14.7559	15.4821
822	Prevalence	16.1457	0.190691	1995	80-84 years	16.0172	16.2742	15.9853	16.3061	15.9481	16.3432	15.9012	16.3901	15.7719	16.5194
823	Prevalence	16.6881	0.193748	1996	80-84 years	16.5575	16.8186	16.5251	16.851	16.4873	16.8888	16.4397	16.9364	16.3083	17.0678
824	Prevalence	17.1859	0.196703	1997	80-84 years	17.0534	17.3185	17.0205	17.3514	16.9821	17.3897	16.9338	17.4381	16.8004	17.5715
825	Prevalence	17.7678	0.200061	1998	80-84 years	17.6329	17.9026	17.5995	17.936	17.5605	17.975	17.5113	18.0242	17.3756	18.1599
826	Prevalence	18.559	0.203485	1999	80-84 years	18.4219	18.6962	18.3879	18.7302	18.3482	18.7698	18.2982	18.8199	18.1602	18.9579
827	Prevalence	19.8369	0.207712	2000	80-84 years	19.6969	19.9769	19.6622	20.0115	19.6217	20.0521	19.5706	20.1031	19.4297	20.244
828	Prevalence	20.4803	0.206793	2001	80-84 years	20.3409	20.6196	20.3064	20.6542	20.266	20.6945	20.2152	20.7454	20.075	20.8856
829	Prevalence	21.052	0.204964	2002	80-84 years	20.9138	21.1901	20.8796	21.2244	20.8396	21.2643	20.7892	21.3147	20.6502	21.4537
830	Prevalence	21.5362	0.20262	2003	80-84 years	21.3997	21.6728	21.3658	21.7066	21.3263	21.7462	21.2765	21.796	21.1391	21.9334
831	Prevalence	22.3635	0.202241	2004	80-84 years	22.2272	22.4998	22.1934	22.5336	22.154	22.573	22.1042	22.6228	21.9671	22.7599
832	Prevalence	22.7753	0.200184	2005	80-84 years	22.6404	22.9102	22.607	22.9437	22.5679	22.9827	22.5187	23.032	22.383	23.1677
833	Prevalence	23.0956	0.197967	2006	80-84 years	22.9622	23.2291	22.9292	23.2621	22.8906	23.3007	22.8419	23.3494	22.7076	23.4837
834	Prevalence	23.6017	0.196494	2007	80-84 years	23.4693	23.7342	23.4365	23.767	23.3982	23.8053	23.3498	23.8536	23.2166	23.9869
835	Prevalence	24.1186	0.195089	2008	80-84 years	23.9871	24.2501	23.9545	24.2827	23.9165	24.3207	23.8685	24.3687	23.7362	24.501
836	Prevalence	24.7776	0.194386	2009	80-84 years	24.6466	24.9086	24.6142	24.9411	24.5762	24.979	24.5284	25.0268	24.3966	25.1586
837	Prevalence	25.3148	0.193508	2010	80-84 years	25.1843	25.4452	25.152	25.4775	25.1143	25.5152	25.0667	25.5628	24.9355	25.694
838	Prevalence	26.2953	0.19441	2011	80-84 years	26.1642	26.4263	26.1318	26.4588	26.0938	26.4967	26.046	26.5445	25.9142	26.6763
839	Prevalence	27.4407	0.196224	2012	80-84 years	27.3084	27.573	27.2757	27.6057	27.2374	27.644	27.1891	27.6923	27.0561	27.8253
840	Prevalence	28.0163	0.195946	2013	80-84 years	27.8842	28.1484	27.8515	28.1811	27.8133	28.2193	27.7651	28.2675	27.6322	28.4004
841	Prevalence	28.901	0.196746	2014	80-84 years	28.7684	29.0336	28.7356	29.0665	28.6972	29.1049	28.6488	29.1533	28.5154	29.2867
842	Prevalence	30.0343	0.19804	2015	80-84 years	29.9008	30.1678	29.8677	30.2008	29.8291	30.2395	29.7804	30.2882	29.6461	30.4225
843	Prevalence	30.7198	0.197365	2016	80-84 years	30.5868	30.8529	30.5539	30.8858	30.5154	30.9243	30.4668	30.9729	30.333	31.1067
844	Prevalence	30.9569	0.194929	2017	80-84 years	30.8255	31.0883	30.7929	31.1208	30.7549	31.1588	30.707	31.2068	30.5748	31.3389
845	Prevalence	31.1898	0.192651	2018	80-84 years	31.06	31.3197	31.0278	31.3518	30.9902	31.3894	30.9428	31.4368	30.8122	31.5674
846	Prevalence	31.5354	0.191044	2019	80-84 years	31.4067	31.6642	31.3748	31.6961	31.3375	31.7334	31.2905	31.7804	31.161	31.9099
847	Prevalence	31.0279	0.187264	2020	80-84 years	30.9017	31.1541	30.8704	31.1854	30.8339	31.2219	30.7879	31.268	30.6609	31.395
848	Prevalence	31.0381	0.185933	2021	80-84 years	30.9128	31.1634	30.8817	31.1944	30.8454	31.2307	30.7997	31.2764	30.6736	31.4025
849	Prevalence	30.0543	1.16782	2022	80-84 years	29.2672	30.8414	29.0721	31.0364	28.8444	31.2641	28.5571	31.5514	27.7654	32.3432
850	Prevalence	30.4168	1.20925	2023	80-84 years	29.6018	31.2319	29.3999	31.4338	29.1641	31.6696	28.8666	31.9671	28.0467	32.787
851	Prevalence	30.8216	1.25331	2024	80-84 years	29.9768	31.6663	29.7675	31.8756	29.5231	32.12	29.2148	32.4283	28.3651	33.2781
852	Prevalence	31.2471	1.29948	2025	80-84 years	30.3712	32.1229	30.1542	32.3399	29.9008	32.5933	29.5811	32.913	28.7001	33.794
853	Prevalence	31.6846	1.34794	2026	80-84 years	30.7761	32.5931	30.551	32.8182	30.2881	33.0811	29.9566	33.4127	29.0426	34.3266
854	Prevalence	32.1155	1.39808	2027	80-84 years	31.1732	33.0578	30.9398	33.2913	30.6671	33.5639	30.3232	33.9079	29.3753	34.8558
855	Prevalence	32.5181	1.4483	2028	80-84 years	31.5419	33.4942	31.3001	33.7361	31.0176	34.0185	30.6614	34.3748	29.6794	35.3567
856	Prevalence	32.8727	1.49744	2029	80-84 years	31.8634	33.882	31.6133	34.132	31.3213	34.424	30.953	34.7924	29.9377	35.8077
857	Prevalence	33.162	1.54468	2030	80-84 years	32.1209	34.2032	31.863	34.4611	31.5617	34.7623	31.1818	35.1423	30.1345	36.1896
858	Prevalence	33.3836	1.59013	2031	80-84 years	32.3118	34.4553	32.0463	34.7209	31.7362	35.0309	31.345	35.4221	30.2669	36.5002
859	Prevalence	33.5382	1.63375	2032	80-84 years	32.437	34.6393	32.1642	34.9122	31.8456	35.2307	31.4437	35.6326	30.336	36.7403
860	Prevalence	33.6551	1.67629	2033	80-84 years	32.5253	34.7849	32.2453	35.0648	31.9184	35.3917	31.5061	35.8041	30.3696	36.9406
861	Prevalence	33.7756	1.71957	2034	80-84 years	32.6166	34.9346	32.3294	35.2218	31.9941	35.5571	31.5711	35.9801	30.4052	37.146
862	Prevalence	33.937	1.76554	2035	80-84 years	32.747	35.1269	32.4521	35.4218	32.1079	35.7661	31.6735	36.2004	30.4765	37.3974
863	Prevalence	34.1624	1.81583	2036	80-84 years	32.9386	35.3863	32.6353	35.6896	32.2812	36.0436	31.8346	36.4903	30.6034	37.7215
864	Prevalence	34.44	1.87025	2037	80-84 years	33.1794	35.7005	32.8671	36.0129	32.5024	36.3775	32.0423	36.8376	30.7743	38.1057
865	Prevalence	34.7441	1.92707	2038	80-84 years	33.4452	36.0429	33.1234	36.3648	32.7476	36.7405	32.2736	37.2146	30.967	38.5211
866	Prevalence	35.0631	1.98553	2039	80-84 years	33.7249	36.4014	33.3933	36.733	33.0061	37.1201	32.5177	37.6086	31.1715	38.9548
867	Prevalence	35.3947	2.04569	2040	80-84 years	34.0159	36.7735	33.6743	37.1151	33.2754	37.514	32.7721	38.0173	31.3851	39.4043
868	Prevalence	12.6128	0.249899	1990	85-89 years	12.4444	12.7812	12.4026	12.823	12.3539	12.8717	12.2924	12.9332	12.123	13.1026
869	Prevalence	13.0996	0.250738	1991	85-89 years	12.9306	13.2686	12.8887	13.3105	12.8398	13.3594	12.7782	13.421	12.6082	13.591
870	Prevalence	13.3844	0.249188	1992	85-89 years	13.2164	13.5523	13.1748	13.5939	13.1262	13.6425	13.0649	13.7038	12.896	13.8728
871	Prevalence	13.8012	0.250002	1993	85-89 years	13.6327	13.9697	13.591	14.0115	13.5422	14.0602	13.4807	14.1217	13.3112	14.2913
872	Prevalence	14.7267	0.25607	1994	85-89 years	14.5541	14.8992	14.5113	14.942	14.4614	14.9919	14.3984	15.0549	14.2248	15.2286
873	Prevalence	15.8428	0.263843	1995	85-89 years	15.665	16.0207	15.6209	16.0647	15.5695	16.1162	15.5046	16.1811	15.3257	16.36
874	Prevalence	16.7973	0.269365	1996	85-89 years	16.6158	16.9789	16.5708	17.0239	16.5183	17.0764	16.452	17.1426	16.2694	17.3253
875	Prevalence	17.4841	0.272207	1997	85-89 years	17.3006	17.6676	17.2552	17.713	17.2021	17.7661	17.1351	17.8331	16.9506	18.0176
876	Prevalence	18.1681	0.274533	1998	85-89 years	17.983	18.3531	17.9372	18.3989	17.8836	18.4525	17.8161	18.52	17.63	18.7061
877	Prevalence	20.005	0.286399	1999	85-89 years	19.8119	20.198	19.7641	20.2458	19.7082	20.3017	19.6378	20.3721	19.4436	20.5663
878	Prevalence	21.6219	0.296416	2000	85-89 years	21.4222	21.8217	21.3727	21.8712	21.3149	21.929	21.2419	22.0019	21.041	22.2029
879	Prevalence	22.758	0.303565	2001	85-89 years	22.5534	22.9626	22.5027	23.0133	22.4435	23.0725	22.3688	23.1471	22.163	23.353
880	Prevalence	23.7732	0.30997	2002	85-89 years	23.5643	23.9821	23.5125	24.0339	23.4521	24.0943	23.3758	24.1706	23.1657	24.3807
881	Prevalence	24.1836	0.311792	2003	85-89 years	23.9734	24.3937	23.9214	24.4458	23.8606	24.5066	23.7839	24.5833	23.5725	24.7947
882	Prevalence	24.5042	0.311263	2004	85-89 years	24.2945	24.714	24.2425	24.766	24.1818	24.8267	24.1052	24.9033	23.8942	25.1143
883	Prevalence	25.1595	0.309977	2005	85-89 years	24.9506	25.3685	24.8988	25.4202	24.8384	25.4807	24.7621	25.5569	24.552	25.7671
884	Prevalence	25.5624	0.304942	2006	85-89 years	25.3568	25.7679	25.3059	25.8188	25.2464	25.8783	25.1714	25.9533	24.9647	26.16
885	Prevalence	26.1892	0.300721	2007	85-89 years	25.9865	26.3919	25.9363	26.4421	25.8777	26.5008	25.8037	26.5748	25.5998	26.7786
886	Prevalence	26.8403	0.296756	2008	85-89 years	26.6403	27.0403	26.5907	27.0899	26.5329	27.1477	26.4599	27.2208	26.2587	27.422
887	Prevalence	28.4509	0.298597	2009	85-89 years	28.2497	28.6522	28.1998	28.7021	28.1416	28.7603	28.0681	28.8337	27.8657	29.0362
888	Prevalence	29.3904	0.296988	2010	85-89 years	29.1903	29.5906	29.1407	29.6402	29.0828	29.6981	29.0097	29.7712	28.8083	29.9725
889	Prevalence	30.8648	0.298681	2011	85-89 years	30.6635	31.0661	30.6136	31.116	30.5554	31.1742	30.4819	31.2477	30.2794	31.4502
890	Prevalence	31.9901	0.298118	2012	85-89 years	31.7892	32.1911	31.7394	32.2408	31.6813	32.299	31.6079	32.3723	31.4058	32.5744
891	Prevalence	32.9324	0.296596	2013	85-89 years	32.7325	33.1323	32.6829	33.1818	32.6251	33.2397	32.5521	33.3126	32.3511	33.5137
892	Prevalence	34.3284	0.297474	2014	85-89 years	34.1279	34.5289	34.0782	34.5786	34.0202	34.6366	33.947	34.7098	33.7453	34.9114
893	Prevalence	36.1004	0.300337	2015	85-89 years	35.898	36.3028	35.8478	36.353	35.7892	36.4115	35.7154	36.4854	35.5117	36.6891
894	Prevalence	37.8016	0.302553	2016	85-89 years	37.5977	38.0055	37.5471	38.056	37.4881	38.115	37.4137	38.1895	37.2086	38.3946
895	Prevalence	38.4025	0.300632	2017	85-89 years	38.1999	38.6051	38.1497	38.6553	38.0911	38.714	38.0171	38.7879	37.8133	38.9917
896	Prevalence	39.2769	0.299827	2018	85-89 years	39.0748	39.4789	39.0247	39.529	38.9662	39.5875	38.8925	39.6612	38.6892	39.8645
897	Prevalence	40.3603	0.299541	2019	85-89 years	40.1584	40.5622	40.1084	40.6122	40.05	40.6706	39.9763	40.7443	39.7732	40.9474
898	Prevalence	39.8061	0.293153	2020	85-89 years	39.6085	40.0037	39.5595	40.0526	39.5024	40.1098	39.4302	40.1819	39.2315	40.3806
899	Prevalence	40.1141	0.290917	2021	85-89 years	39.918	40.3101	39.8694	40.3587	39.8127	40.4154	39.7411	40.487	39.5439	40.6843
900	Prevalence	37.5218	1.45948	2022	85-89 years	36.5381	38.5055	36.2944	38.7492	36.0098	39.0338	35.6508	39.3929	34.6612	40.3824
901	Prevalence	37.7646	1.50302	2023	85-89 years	36.7515	38.7776	36.5005	39.0286	36.2074	39.3217	35.8377	39.6914	34.8187	40.7105
902	Prevalence	38.015	1.54768	2024	85-89 years	36.9719	39.0582	36.7134	39.3166	36.4116	39.6184	36.0309	39.9992	34.9816	41.0485
903	Prevalence	38.297	1.59469	2025	85-89 years	37.2221	39.3718	36.9558	39.6381	36.6449	39.9491	36.2526	40.3414	35.1714	41.4226
904	Prevalence	38.6341	1.64568	2026	85-89 years	37.525	39.7433	37.2501	40.0182	36.9292	40.3391	36.5244	40.7439	35.4086	41.8597
905	Prevalence	39.035	1.70133	2027	85-89 years	37.8883	40.1817	37.6041	40.4658	37.2724	40.7975	36.8539	41.2161	35.7004	42.3696
906	Prevalence	39.5062	1.76136	2028	85-89 years	38.3191	40.6934	38.0249	40.9875	37.6815	41.331	37.2482	41.7643	36.054	42.9585
907	Prevalence	40.0323	1.8252	2029	85-89 years	38.8021	41.2625	38.4973	41.5673	38.1414	41.9232	37.6924	42.3722	36.4549	43.6097
908	Prevalence	40.5853	1.89203	2030	85-89 years	39.3101	41.8605	38.9941	42.1765	38.6252	42.5454	38.1597	43.0109	36.8769	44.2937
909	Prevalence	41.154	1.96191	2031	85-89 years	39.8317	42.4763	39.504	42.804	39.1215	43.1866	38.6388	43.6692	37.3087	44.9994
910	Prevalence	41.7142	2.0339	2032	85-89 years	40.3433	43.085	40.0036	43.4247	39.607	43.8213	39.1067	44.3216	37.7277	45.7006
911	Prevalence	42.2374	2.10575	2033	85-89 years	40.8182	43.6567	40.4665	44.0084	40.0559	44.419	39.5379	44.937	38.1102	46.3647
912	Prevalence	42.6985	2.17577	2034	85-89 years	41.232	44.1649	40.8687	44.5283	40.4444	44.9526	39.9091	45.4878	38.434	46.963
913	Prevalence	43.0748	2.24272	2035	85-89 years	41.5632	44.5864	41.1886	44.9609	40.7513	45.3982	40.1996	45.9499	38.679	47.4705
914	Prevalence	43.3629	2.30661	2036	85-89 years	41.8083	44.9176	41.4231	45.3028	40.9733	45.7526	40.4059	46.32	38.842	47.8839
915	Prevalence	43.5642	2.36738	2037	85-89 years	41.9686	45.1598	41.5732	45.5552	41.1116	46.0168	40.5292	46.5992	38.9241	48.2043
916	Prevalence	43.7165	2.42629	2038	85-89 years	42.0812	45.3518	41.676	45.757	41.2029	46.2301	40.606	46.827	38.961	48.472
917	Prevalence	43.8735	2.48607	2039	85-89 years	42.1979	45.5491	41.7827	45.9643	41.2979	46.4491	40.6864	47.0606	39.0008	48.7462
918	Prevalence	44.0836	2.54954	2040	85-89 years	42.3652	45.8019	41.9394	46.2277	41.4422	46.7249	40.815	47.3521	39.0865	49.0807
919	Prevalence	17.7082	0.496438	1990	90-94 years	17.3736	18.0428	17.2907	18.1257	17.1939	18.2225	17.0718	18.3446	16.7352	18.6812
920	Prevalence	18.4479	0.489806	1991	90-94 years	18.1178	18.778	18.036	18.8598	17.9405	18.9554	17.82	19.0758	17.4879	19.4079
921	Prevalence	18.901	0.483803	1992	90-94 years	18.575	19.2271	18.4942	19.3079	18.3998	19.4023	18.2808	19.5213	17.9528	19.8493
922	Prevalence	19.5435	0.482538	1993	90-94 years	19.2183	19.8688	19.1377	19.9493	19.0436	20.0434	18.9249	20.1621	18.5977	20.4893
923	Prevalence	20.3993	0.485605	1994	90-94 years	20.072	20.7266	19.9909	20.8077	19.8962	20.9024	19.7768	21.0219	19.4475	21.3511
924	Prevalence	21.648	0.495009	1995	90-94 years	21.3144	21.9817	21.2317	22.0643	21.1352	22.1609	21.0134	22.2826	20.6778	22.6182
925	Prevalence	22.5999	0.500274	1996	90-94 years	22.2627	22.9371	22.1792	23.0206	22.0816	23.1182	21.9585	23.2412	21.6193	23.5804
926	Prevalence	23.5407	0.504345	1997	90-94 years	23.2008	23.8807	23.1166	23.9649	23.0182	24.0632	22.8942	24.1873	22.5522	24.5293
927	Prevalence	24.6861	0.511593	1998	90-94 years	24.3413	25.031	24.2559	25.1164	24.1561	25.2162	24.0303	25.342	23.6834	25.6889
928	Prevalence	27.789	0.542124	1999	90-94 years	27.4236	28.1543	27.333	28.2449	27.2273	28.3506	27.094	28.484	26.7264	28.8515
929	Prevalence	30.5577	0.566617	2000	90-94 years	30.1758	30.9396	30.0812	31.0342	29.9707	31.1447	29.8313	31.2841	29.4471	31.6682
930	Prevalence	32.3244	0.577281	2001	90-94 years	31.9353	32.7135	31.8389	32.8099	31.7263	32.9225	31.5843	33.0645	31.1929	33.4559
931	Prevalence	33.7517	0.583804	2002	90-94 years	33.3582	34.1452	33.2607	34.2426	33.1468	34.3565	33.0032	34.5001	32.6074	34.8959
932	Prevalence	34.1578	0.579069	2003	90-94 years	33.7676	34.5481	33.6709	34.6448	33.5579	34.7578	33.4155	34.9002	33.0229	35.2928
933	Prevalence	35.3299	0.582681	2004	90-94 years	34.9372	35.7226	34.8399	35.8199	34.7262	35.9336	34.5829	36.0769	34.1878	36.472
934	Prevalence	37.2853	0.594092	2005	90-94 years	36.8849	37.6858	36.7857	37.785	36.6699	37.9008	36.5237	38.047	36.1209	38.4498
935	Prevalence	38.3107	0.598307	2006	90-94 years	37.9075	38.714	37.8075	38.8139	37.6909	38.9306	37.5437	39.0778	37.138	39.4834
936	Prevalence	40.2804	0.610855	2007	90-94 years	39.8687	40.6921	39.7667	40.7942	39.6476	40.9133	39.4973	41.0635	39.0832	41.4777
937	Prevalence	41.1414	0.612937	2008	90-94 years	40.7283	41.5545	40.6259	41.6569	40.5064	41.7764	40.3556	41.9272	39.9401	42.3428
938	Prevalence	42.1757	0.612401	2009	90-94 years	41.763	42.5885	41.6607	42.6908	41.5413	42.8102	41.3906	42.9608	40.9754	43.376
939	Prevalence	43.5333	0.607509	2010	90-94 years	43.1239	43.9428	43.0224	44.0442	42.9039	44.1627	42.7545	44.3122	42.3426	44.724
940	Prevalence	45.7108	0.605726	2011	90-94 years	45.3026	46.1191	45.2014	46.2203	45.0833	46.3384	44.9343	46.4874	44.5236	46.8981
941	Prevalence	47.9872	0.603523	2012	90-94 years	47.5804	48.3939	47.4796	48.4947	47.3619	48.6124	47.2134	48.7609	46.8043	49.1701
942	Prevalence	50.3048	0.60199	2013	90-94 years	49.8991	50.7106	49.7986	50.8111	49.6812	50.9285	49.5331	51.0766	49.1249	51.4847
943	Prevalence	53.12	0.604752	2014	90-94 years	52.7124	53.5276	52.6115	53.6286	52.4935	53.7466	52.3448	53.8953	51.9347	54.3054
944	Prevalence	56.9564	0.61387	2015	90-94 years	56.5426	57.3701	56.4401	57.4726	56.3204	57.5923	56.1694	57.7434	55.7532	58.1596
945	Prevalence	59.5391	0.615146	2016	90-94 years	59.1245	59.9537	59.0218	60.0565	58.9018	60.1764	58.7505	60.3277	58.3334	60.7448
946	Prevalence	61.2958	0.611052	2017	90-94 years	60.884	61.7077	60.7819	61.8097	60.6628	61.9289	60.5124	62.0792	60.0981	62.4935
947	Prevalence	62.4225	0.603229	2018	90-94 years	62.0159	62.8291	61.9152	62.9298	61.7975	63.0474	61.6492	63.1958	61.2402	63.6048
948	Prevalence	63.2772	0.5943	2019	90-94 years	62.8766	63.6778	62.7774	63.777	62.6615	63.8929	62.5153	64.0391	62.1124	64.442
949	Prevalence	62.9567	0.582734	2020	90-94 years	62.5639	63.3494	62.4666	63.4468	62.353	63.5604	62.2096	63.7038	61.8145	64.0988
950	Prevalence	64.5872	0.584003	2021	90-94 years	64.1935	64.9808	64.096	65.0783	63.9821	65.1922	63.8385	65.3359	63.4425	65.7318
951	Prevalence	62.602	2.44149	2022	90-94 years	60.9565	64.2476	60.5487	64.6553	60.0726	65.1314	59.472	65.732	57.8167	67.3873
952	Prevalence	63.5842	2.53741	2023	90-94 years	61.874	65.2944	61.4502	65.7181	60.9554	66.2129	60.3312	66.8371	58.6109	68.5575
953	Prevalence	64.4511	2.63093	2024	90-94 years	62.6778	66.2243	62.2384	66.6637	61.7254	67.1767	61.0782	67.8239	59.2944	69.6077
954	Prevalence	65.1815	2.72111	2025	90-94 years	63.3475	67.0155	62.893	67.47	62.3624	68.0006	61.693	68.67	59.8481	70.5149
955	Prevalence	65.7713	2.80832	2026	90-94 years	63.8785	67.6641	63.4095	68.1331	62.8619	68.6807	62.1711	69.3716	60.267	71.2756
956	Prevalence	66.2431	2.89353	2027	90-94 years	64.2929	68.1933	63.8096	68.6766	63.2454	69.2408	62.5336	69.9526	60.5718	71.9144
957	Prevalence	66.6723	2.97879	2028	90-94 years	64.6646	68.68	64.1671	69.1774	63.5862	69.7583	62.8535	70.4911	60.8338	72.5107
958	Prevalence	67.115	3.06626	2029	90-94 years	65.0484	69.1817	64.5363	69.6938	63.9384	70.2917	63.1841	71.046	61.1052	73.1249
959	Prevalence	67.6134	3.15831	2030	90-94 years	65.4847	69.7421	64.9573	70.2696	64.3414	70.8855	63.5645	71.6624	61.4232	73.8037
960	Prevalence	68.2094	3.25788	2031	90-94 years	66.0136	70.4052	65.4695	70.9493	64.8342	71.5846	64.0328	72.386	61.824	74.5948
961	Prevalence	68.9177	3.3662	2032	90-94 years	66.6489	71.1866	66.0868	71.7487	65.4304	72.4051	64.6023	73.2332	62.32	75.5155
962	Prevalence	69.7505	3.48291	2033	90-94 years	67.403	72.098	66.8214	72.6796	66.1422	73.3588	65.2854	74.2156	62.924	76.577
963	Prevalence	70.68	3.60677	2034	90-94 years	68.249	73.1109	67.6467	73.7133	66.9433	74.4166	66.0561	75.3038	63.6107	77.7492
964	Prevalence	71.6571	3.73597	2035	90-94 years	69.1391	74.1752	68.5152	74.7991	67.7867	75.5276	66.8676	76.4466	64.3346	78.9796
965	Prevalence	72.662	3.87042	2036	90-94 years	70.0533	75.2707	69.407	75.917	68.6522	76.6717	67.7001	77.6239	65.076	80.248
966	Prevalence	73.6517	4.00821	2037	90-94 years	70.9502	76.3533	70.2808	77.0226	69.4992	77.8042	68.5132	78.7903	65.7956	81.5078
967	Prevalence	74.5764	4.14518	2038	90-94 years	71.7826	77.3703	71.0903	78.0625	70.282	78.8708	69.2623	79.8906	66.4519	82.701
968	Prevalence	75.3912	4.27815	2039	90-94 years	72.5077	78.2747	71.7933	78.9891	70.9591	79.8234	69.9066	80.8758	67.006	83.7764
969	Prevalence	76.0564	4.40461	2040	90-94 years	73.0877	79.0251	72.3521	79.7606	71.4932	80.6195	70.4097	81.7031	67.4233	84.6894
970	Prevalence	5.77811	0.357861	1990	95+ years	5.53692	6.01931	5.47715	6.07908	5.40737	6.14886	5.31934	6.23689	5.07671	6.47952
971	Prevalence	5.96456	0.32977	1991	95+ years	5.74229	6.18682	5.68722	6.24189	5.62292	6.3062	5.54179	6.38732	5.31821	6.61091
972	Prevalence	6.13329	0.306345	1992	95+ years	5.92681	6.33977	5.87565	6.39093	5.81591	6.45066	5.74055	6.52602	5.53285	6.73373
973	Prevalence	6.33805	0.290433	1993	95+ years	6.1423	6.5338	6.09379	6.5823	6.03716	6.63894	5.96571	6.71038	5.7688	6.9073
974	Prevalence	6.57245	0.28095	1994	95+ years	6.38309	6.76181	6.33617	6.80873	6.28139	6.86351	6.21227	6.93263	6.02179	7.12311
975	Prevalence	6.85492	0.278074	1995	95+ years	6.6675	7.04234	6.62106	7.08878	6.56683	7.143	6.49843	7.21141	6.30989	7.39994
976	Prevalence	7.14722	0.279475	1996	95+ years	6.95886	7.33559	6.91218	7.38226	6.85769	7.43676	6.78894	7.50551	6.59945	7.69499
977	Prevalence	7.45758	0.284567	1997	95+ years	7.26578	7.64938	7.21826	7.6969	7.16277	7.75239	7.09276	7.82239	6.89983	8.01533
978	Prevalence	7.84388	0.293785	1998	95+ years	7.64587	8.0419	7.59681	8.09096	7.53952	8.14825	7.46725	8.22052	7.26807	8.4197
979	Prevalence	8.52004	0.31417	1999	95+ years	8.30829	8.73179	8.25582	8.78426	8.19456	8.84552	8.11727	8.92281	7.90427	9.13581
980	Prevalence	9.0636	0.328493	2000	95+ years	8.84219	9.285	8.78734	9.33986	8.72328	9.40392	8.64247	9.48473	8.41975	9.70744
981	Prevalence	9.55918	0.340691	2001	95+ years	9.32955	9.7888	9.27265	9.8457	9.20622	9.91213	9.12241	9.99594	8.89142	10.2269
982	Prevalence	9.96771	0.348981	2002	95+ years	9.7325	10.2029	9.67422	10.2612	9.60617	10.3293	9.52032	10.4151	9.28371	10.6517
983	Prevalence	10.2462	0.352576	2003	95+ years	10.0086	10.4838	9.9497	10.5427	9.88094	10.6115	9.79421	10.6982	9.55517	10.9373
984	Prevalence	10.689	0.361479	2004	95+ years	10.4453	10.9326	10.385	10.993	10.3145	11.0635	10.2256	11.1524	9.98047	11.3975
985	Prevalence	11.2975	0.375073	2005	95+ years	11.0447	11.5503	10.982	11.6129	10.9089	11.686	10.8166	11.7783	10.5623	12.0326
986	Prevalence	11.7699	0.383988	2006	95+ years	11.5111	12.0287	11.447	12.0928	11.3721	12.1677	11.2776	12.2622	11.0173	12.5225
987	Prevalence	12.1825	0.391017	2007	95+ years	11.9189	12.446	11.8536	12.5113	11.7774	12.5876	11.6812	12.6838	11.4161	12.9489
988	Prevalence	12.7839	0.402743	2008	95+ years	12.5124	13.0553	12.4452	13.1226	12.3666	13.2011	12.2676	13.3002	11.9945	13.5733
989	Prevalence	13.3449	0.412647	2009	95+ years	13.0667	13.623	12.9978	13.6919	12.9174	13.7724	12.8158	13.8739	12.5361	14.1536
990	Prevalence	13.8489	0.420809	2010	95+ years	13.5653	14.1326	13.495	14.2028	13.413	14.2849	13.3095	14.3884	13.0242	14.6737
991	Prevalence	14.3973	0.430226	2011	95+ years	14.1073	14.6873	14.0355	14.7591	13.9516	14.843	13.8458	14.9489	13.5541	15.2406
992	Prevalence	14.9705	0.439938	2012	95+ years	14.674	15.267	14.6005	15.3405	14.5147	15.4263	14.4065	15.5345	14.1082	15.8328
993	Prevalence	15.4072	0.446229	2013	95+ years	15.1064	15.708	15.0319	15.7825	14.9449	15.8695	14.8351	15.9793	14.5326	16.2818
994	Prevalence	15.8678	0.452095	2014	95+ years	15.563	16.1725	15.4875	16.248	15.3994	16.3361	15.2882	16.4473	14.9816	16.7539
995	Prevalence	16.5147	0.45909	2015	95+ years	16.2053	16.8242	16.1286	16.9008	16.0391	16.9904	15.9262	17.1033	15.6149	17.4146
996	Prevalence	17.1899	0.465317	2016	95+ years	16.8763	17.5036	16.7986	17.5813	16.7079	17.672	16.5934	17.7865	16.2779	18.102
997	Prevalence	17.7069	0.467891	2017	95+ years	17.3916	18.0223	17.3135	18.1004	17.2222	18.1917	17.1071	18.3068	16.7899	18.624
998	Prevalence	18.2325	0.470246	2018	95+ years	17.9155	18.5494	17.837	18.628	17.7453	18.7197	17.6296	18.8353	17.3108	19.1542
999	Prevalence	18.6431	0.469845	2019	95+ years	18.3264	18.9598	18.248	19.0382	18.1563	19.1299	18.0408	19.2454	17.7222	19.564
1000	Prevalence	18.9642	0.468301	2020	95+ years	18.6486	19.2799	18.5704	19.3581	18.4791	19.4494	18.3639	19.5646	18.0464	19.8821
1001	Prevalence	19.0188	0.465306	2021	95+ years	18.7051	19.3324	18.6274	19.4101	18.5367	19.5008	18.4222	19.6153	18.1068	19.9308
1002	Prevalence	21.0638	0.84414	2022	95+ years	20.4949	21.6328	20.3539	21.7738	20.1893	21.9384	19.9817	22.146	19.4093	22.7184
1003	Prevalence	21.6153	0.885456	2023	95+ years	21.0186	22.2121	20.8707	22.36	20.698	22.5327	20.4802	22.7505	19.8799	23.3508
1004	Prevalence	22.134	0.926524	2024	95+ years	21.5095	22.7585	21.3548	22.9132	21.1741	23.0939	20.9462	23.3218	20.318	23.95
1005	Prevalence	22.6238	0.967534	2025	95+ years	21.9717	23.276	21.8101	23.4375	21.6215	23.6262	21.3835	23.8642	20.7275	24.5202
1006	Prevalence	23.0783	1.00848	2026	95+ years	22.3986	23.758	22.2302	23.9264	22.0335	24.1231	21.7854	24.3712	21.1017	25.0549
1007	Prevalence	23.4893	1.04908	2027	95+ years	22.7823	24.1964	22.6071	24.3716	22.4025	24.5762	22.1444	24.8343	21.4332	25.5455
1008	Prevalence	23.8581	1.08885	2028	95+ years	23.1242	24.592	22.9424	24.7738	22.73	24.9861	22.4622	25.254	21.7239	25.9922
1009	Prevalence	24.1836	1.12756	2029	95+ years	23.4236	24.9435	23.2353	25.1318	23.0154	25.3517	22.738	25.6291	21.9735	26.3936
1010	Prevalence	24.4579	1.16486	2030	95+ years	23.6728	25.243	23.4782	25.4375	23.2511	25.6647	22.9645	25.9512	22.1747	26.741
1011	Prevalence	24.6794	1.20083	2031	95+ years	23.8701	25.4888	23.6695	25.6893	23.4354	25.9235	23.14	26.2189	22.3258	27.033
1012	Prevalence	24.8567	1.23582	2032	95+ years	24.0238	25.6896	23.8174	25.896	23.5764	26.137	23.2724	26.441	22.4345	27.2789
1013	Prevalence	25.018	1.27071	2033	95+ years	24.1615	25.8745	23.9493	26.0867	23.7015	26.3345	23.3889	26.6471	22.5274	27.5086
1014	Prevalence	25.1844	1.30641	2034	95+ years	24.3039	26.0649	24.0857	26.2831	23.831	26.5378	23.5096	26.8592	22.6238	27.745
1015	Prevalence	25.3717	1.34385	2035	95+ years	24.4659	26.2774	24.2415	26.5019	23.9795	26.7639	23.6489	27.0945	22.7377	28.0056
1016	Prevalence	25.5956	1.38418	2036	95+ years	24.6626	26.5285	24.4315	26.7597	24.1616	27.0296	23.8211	27.3701	22.8826	28.3086
1017	Prevalence	25.8616	1.42792	2037	95+ years	24.8992	26.8241	24.6608	27.0625	24.3823	27.341	24.031	27.6922	23.0629	28.6604
1018	Prevalence	26.1744	1.47501	2038	95+ years	25.1802	27.1686	24.9339	27.4149	24.6463	27.7025	24.2834	28.0654	23.2834	29.0654
1019	Prevalence	26.5235	1.52494	2039	95+ years	25.4956	27.5513	25.241	27.8059	24.9436	28.1033	24.5685	28.4784	23.5346	29.5123
1020	Prevalence	26.8904	1.57696	2040	95+ years	25.8276	27.9533	25.5642	28.2166	25.2567	28.5241	24.8688	28.9121	23.7996	29.9813
