# Supplementary material for: The global, regional, and national brain and central nervous system cancer burden and trends from 1990 to 2021: an analysis based on the Global Burden of Disease Study 2021
Source: Front Neurol. 2025 Jun 18;16:1574614. doi: 10.3389/fneur.2025.1574614 (PMC12213423; doi:10.3389/fneur.2025.1574614)
Supplement: Supplementary file 1 [file Data_Sheet_1.zip › Supplementary Data/Supplementary Table S9.xlsx]

## Sheet: Sheet1
Future Projections of Global ASIR for Brain and Central Nervous System Cancer by Age Group
	measure_name	val	sd	Time	group	low_50	up_50	low_60	up_60	low_70	up_70	low_80	up_80	low	up
1	Incidence	2.45617	0.0191167	1990	<5 years	2.44328	2.46905	2.44009	2.47224	2.43636	2.47597	2.43166	2.48067	2.4187	2.49364
2	Incidence	2.49249	0.019244	1991	<5 years	2.47952	2.50546	2.47631	2.50868	2.47255	2.51243	2.46782	2.51716	2.45477	2.53021
3	Incidence	2.495	0.019251	1992	<5 years	2.48203	2.50798	2.47881	2.51119	2.47506	2.51495	2.47032	2.51968	2.45727	2.53273
4	Incidence	2.4786	0.0191965	1993	<5 years	2.46566	2.49154	2.46246	2.49474	2.45871	2.49849	2.45399	2.50321	2.44098	2.51623
5	Incidence	2.45351	0.0191205	1994	<5 years	2.44063	2.4664	2.43743	2.46959	2.4337	2.47332	2.429	2.47803	2.41604	2.49099
6	Incidence	2.42906	0.0190566	1995	<5 years	2.41622	2.44191	2.41304	2.44509	2.40932	2.44881	2.40463	2.45349	2.39171	2.46641
7	Incidence	2.40728	0.018996	1996	<5 years	2.39447	2.42008	2.3913	2.42325	2.3876	2.42696	2.38292	2.43163	2.37005	2.44451
8	Incidence	2.37788	0.01889	1997	<5 years	2.36515	2.39062	2.362	2.39377	2.35831	2.39745	2.35367	2.4021	2.34086	2.41491
9	Incidence	2.3215	0.0186516	1998	<5 years	2.30893	2.33407	2.30581	2.33719	2.30218	2.34082	2.29759	2.34541	2.28494	2.35806
10	Incidence	2.27322	0.0184425	1999	<5 years	2.26079	2.28565	2.25771	2.28873	2.25411	2.29232	2.24957	2.29686	2.23707	2.30936
11	Incidence	2.23865	0.0182875	2000	<5 years	2.22632	2.25097	2.22327	2.25403	2.2197	2.25759	2.2152	2.26209	2.2028	2.27449
12	Incidence	2.1879	0.0180486	2001	<5 years	2.17573	2.20006	2.17272	2.20308	2.1692	2.2066	2.16476	2.21104	2.15252	2.22327
13	Incidence	2.1352	0.0177882	2002	<5 years	2.12321	2.14719	2.12024	2.15016	2.11677	2.15363	2.1124	2.15801	2.10034	2.17007
14	Incidence	2.07983	0.0175038	2003	<5 years	2.06803	2.09163	2.06511	2.09455	2.0617	2.09796	2.05739	2.10227	2.04552	2.11414
15	Incidence	2.04874	0.0173188	2004	<5 years	2.03707	2.06041	2.03417	2.0633	2.0308	2.06668	2.02654	2.07094	2.01479	2.08268
16	Incidence	2.03239	0.0171915	2005	<5 years	2.0208	2.04398	2.01793	2.04685	2.01458	2.0502	2.01035	2.05443	1.9987	2.06609
17	Incidence	2.02464	0.0170904	2006	<5 years	2.01312	2.03615	2.01026	2.03901	2.00693	2.04234	2.00273	2.04655	1.99114	2.05813
18	Incidence	2.01844	0.0169858	2007	<5 years	2.00699	2.02989	2.00416	2.03273	2.00085	2.03604	1.99667	2.04022	1.98515	2.05173
19	Incidence	2.02435	0.0169257	2008	<5 years	2.01294	2.03576	2.01012	2.03859	2.00682	2.04189	2.00265	2.04605	1.99118	2.05753
20	Incidence	2.0142	0.0167953	2009	<5 years	2.00288	2.02552	2.00008	2.02833	1.9968	2.0316	1.99267	2.03573	1.98128	2.04712
21	Incidence	2.00782	0.0166947	2010	<5 years	1.99657	2.01907	1.99378	2.02186	1.99053	2.02512	1.98642	2.02923	1.9751	2.04054
22	Incidence	2.00619	0.0166359	2011	<5 years	1.99498	2.0174	1.9922	2.02018	1.98896	2.02343	1.98486	2.02752	1.97358	2.0388
23	Incidence	2.00229	0.0165756	2012	<5 years	1.99111	2.01346	1.98835	2.01623	1.98511	2.01946	1.98104	2.02354	1.9698	2.03477
24	Incidence	2.01069	0.0165687	2013	<5 years	1.99953	2.02186	1.99676	2.02463	1.99353	2.02786	1.98945	2.03194	1.97822	2.04317
25	Incidence	2.02522	0.0165927	2014	<5 years	2.01404	2.03641	2.01127	2.03918	2.00803	2.04241	2.00395	2.0465	1.9927	2.05775
26	Incidence	2.03621	0.0165936	2015	<5 years	2.02502	2.04739	2.02225	2.05016	2.01901	2.0534	2.01493	2.05748	2.00368	2.06873
27	Incidence	2.04762	0.0165904	2016	<5 years	2.03644	2.0588	2.03367	2.06158	2.03043	2.06481	2.02635	2.06889	2.01511	2.08014
28	Incidence	2.07021	0.016664	2017	<5 years	2.05898	2.08144	2.05619	2.08422	2.05294	2.08747	2.04884	2.09157	2.03755	2.10287
29	Incidence	2.07284	0.0167012	2018	<5 years	2.06158	2.08409	2.05879	2.08688	2.05553	2.09014	2.05143	2.09425	2.0401	2.10557
30	Incidence	2.07141	0.0167856	2019	<5 years	2.0601	2.08273	2.0573	2.08553	2.05402	2.0888	2.04989	2.09293	2.03851	2.10431
31	Incidence	1.83592	0.0158765	2020	<5 years	1.82522	1.84662	1.82256	1.84927	1.81947	1.85236	1.81556	1.85627	1.8048	1.86703
32	Incidence	1.77546	0.0158823	2021	<5 years	1.76476	1.78617	1.7621	1.78882	1.75901	1.79191	1.7551	1.79582	1.74433	1.80659
33	Incidence	1.81607	0.0637351	2022	<5 years	1.77311	1.85903	1.76247	1.86967	1.75004	1.8821	1.73436	1.89778	1.69115	1.94099
34	Incidence	1.77496	0.0710403	2023	<5 years	1.72708	1.82284	1.71521	1.8347	1.70136	1.84855	1.68388	1.86603	1.63572	1.9142
35	Incidence	1.7349	0.0799177	2024	<5 years	1.68104	1.78876	1.66769	1.80211	1.65211	1.81769	1.63245	1.83735	1.57826	1.89154
36	Incidence	1.69589	0.0900249	2025	<5 years	1.63522	1.75657	1.62018	1.77161	1.60263	1.78916	1.58048	1.81131	1.51945	1.87234
37	Incidence	1.65793	0.101063	2026	<5 years	1.58982	1.72605	1.57294	1.74293	1.55323	1.76263	1.52837	1.7875	1.45985	1.85602
38	Incidence	1.62101	0.112795	2027	<5 years	1.54498	1.69703	1.52615	1.71587	1.50415	1.73786	1.4764	1.76561	1.39993	1.84208
39	Incidence	1.5851	0.125034	2028	<5 years	1.50083	1.66938	1.47995	1.69026	1.45557	1.71464	1.42481	1.7454	1.34004	1.83017
40	Incidence	1.55021	0.137641	2029	<5 years	1.45744	1.64298	1.43446	1.66597	1.40762	1.69281	1.37376	1.72667	1.28044	1.81999
41	Incidence	1.51632	0.150509	2030	<5 years	1.41488	1.61777	1.38974	1.6429	1.3604	1.67225	1.32337	1.70927	1.22133	1.81132
42	Incidence	1.48342	0.163555	2031	<5 years	1.37318	1.59366	1.34587	1.62097	1.31398	1.65286	1.27374	1.6931	1.16285	1.80399
43	Incidence	1.45149	0.176717	2032	<5 years	1.33239	1.5706	1.30287	1.60011	1.26841	1.63457	1.22494	1.67805	1.10513	1.79786
44	Incidence	1.42053	0.189949	2033	<5 years	1.2925	1.54855	1.26078	1.58027	1.22374	1.61731	1.17701	1.66404	1.04823	1.79283
45	Incidence	1.39051	0.203214	2034	<5 years	1.25354	1.52747	1.2196	1.56141	1.17998	1.60104	1.12999	1.65103	0.992208	1.78881
46	Incidence	1.36142	0.216486	2035	<5 years	1.21551	1.50733	1.17935	1.54348	1.13714	1.5857	1.08388	1.63895	0.937106	1.78573
47	Incidence	1.33325	0.229749	2036	<5 years	1.1784	1.4881	1.14003	1.52647	1.09523	1.57127	1.03871	1.62779	0.882941	1.78356
48	Incidence	1.30598	0.242989	2037	<5 years	1.14221	1.46975	1.10163	1.51033	1.05424	1.55772	0.994468	1.61749	0.829722	1.78224
49	Incidence	1.2796	0.2562	2038	<5 years	1.10692	1.45228	1.06413	1.49506	1.01417	1.54502	0.951149	1.60805	0.777445	1.78175
50	Incidence	1.25409	0.269382	2039	<5 years	1.07252	1.43565	1.02754	1.48064	0.975008	1.53317	0.90874	1.59943	0.7261	1.78208
51	Incidence	1.22943	0.282536	2040	<5 years	1.03901	1.41986	0.991822	1.46705	0.936727	1.52214	0.867224	1.59165	0.675664	1.7832
52	Incidence	1.78144	0.0164614	1990	5-9 years	1.77034	1.79253	1.76759	1.79528	1.76438	1.79849	1.76033	1.80254	1.74917	1.8137
53	Incidence	1.80148	0.0164324	1991	5-9 years	1.7904	1.81255	1.78766	1.8153	1.78445	1.8185	1.78041	1.82254	1.76927	1.83368
54	Incidence	1.81829	0.0164034	1992	5-9 years	1.80724	1.82935	1.8045	1.83209	1.8013	1.83529	1.79726	1.83932	1.78614	1.85044
55	Incidence	1.83076	0.0163746	1993	5-9 years	1.81972	1.8418	1.81699	1.84453	1.8138	1.84772	1.80977	1.85175	1.79867	1.86285
56	Incidence	1.84111	0.0163638	1994	5-9 years	1.83008	1.85214	1.82735	1.85487	1.82416	1.85807	1.82013	1.86209	1.80904	1.87319
57	Incidence	1.8429	0.0163414	1995	5-9 years	1.83189	1.85391	1.82916	1.85664	1.82597	1.85983	1.82195	1.86385	1.81087	1.87493
58	Incidence	1.84548	0.0163553	1996	5-9 years	1.83446	1.8565	1.83172	1.85923	1.82853	1.86242	1.82451	1.86645	1.81342	1.87754
59	Incidence	1.837	0.0163388	1997	5-9 years	1.82599	1.84801	1.82326	1.85074	1.82007	1.85393	1.81605	1.85795	1.80498	1.86903
60	Incidence	1.82214	0.016307	1998	5-9 years	1.81115	1.83313	1.80843	1.83586	1.80525	1.83904	1.80124	1.84305	1.79018	1.85411
61	Incidence	1.78948	0.0161977	1999	5-9 years	1.77856	1.8004	1.77586	1.8031	1.7727	1.80626	1.76872	1.81025	1.75773	1.82123
62	Incidence	1.76546	0.0161297	2000	5-9 years	1.75458	1.77633	1.75189	1.77902	1.74875	1.78217	1.74478	1.78613	1.73384	1.79707
63	Incidence	1.74728	0.0160685	2001	5-9 years	1.73645	1.75811	1.73377	1.76079	1.73063	1.76393	1.72668	1.76788	1.71578	1.77877
64	Incidence	1.70436	0.0158699	2002	5-9 years	1.69366	1.71505	1.69101	1.7177	1.68792	1.7208	1.68401	1.7247	1.67325	1.73546
65	Incidence	1.65955	0.0156539	2003	5-9 years	1.649	1.6701	1.64639	1.67272	1.64334	1.67577	1.63948	1.67962	1.62887	1.69023
66	Incidence	1.65778	0.0156392	2004	5-9 years	1.64724	1.66833	1.64463	1.67094	1.64158	1.67399	1.63774	1.67783	1.62713	1.68844
67	Incidence	1.6676	0.0156752	2005	5-9 years	1.65704	1.67817	1.65442	1.68078	1.65136	1.68384	1.64751	1.6877	1.63688	1.69832
68	Incidence	1.66358	0.0156371	2006	5-9 years	1.65304	1.67412	1.65043	1.67673	1.64738	1.67978	1.64353	1.68362	1.63293	1.69423
69	Incidence	1.65669	0.0155771	2007	5-9 years	1.64619	1.66719	1.64359	1.66979	1.64056	1.67283	1.63672	1.67666	1.62616	1.68722
70	Incidence	1.68689	0.0156919	2008	5-9 years	1.67632	1.69747	1.6737	1.70009	1.67064	1.70315	1.66678	1.70701	1.65614	1.71765
71	Incidence	1.70649	0.0157418	2009	5-9 years	1.69588	1.7171	1.69325	1.71973	1.69018	1.7228	1.68631	1.72667	1.67564	1.73734
72	Incidence	1.69895	0.0156436	2010	5-9 years	1.68841	1.70949	1.68579	1.71211	1.68274	1.71516	1.6789	1.71901	1.66829	1.72961
73	Incidence	1.72217	0.0156884	2011	5-9 years	1.71159	1.73274	1.70897	1.73536	1.70592	1.73842	1.70206	1.74228	1.69142	1.75292
74	Incidence	1.74966	0.0157409	2012	5-9 years	1.73905	1.76027	1.73642	1.7629	1.73335	1.76597	1.72948	1.76984	1.71881	1.78051
75	Incidence	1.76733	0.0157338	2013	5-9 years	1.75673	1.77794	1.7541	1.78056	1.75103	1.78363	1.74716	1.7875	1.73649	1.79817
76	Incidence	1.76497	0.0156243	2014	5-9 years	1.75444	1.7755	1.75183	1.77811	1.74878	1.78116	1.74494	1.785	1.73435	1.79559
77	Incidence	1.76532	0.0155445	2015	5-9 years	1.75484	1.77579	1.75224	1.77839	1.74921	1.78142	1.74539	1.78524	1.73485	1.79578
78	Incidence	1.7626	0.0154719	2016	5-9 years	1.75217	1.77302	1.74958	1.77561	1.74657	1.77862	1.74276	1.78243	1.73227	1.79292
79	Incidence	1.75755	0.0153981	2017	5-9 years	1.74717	1.76793	1.7446	1.7705	1.7416	1.7735	1.73781	1.77729	1.72737	1.78773
80	Incidence	1.7452	0.0152915	2018	5-9 years	1.7349	1.75551	1.73234	1.75806	1.72936	1.76104	1.7256	1.76481	1.71523	1.77517
81	Incidence	1.73935	0.0152237	2019	5-9 years	1.72909	1.74961	1.72655	1.75215	1.72358	1.75512	1.71983	1.75887	1.70951	1.76919
82	Incidence	1.67859	0.0148798	2020	5-9 years	1.66857	1.68862	1.66608	1.69111	1.66318	1.69401	1.65952	1.69767	1.64943	1.70776
83	Incidence	1.67014	0.0148021	2021	5-9 years	1.66016	1.68011	1.65769	1.68258	1.6548	1.68547	1.65116	1.68911	1.64112	1.69915
84	Incidence	1.61068	0.0460328	2022	5-9 years	1.57965	1.64171	1.57197	1.64939	1.56299	1.65837	1.55167	1.66969	1.52046	1.7009
85	Incidence	1.58419	0.0465576	2023	5-9 years	1.55281	1.61557	1.54504	1.62335	1.53596	1.63243	1.52451	1.64388	1.49294	1.67545
86	Incidence	1.55338	0.0472802	2024	5-9 years	1.52152	1.58525	1.51362	1.59314	1.5044	1.60236	1.49277	1.614	1.46071	1.64605
87	Incidence	1.51936	0.0486626	2025	5-9 years	1.48656	1.55216	1.47844	1.56029	1.46895	1.56978	1.45698	1.58175	1.42398	1.61474
88	Incidence	1.48482	0.05124	2026	5-9 years	1.45028	1.51935	1.44173	1.52791	1.43173	1.5379	1.41913	1.55051	1.38439	1.58525
89	Incidence	1.45113	0.0553247	2027	5-9 years	1.41384	1.48842	1.4046	1.49766	1.39381	1.50845	1.3802	1.52206	1.34269	1.55957
90	Incidence	1.41829	0.060837	2028	5-9 years	1.37729	1.45929	1.36713	1.46945	1.35526	1.48132	1.3403	1.49628	1.29905	1.53753
91	Incidence	1.38629	0.0675772	2029	5-9 years	1.34075	1.43184	1.32946	1.44313	1.31628	1.4563	1.29966	1.47293	1.25384	1.51875
92	Incidence	1.35514	0.0753104	2030	5-9 years	1.30438	1.4059	1.2918	1.41847	1.27712	1.43316	1.25859	1.45169	1.20753	1.50275
93	Incidence	1.32482	0.0838171	2031	5-9 years	1.26832	1.38131	1.25433	1.39531	1.23798	1.41165	1.21736	1.43227	1.16053	1.4891
94	Incidence	1.29532	0.0929127	2032	5-9 years	1.2327	1.35794	1.21718	1.37346	1.19906	1.39158	1.1762	1.41443	1.11321	1.47743
95	Incidence	1.26664	0.102449	2033	5-9 years	1.19759	1.33569	1.18048	1.3528	1.1605	1.37278	1.1353	1.39798	1.06584	1.46744
96	Incidence	1.23877	0.112312	2034	5-9 years	1.16307	1.31447	1.14432	1.33322	1.12242	1.35512	1.09479	1.38275	1.01864	1.4589
97	Incidence	1.2117	0.12241	2035	5-9 years	1.1292	1.2942	1.10875	1.31465	1.08488	1.33852	1.05477	1.36863	0.971776	1.45162
98	Incidence	1.18542	0.132674	2036	5-9 years	1.09599	1.27484	1.07384	1.297	1.04797	1.32287	1.01533	1.35551	0.925376	1.44546
99	Incidence	1.15991	0.143051	2037	5-9 years	1.0635	1.25633	1.03961	1.28022	1.01171	1.30811	0.976522	1.34331	0.879533	1.44029
100	Incidence	1.13518	0.153501	2038	5-9 years	1.03172	1.23864	1.00608	1.26427	0.97615	1.2942	0.938389	1.33197	0.834315	1.43604
101	Incidence	1.1112	0.163992	2039	5-9 years	1.00067	1.22173	0.973279	1.24911	0.941301	1.28109	0.900959	1.32144	0.789772	1.43262
102	Incidence	1.08796	0.174502	2040	5-9 years	0.970347	1.20558	0.941205	1.23472	0.907177	1.26875	0.864249	1.31167	0.745937	1.42999
103	Incidence	1.3585	0.0146368	1990	10-14 years	1.34864	1.36837	1.34619	1.37081	1.34334	1.37367	1.33974	1.37727	1.32981	1.38719
104	Incidence	1.36995	0.0146205	1991	10-14 years	1.36009	1.3798	1.35765	1.38224	1.3548	1.3851	1.35121	1.38869	1.34129	1.3986
105	Incidence	1.38044	0.0145937	1992	10-14 years	1.3706	1.39027	1.36816	1.39271	1.36532	1.39556	1.36173	1.39915	1.35183	1.40904
106	Incidence	1.38709	0.0145316	1993	10-14 years	1.3773	1.39689	1.37487	1.39931	1.37204	1.40215	1.36846	1.40572	1.35861	1.41557
107	Incidence	1.39915	0.0144932	1994	10-14 years	1.38938	1.40892	1.38696	1.41134	1.38413	1.41416	1.38057	1.41773	1.37074	1.42755
108	Incidence	1.41281	0.0144568	1995	10-14 years	1.40306	1.42255	1.40065	1.42497	1.39783	1.42778	1.39427	1.43134	1.38447	1.44114
109	Incidence	1.43194	0.0144445	1996	10-14 years	1.4222	1.44167	1.41979	1.44408	1.41697	1.4469	1.41342	1.45045	1.40363	1.46025
110	Incidence	1.44113	0.014379	1997	10-14 years	1.43144	1.45082	1.42903	1.45322	1.42623	1.45602	1.42269	1.45956	1.41294	1.46931
111	Incidence	1.44953	0.0143271	1998	10-14 years	1.43987	1.45919	1.43748	1.46158	1.43469	1.46437	1.43116	1.4679	1.42145	1.47761
112	Incidence	1.46195	0.014323	1999	10-14 years	1.45229	1.4716	1.4499	1.47399	1.44711	1.47679	1.44358	1.48031	1.43387	1.49002
113	Incidence	1.47564	0.0143559	2000	10-14 years	1.46597	1.48532	1.46357	1.48772	1.46077	1.49051	1.45724	1.49405	1.4475	1.50378
114	Incidence	1.47519	0.0143477	2001	10-14 years	1.46552	1.48486	1.46312	1.48725	1.46032	1.49005	1.45679	1.49358	1.44706	1.50331
115	Incidence	1.45284	0.0142508	2002	10-14 years	1.44324	1.46245	1.44086	1.46483	1.43808	1.46761	1.43457	1.47111	1.42491	1.48078
116	Incidence	1.43136	0.0141734	2003	10-14 years	1.4218	1.44091	1.41944	1.44328	1.41667	1.44604	1.41319	1.44953	1.40358	1.45914
117	Incidence	1.42401	0.0141748	2004	10-14 years	1.41446	1.43357	1.41209	1.43593	1.40933	1.4387	1.40584	1.44218	1.39623	1.4518
118	Incidence	1.42201	0.0142043	2005	10-14 years	1.41244	1.43159	1.41007	1.43396	1.4073	1.43673	1.4038	1.44022	1.39417	1.44985
119	Incidence	1.41343	0.0141862	2006	10-14 years	1.40387	1.42299	1.4015	1.42536	1.39873	1.42813	1.39524	1.43162	1.38563	1.44124
120	Incidence	1.40971	0.0141813	2007	10-14 years	1.40015	1.41927	1.39779	1.42164	1.39502	1.4244	1.39153	1.42789	1.38192	1.43751
121	Incidence	1.41466	0.0142166	2008	10-14 years	1.40508	1.42424	1.4027	1.42662	1.39993	1.42939	1.39643	1.43288	1.38679	1.44252
122	Incidence	1.43701	0.0143414	2009	10-14 years	1.42734	1.44667	1.42495	1.44907	1.42215	1.45187	1.41862	1.45539	1.4089	1.46512
123	Incidence	1.4528	0.0144269	2010	10-14 years	1.44308	1.46253	1.44067	1.46494	1.43786	1.46775	1.43431	1.4713	1.42453	1.48108
124	Incidence	1.4482	0.0143923	2011	10-14 years	1.4385	1.4579	1.43609	1.4603	1.43329	1.46311	1.42974	1.46665	1.41999	1.4764
125	Incidence	1.45033	0.0143879	2012	10-14 years	1.44063	1.46002	1.43823	1.46243	1.43542	1.46523	1.43188	1.46877	1.42213	1.47853
126	Incidence	1.45134	0.0143653	2013	10-14 years	1.44166	1.46102	1.43926	1.46342	1.43646	1.46622	1.43292	1.46976	1.42319	1.4795
127	Incidence	1.47303	0.0144495	2014	10-14 years	1.46329	1.48277	1.46088	1.48518	1.45806	1.488	1.4545	1.49155	1.44471	1.50135
128	Incidence	1.47497	0.0144076	2015	10-14 years	1.46526	1.48468	1.46285	1.48708	1.46004	1.48989	1.4565	1.49344	1.44673	1.50321
129	Incidence	1.47312	0.0143305	2016	10-14 years	1.46346	1.48278	1.46106	1.48517	1.45827	1.48796	1.45474	1.49149	1.44503	1.5012
130	Incidence	1.48169	0.0143004	2017	10-14 years	1.47206	1.49133	1.46967	1.49372	1.46688	1.49651	1.46336	1.50003	1.45367	1.50972
131	Incidence	1.49662	0.014299	2018	10-14 years	1.48698	1.50626	1.4846	1.50865	1.48181	1.51143	1.47829	1.51495	1.46859	1.52465
132	Incidence	1.50319	0.0142525	2019	10-14 years	1.49358	1.51279	1.4912	1.51517	1.48842	1.51795	1.48492	1.52146	1.47525	1.53112
133	Incidence	1.48324	0.0140766	2020	10-14 years	1.47375	1.49273	1.4714	1.49508	1.46866	1.49782	1.46519	1.50129	1.45565	1.51083
134	Incidence	1.48248	0.0140384	2021	10-14 years	1.47302	1.49195	1.47068	1.49429	1.46794	1.49703	1.46449	1.50048	1.45497	1.51
135	Incidence	1.39557	0.0392747	2022	10-14 years	1.3691	1.42204	1.36254	1.4286	1.35488	1.43625	1.34522	1.44592	1.31859	1.47254
136	Incidence	1.38598	0.0398844	2023	10-14 years	1.3591	1.41286	1.35244	1.41952	1.34466	1.4273	1.33485	1.43711	1.30781	1.46415
137	Incidence	1.37522	0.0404593	2024	10-14 years	1.34795	1.40249	1.34119	1.40925	1.3333	1.41714	1.32335	1.42709	1.29592	1.45452
138	Incidence	1.36266	0.0409935	2025	10-14 years	1.33503	1.39029	1.32819	1.39714	1.32019	1.40513	1.31011	1.41521	1.28231	1.44301
139	Incidence	1.34769	0.0414867	2026	10-14 years	1.31972	1.37565	1.3128	1.38258	1.30471	1.39067	1.2945	1.40087	1.26637	1.429
140	Incidence	1.32946	0.0419199	2027	10-14 years	1.30121	1.35772	1.29421	1.36472	1.28603	1.37289	1.27572	1.3832	1.2473	1.41163
141	Incidence	1.30761	0.0422974	2028	10-14 years	1.2791	1.33611	1.27203	1.34318	1.26379	1.35143	1.25338	1.36183	1.2247	1.39051
142	Incidence	1.28218	0.0427888	2029	10-14 years	1.25334	1.31102	1.24619	1.31816	1.23785	1.32651	1.22732	1.33703	1.19831	1.36604
143	Incidence	1.2541	0.0437566	2030	10-14 years	1.22461	1.28359	1.2173	1.2909	1.20877	1.29943	1.198	1.31019	1.16834	1.33986
144	Incidence	1.22559	0.0456379	2031	10-14 years	1.19483	1.25635	1.18721	1.26397	1.17831	1.27287	1.16708	1.2841	1.13614	1.31504
145	Incidence	1.19779	0.0487057	2032	10-14 years	1.16496	1.23061	1.15682	1.23875	1.14733	1.24825	1.13535	1.26023	1.10232	1.29325
146	Incidence	1.17068	0.0529292	2033	10-14 years	1.13501	1.20636	1.12617	1.2152	1.11585	1.22552	1.10283	1.23854	1.06694	1.27442
147	Incidence	1.14428	0.0581754	2034	10-14 years	1.10507	1.18349	1.09535	1.1932	1.08401	1.20455	1.0697	1.21886	1.03025	1.2583
148	Incidence	1.11856	0.0642697	2035	10-14 years	1.07525	1.16188	1.06451	1.17261	1.05198	1.18515	1.03617	1.20096	0.992595	1.24453
149	Incidence	1.09354	0.0710383	2036	10-14 years	1.04566	1.14142	1.03379	1.15328	1.01994	1.16713	1.00247	1.18461	0.954302	1.23277
150	Incidence	1.06919	0.0783292	2037	10-14 years	1.0164	1.12199	1.00332	1.13507	0.988044	1.15034	0.968775	1.16961	0.915668	1.22272
151	Incidence	1.04552	0.0860168	2038	10-14 years	0.987548	1.1035	0.973183	1.11786	0.95641	1.13464	0.93525	1.1558	0.87693	1.21412
152	Incidence	1.02252	0.0940013	2039	10-14 years	0.959164	1.08588	0.943466	1.10158	0.925136	1.11991	0.902011	1.14303	0.838279	1.20676
153	Incidence	1.00018	0.102204	2040	10-14 years	0.931293	1.06906	0.914225	1.08613	0.894295	1.10606	0.869153	1.1312	0.799858	1.2005
154	Incidence	1.09016	0.0130369	1990	15-19 years	1.08137	1.09895	1.0792	1.10112	1.07665	1.10367	1.07345	1.10687	1.06461	1.11571
155	Incidence	1.09335	0.013055	1991	15-19 years	1.08455	1.10215	1.08237	1.10433	1.07982	1.10687	1.07661	1.11008	1.06776	1.11894
156	Incidence	1.09647	0.0130835	1992	15-19 years	1.08765	1.10529	1.08546	1.10747	1.08291	1.11002	1.07969	1.11324	1.07082	1.12211
157	Incidence	1.09464	0.0130657	1993	15-19 years	1.08583	1.10344	1.08365	1.10563	1.0811	1.10817	1.07789	1.11139	1.06903	1.12025
158	Incidence	1.092	0.0130211	1994	15-19 years	1.08322	1.10078	1.08105	1.10295	1.07851	1.10549	1.07531	1.10869	1.06648	1.11752
159	Incidence	1.09643	0.0130051	1995	15-19 years	1.08767	1.1052	1.08549	1.10737	1.08296	1.1099	1.07976	1.1131	1.07094	1.12192
160	Incidence	1.10847	0.0130274	1996	15-19 years	1.09969	1.11726	1.09752	1.11943	1.09498	1.12197	1.09177	1.12518	1.08294	1.13401
161	Incidence	1.1196	0.0130289	1997	15-19 years	1.11082	1.12838	1.10864	1.13056	1.1061	1.1331	1.1029	1.1363	1.09406	1.14514
162	Incidence	1.12498	0.0129746	1998	15-19 years	1.11624	1.13373	1.11407	1.13589	1.11154	1.13842	1.10835	1.14161	1.09955	1.15041
163	Incidence	1.12761	0.0128902	1999	15-19 years	1.11892	1.1363	1.11677	1.13845	1.11426	1.14097	1.11109	1.14414	1.10235	1.15288
164	Incidence	1.13609	0.012837	2000	15-19 years	1.12743	1.14474	1.12529	1.14688	1.12279	1.14939	1.11963	1.15254	1.11093	1.16125
165	Incidence	1.14138	0.0127511	2001	15-19 years	1.13278	1.14997	1.13065	1.1521	1.12817	1.15459	1.12503	1.15773	1.11639	1.16637
166	Incidence	1.14346	0.0126482	2002	15-19 years	1.13494	1.15199	1.13282	1.1541	1.13036	1.15657	1.12725	1.15968	1.11867	1.16825
167	Incidence	1.1502	0.0125916	2003	15-19 years	1.14171	1.15868	1.13961	1.16079	1.13715	1.16324	1.13405	1.16634	1.12552	1.17488
168	Incidence	1.16332	0.0125958	2004	15-19 years	1.15483	1.17181	1.15272	1.17391	1.15027	1.17637	1.14717	1.17947	1.13863	1.18801
169	Incidence	1.17575	0.0126233	2005	15-19 years	1.16724	1.18426	1.16513	1.18636	1.16267	1.18883	1.15956	1.19193	1.15101	1.20049
170	Incidence	1.18254	0.0126516	2006	15-19 years	1.17401	1.19106	1.1719	1.19318	1.16943	1.19564	1.16632	1.19876	1.15774	1.20733
171	Incidence	1.18618	0.0126863	2007	15-19 years	1.17763	1.19473	1.17551	1.19685	1.17304	1.19933	1.16992	1.20245	1.16132	1.21105
172	Incidence	1.1942	0.0127615	2008	15-19 years	1.1856	1.2028	1.18347	1.20494	1.18098	1.20742	1.17784	1.21056	1.16919	1.21922
173	Incidence	1.19014	0.0127738	2009	15-19 years	1.18153	1.19875	1.1794	1.20089	1.17691	1.20338	1.17377	1.20652	1.16511	1.21518
174	Incidence	1.18068	0.012757	2010	15-19 years	1.17209	1.18928	1.16995	1.19141	1.16747	1.1939	1.16433	1.19704	1.15568	1.20569
175	Incidence	1.17716	0.0127656	2011	15-19 years	1.16856	1.18576	1.16642	1.1879	1.16393	1.19038	1.16079	1.19353	1.15214	1.20218
176	Incidence	1.17062	0.0127437	2012	15-19 years	1.16203	1.1792	1.1599	1.18133	1.15741	1.18382	1.15428	1.18695	1.14564	1.19559
177	Incidence	1.16827	0.0127393	2013	15-19 years	1.15969	1.17686	1.15756	1.17899	1.15507	1.18147	1.15194	1.1846	1.1433	1.19324
178	Incidence	1.17299	0.0127733	2014	15-19 years	1.16438	1.1816	1.16225	1.18373	1.15976	1.18622	1.15661	1.18936	1.14795	1.19802
179	Incidence	1.16818	0.0127416	2015	15-19 years	1.1596	1.17677	1.15747	1.1789	1.15498	1.18138	1.15185	1.18452	1.14321	1.19316
180	Incidence	1.16551	0.0127189	2016	15-19 years	1.15694	1.17408	1.15482	1.17621	1.15234	1.17869	1.14921	1.18182	1.14058	1.19044
181	Incidence	1.17324	0.0127567	2017	15-19 years	1.16465	1.18184	1.16252	1.18397	1.16003	1.18646	1.15689	1.1896	1.14824	1.19825
182	Incidence	1.17932	0.0127753	2018	15-19 years	1.17071	1.18793	1.16858	1.19006	1.16608	1.19255	1.16294	1.1957	1.15428	1.20436
183	Incidence	1.18684	0.0127925	2019	15-19 years	1.17822	1.19546	1.17608	1.1976	1.17359	1.2001	1.17044	1.20324	1.16177	1.21192
184	Incidence	1.1876	0.0127616	2020	15-19 years	1.179	1.1962	1.17687	1.19833	1.17438	1.20082	1.17124	1.20396	1.16259	1.21261
185	Incidence	1.18513	0.0127049	2021	15-19 years	1.17656	1.19369	1.17444	1.19581	1.17196	1.19829	1.16884	1.20141	1.16023	1.21003
186	Incidence	1.14745	0.0320946	2022	15-19 years	1.12582	1.16908	1.12046	1.17444	1.1142	1.1807	1.10631	1.1886	1.08455	1.21036
187	Incidence	1.14636	0.0327473	2023	15-19 years	1.12429	1.16843	1.11882	1.1739	1.11243	1.18029	1.10438	1.18834	1.08217	1.21054
188	Incidence	1.14415	0.0333694	2024	15-19 years	1.12166	1.16664	1.11609	1.17221	1.10958	1.17872	1.10137	1.18693	1.07875	1.20955
189	Incidence	1.14042	0.0339553	2025	15-19 years	1.11753	1.16331	1.11186	1.16898	1.10524	1.1756	1.09689	1.18395	1.07387	1.20697
190	Incidence	1.13507	0.0345162	2026	15-19 years	1.1118	1.15833	1.10604	1.1641	1.09931	1.17083	1.09082	1.17932	1.06742	1.20272
191	Incidence	1.12822	0.0350591	2027	15-19 years	1.10459	1.15185	1.09873	1.1577	1.0919	1.16454	1.08327	1.17316	1.0595	1.19693
192	Incidence	1.12047	0.0355764	2028	15-19 years	1.0965	1.14445	1.09055	1.15039	1.08362	1.15733	1.07486	1.16608	1.05074	1.1902
193	Incidence	1.11178	0.0360613	2029	15-19 years	1.08747	1.13608	1.08145	1.14211	1.07442	1.14914	1.06555	1.15801	1.0411	1.18246
194	Incidence	1.10163	0.0365089	2030	15-19 years	1.07702	1.12624	1.07093	1.13233	1.06381	1.13945	1.05483	1.14843	1.03007	1.17319
195	Incidence	1.08953	0.0369157	2031	15-19 years	1.06465	1.11441	1.05848	1.12057	1.05128	1.12777	1.0422	1.13685	1.01717	1.16188
196	Incidence	1.0748	0.0372621	2032	15-19 years	1.04968	1.09991	1.04346	1.10614	1.0362	1.1134	1.02703	1.12257	1.00177	1.14783
197	Incidence	1.05713	0.0375464	2033	15-19 years	1.03183	1.08244	1.02556	1.08871	1.01824	1.09603	1.009	1.10527	0.983542	1.13072
198	Incidence	1.03658	0.0378919	2034	15-19 years	1.01104	1.06212	1.00471	1.06845	0.997324	1.07584	0.988002	1.08516	0.962312	1.11085
199	Incidence	1.01388	0.0385719	2035	15-19 years	0.987887	1.03988	0.981446	1.04632	0.973924	1.05385	0.964435	1.06333	0.938284	1.08949
200	Incidence	0.990841	0.0399292	2036	15-19 years	0.963929	1.01775	0.957261	1.02442	0.949475	1.03221	0.939652	1.04203	0.91258	1.0691
201	Incidence	0.968367	0.0421902	2037	15-19 years	0.939931	0.996803	0.932885	1.00385	0.924658	1.01208	0.914279	1.02245	0.885674	1.05106
202	Incidence	0.946459	0.0453541	2038	15-19 years	0.915891	0.977028	0.908317	0.984602	0.899473	0.993446	0.888315	1.0046	0.857565	1.03535
203	Incidence	0.925115	0.0493388	2039	15-19 years	0.891861	0.958369	0.883621	0.966609	0.874	0.97623	0.861863	0.988367	0.828411	1.02182
204	Incidence	0.90433	0.054022	2040	15-19 years	0.86792	0.940741	0.858898	0.949763	0.848364	0.960297	0.835074	0.973587	0.798447	1.01021
205	Incidence	1.14105	0.0137044	1990	20-24 years	1.13182	1.15029	1.12953	1.15258	1.12685	1.15525	1.12348	1.15862	1.11419	1.16791
206	Incidence	1.15296	0.013708	1991	20-24 years	1.14372	1.1622	1.14144	1.16449	1.13876	1.16716	1.13539	1.17054	1.1261	1.17983
207	Incidence	1.16319	0.0137288	1992	20-24 years	1.15394	1.17245	1.15165	1.17474	1.14897	1.17742	1.14559	1.18079	1.13628	1.1901
208	Incidence	1.1685	0.0137341	1993	20-24 years	1.15924	1.17775	1.15695	1.18005	1.15427	1.18273	1.15089	1.1861	1.14158	1.19542
209	Incidence	1.17549	0.0137667	1994	20-24 years	1.16621	1.18477	1.16391	1.18707	1.16123	1.18975	1.15784	1.19314	1.14851	1.20247
210	Incidence	1.18526	0.0138292	1995	20-24 years	1.17594	1.19458	1.17363	1.19689	1.17093	1.19958	1.16753	1.20299	1.15815	1.21236
211	Incidence	1.19404	0.0138947	1996	20-24 years	1.18468	1.20341	1.18236	1.20573	1.17965	1.20844	1.17623	1.21186	1.16681	1.22128
212	Incidence	1.20074	0.0139481	1997	20-24 years	1.19134	1.21014	1.18901	1.21247	1.18629	1.21519	1.18286	1.21862	1.1734	1.22808
213	Incidence	1.20365	0.0139634	1998	20-24 years	1.19424	1.21307	1.19191	1.2154	1.18919	1.21812	1.18575	1.22156	1.17629	1.23102
214	Incidence	1.20995	0.0139773	1999	20-24 years	1.20053	1.21937	1.19819	1.2217	1.19547	1.22443	1.19203	1.22787	1.18255	1.23734
215	Incidence	1.22452	0.0140203	2000	20-24 years	1.21507	1.23397	1.21273	1.23631	1.20999	1.23904	1.20654	1.24249	1.19704	1.252
216	Incidence	1.22743	0.0139664	2001	20-24 years	1.21801	1.23684	1.21568	1.23917	1.21296	1.2419	1.20952	1.24533	1.20005	1.2548
217	Incidence	1.22084	0.0138373	2002	20-24 years	1.21151	1.23016	1.2092	1.23247	1.2065	1.23517	1.2031	1.23858	1.19371	1.24796
218	Incidence	1.22807	0.0137851	2003	20-24 years	1.21878	1.23736	1.21648	1.23966	1.21379	1.24235	1.2104	1.24574	1.20105	1.25509
219	Incidence	1.23661	0.0137274	2004	20-24 years	1.22736	1.24587	1.22507	1.24816	1.22239	1.25083	1.21901	1.25421	1.20971	1.26352
220	Incidence	1.25886	0.0137408	2005	20-24 years	1.2496	1.26812	1.24731	1.27042	1.24463	1.2731	1.24125	1.27648	1.23193	1.28579
221	Incidence	1.28479	0.0137617	2006	20-24 years	1.27552	1.29407	1.27322	1.29637	1.27054	1.29905	1.26715	1.30244	1.25782	1.31177
222	Incidence	1.31532	0.0138073	2007	20-24 years	1.30602	1.32463	1.30371	1.32693	1.30102	1.32963	1.29762	1.33302	1.28826	1.34238
223	Incidence	1.35013	0.013887	2008	20-24 years	1.34077	1.35949	1.33845	1.36181	1.33574	1.36452	1.33233	1.36793	1.32291	1.37735
224	Incidence	1.37568	0.0139342	2009	20-24 years	1.36629	1.38507	1.36396	1.3874	1.36124	1.39012	1.35782	1.39354	1.34837	1.40299
225	Incidence	1.39629	0.0139943	2010	20-24 years	1.38686	1.40572	1.38452	1.40806	1.38179	1.41079	1.37835	1.41423	1.36886	1.42372
226	Incidence	1.40023	0.0140062	2011	20-24 years	1.39079	1.40967	1.38845	1.41201	1.38572	1.41474	1.38227	1.41818	1.37278	1.42768
227	Incidence	1.40337	0.014045	2012	20-24 years	1.39391	1.41284	1.39156	1.41519	1.38882	1.41792	1.38537	1.42138	1.37585	1.4309
228	Incidence	1.40668	0.0141036	2013	20-24 years	1.39718	1.41619	1.39482	1.41854	1.39207	1.42129	1.3886	1.42476	1.37904	1.43433
229	Incidence	1.41387	0.0141939	2014	20-24 years	1.4043	1.42343	1.40193	1.4258	1.39916	1.42857	1.39567	1.43206	1.38604	1.44169
230	Incidence	1.4137	0.0142421	2015	20-24 years	1.4041	1.42329	1.40172	1.42567	1.39894	1.42845	1.39544	1.43195	1.38578	1.44161
231	Incidence	1.41234	0.014269	2016	20-24 years	1.40272	1.42195	1.40034	1.42434	1.39755	1.42712	1.39404	1.43063	1.38437	1.4403
232	Incidence	1.4238	0.0143601	2017	20-24 years	1.41412	1.43348	1.41172	1.43587	1.40892	1.43868	1.40539	1.44221	1.39565	1.45194
233	Incidence	1.42309	0.0143695	2018	20-24 years	1.4134	1.43277	1.411	1.43517	1.4082	1.43797	1.40467	1.44151	1.39492	1.45125
234	Incidence	1.41991	0.0143575	2019	20-24 years	1.41024	1.42959	1.40784	1.43199	1.40504	1.43479	1.40151	1.43832	1.39177	1.44805
235	Incidence	1.40764	0.014288	2020	20-24 years	1.39801	1.41727	1.39562	1.41965	1.39284	1.42244	1.38932	1.42595	1.37963	1.43564
236	Incidence	1.40276	0.014268	2021	20-24 years	1.39314	1.41237	1.39076	1.41475	1.38797	1.41754	1.38446	1.42105	1.37479	1.43072
237	Incidence	1.31556	0.0366566	2022	20-24 years	1.29085	1.34027	1.28473	1.34639	1.27758	1.35354	1.26857	1.36255	1.24371	1.38741
238	Incidence	1.31082	0.0372796	2023	20-24 years	1.28569	1.33594	1.27946	1.34217	1.27219	1.34944	1.26302	1.35861	1.23775	1.38388
239	Incidence	1.30804	0.0379563	2024	20-24 years	1.28246	1.33363	1.27612	1.33996	1.26872	1.34737	1.25938	1.3567	1.23365	1.38244
240	Incidence	1.30659	0.0386829	2025	20-24 years	1.28051	1.33266	1.27405	1.33912	1.26651	1.34666	1.25699	1.35618	1.23077	1.3824
241	Incidence	1.30584	0.0394598	2026	20-24 years	1.27924	1.33243	1.27265	1.33902	1.26496	1.34672	1.25525	1.35642	1.22849	1.38318
242	Incidence	1.3051	0.0402722	2027	20-24 years	1.27796	1.33225	1.27123	1.33897	1.26338	1.34683	1.25347	1.35673	1.22617	1.38404
243	Incidence	1.30387	0.0410793	2028	20-24 years	1.27618	1.33155	1.26932	1.33841	1.26131	1.34642	1.2512	1.35653	1.22335	1.38438
244	Incidence	1.30136	0.0418495	2029	20-24 years	1.27315	1.32956	1.26616	1.33655	1.258	1.34471	1.24771	1.35501	1.21933	1.38338
245	Incidence	1.29712	0.0425762	2030	20-24 years	1.26843	1.32582	1.26132	1.33293	1.25301	1.34123	1.24254	1.3517	1.21367	1.38057
246	Incidence	1.29104	0.0432695	2031	20-24 years	1.26188	1.3202	1.25465	1.32743	1.24621	1.33587	1.23557	1.34651	1.20623	1.37585
247	Incidence	1.28326	0.0439359	2032	20-24 years	1.25364	1.31287	1.24631	1.32021	1.23774	1.32877	1.22693	1.33958	1.19714	1.36937
248	Incidence	1.27445	0.0445679	2033	20-24 years	1.24441	1.30449	1.23697	1.31193	1.22828	1.32062	1.21732	1.33159	1.1871	1.36181
249	Incidence	1.26457	0.0451564	2034	20-24 years	1.23413	1.295	1.22659	1.30254	1.21778	1.31135	1.20668	1.32246	1.17606	1.35307
250	Incidence	1.25303	0.0456912	2035	20-24 years	1.22223	1.28383	1.2146	1.29146	1.20569	1.30037	1.19445	1.31161	1.16348	1.34258
251	Incidence	1.23927	0.0461644	2036	20-24 years	1.20816	1.27038	1.20045	1.27809	1.19144	1.2871	1.18009	1.29845	1.14879	1.32975
252	Incidence	1.22252	0.0465502	2037	20-24 years	1.19115	1.2539	1.18337	1.26167	1.1743	1.27075	1.16285	1.2822	1.13128	1.31376
253	Incidence	1.20244	0.0468431	2038	20-24 years	1.17086	1.23401	1.16304	1.24183	1.15391	1.25096	1.14238	1.26249	1.11062	1.29425
254	Incidence	1.17906	0.0471706	2039	20-24 years	1.14727	1.21086	1.13939	1.21873	1.13019	1.22793	1.11859	1.23953	1.08661	1.27152
255	Incidence	1.15325	0.0478246	2040	20-24 years	1.12102	1.18549	1.11303	1.19347	1.10371	1.2028	1.09194	1.21456	1.05952	1.24699
256	Incidence	1.48016	0.0166876	1990	25-29 years	1.46892	1.49141	1.46613	1.4942	1.46287	1.49745	1.45877	1.50156	1.44746	1.51287
257	Incidence	1.49462	0.0165554	1991	25-29 years	1.48346	1.50578	1.4807	1.50855	1.47747	1.51177	1.4734	1.51585	1.46217	1.52707
258	Incidence	1.50131	0.0164237	1992	25-29 years	1.49024	1.51238	1.4875	1.51513	1.4843	1.51833	1.48026	1.52237	1.46912	1.5335
259	Incidence	1.50789	0.0163447	1993	25-29 years	1.49687	1.5189	1.49414	1.52163	1.49095	1.52482	1.48693	1.52884	1.47585	1.53992
260	Incidence	1.52135	0.0163406	1994	25-29 years	1.51034	1.53236	1.50761	1.53509	1.50442	1.53828	1.5004	1.5423	1.48932	1.55338
261	Incidence	1.53649	0.0163655	1995	25-29 years	1.52546	1.54752	1.52273	1.55026	1.51954	1.55345	1.51551	1.55747	1.50442	1.56857
262	Incidence	1.55428	0.0164072	1996	25-29 years	1.54322	1.56534	1.54048	1.56808	1.53728	1.57128	1.53325	1.57532	1.52212	1.58644
263	Incidence	1.56362	0.0164115	1997	25-29 years	1.55256	1.57468	1.54982	1.57742	1.54662	1.58062	1.54258	1.58466	1.53145	1.59579
264	Incidence	1.56569	0.0163818	1998	25-29 years	1.55465	1.57673	1.55191	1.57947	1.54872	1.58266	1.54469	1.58669	1.53358	1.5978
265	Incidence	1.57885	0.0164312	1999	25-29 years	1.56778	1.58992	1.56503	1.59267	1.56183	1.59587	1.55779	1.59991	1.54664	1.61105
266	Incidence	1.59072	0.0164884	2000	25-29 years	1.57961	1.60184	1.57686	1.60459	1.57364	1.60781	1.56959	1.61186	1.55841	1.62304
267	Incidence	1.58627	0.0164611	2001	25-29 years	1.57518	1.59736	1.57243	1.60011	1.56922	1.60332	1.56517	1.60737	1.55401	1.61853
268	Incidence	1.57922	0.0164219	2002	25-29 years	1.56815	1.59029	1.56541	1.59303	1.56221	1.59623	1.55817	1.60027	1.54703	1.61141
269	Incidence	1.5815	0.0164266	2003	25-29 years	1.57043	1.59257	1.56769	1.59532	1.56449	1.59852	1.56044	1.60256	1.54931	1.6137
270	Incidence	1.58901	0.016432	2004	25-29 years	1.57793	1.60008	1.57519	1.60283	1.57198	1.60603	1.56794	1.61007	1.5568	1.62122
271	Incidence	1.60256	0.0164393	2005	25-29 years	1.59148	1.61364	1.58874	1.61639	1.58553	1.61959	1.58149	1.62364	1.57034	1.63478
272	Incidence	1.6212	0.0164572	2006	25-29 years	1.61011	1.63229	1.60736	1.63504	1.60415	1.63825	1.6001	1.6423	1.58894	1.65345
273	Incidence	1.63998	0.0164571	2007	25-29 years	1.62889	1.65108	1.62614	1.65382	1.62293	1.65703	1.61889	1.66108	1.60773	1.67224
274	Incidence	1.67398	0.0165205	2008	25-29 years	1.66284	1.68511	1.66008	1.68787	1.65686	1.69109	1.6528	1.69515	1.6416	1.70636
275	Incidence	1.70429	0.0165414	2009	25-29 years	1.69314	1.71544	1.69038	1.7182	1.68715	1.72142	1.68308	1.72549	1.67187	1.73671
276	Incidence	1.71915	0.0164629	2010	25-29 years	1.70805	1.73024	1.7053	1.73299	1.70209	1.7362	1.69804	1.74025	1.68688	1.75142
277	Incidence	1.73131	0.0163584	2011	25-29 years	1.72029	1.74234	1.71756	1.74507	1.71437	1.74826	1.71034	1.75229	1.69925	1.76338
278	Incidence	1.75586	0.0163219	2012	25-29 years	1.74486	1.76686	1.74214	1.76959	1.73895	1.77277	1.73494	1.77679	1.72387	1.78785
279	Incidence	1.78899	0.0163498	2013	25-29 years	1.77797	1.80001	1.77524	1.80274	1.77205	1.80593	1.76803	1.80995	1.75694	1.82103
280	Incidence	1.81861	0.0163919	2014	25-29 years	1.80756	1.82966	1.80482	1.83239	1.80163	1.83559	1.79759	1.83962	1.78648	1.85074
281	Incidence	1.83373	0.0164048	2015	25-29 years	1.82267	1.84479	1.81993	1.84752	1.81673	1.85072	1.8127	1.85476	1.80157	1.86588
282	Incidence	1.85546	0.0165049	2016	25-29 years	1.84433	1.86658	1.84158	1.86934	1.83836	1.87256	1.8343	1.87662	1.82311	1.88781
283	Incidence	1.88287	0.0166725	2017	25-29 years	1.87163	1.8941	1.86885	1.89689	1.86559	1.90014	1.86149	1.90424	1.85019	1.91555
284	Incidence	1.88751	0.0167502	2018	25-29 years	1.87622	1.8988	1.87342	1.9016	1.87016	1.90487	1.86604	1.90899	1.85468	1.92034
285	Incidence	1.86877	0.0167195	2019	25-29 years	1.8575	1.88004	1.85471	1.88283	1.85145	1.88609	1.84733	1.8902	1.836	1.90154
286	Incidence	1.83647	0.0166193	2020	25-29 years	1.82526	1.84767	1.82249	1.85044	1.81925	1.85368	1.81516	1.85777	1.80389	1.86904
287	Incidence	1.81937	0.0165818	2021	25-29 years	1.8082	1.83055	1.80543	1.83332	1.80219	1.83655	1.79811	1.84063	1.78687	1.85187
288	Incidence	1.77794	0.0494136	2022	25-29 years	1.74464	1.81125	1.73639	1.8195	1.72675	1.82914	1.7146	1.84129	1.68109	1.87479
289	Incidence	1.76446	0.0500417	2023	25-29 years	1.73073	1.79819	1.72237	1.80654	1.71261	1.8163	1.7003	1.82861	1.66638	1.86254
290	Incidence	1.75237	0.0506982	2024	25-29 years	1.7182	1.78654	1.70974	1.79501	1.69985	1.8049	1.68738	1.81737	1.653	1.85174
291	Incidence	1.74138	0.0513912	2025	25-29 years	1.70674	1.77601	1.69816	1.7846	1.68813	1.79462	1.67549	1.80726	1.64065	1.8421
292	Incidence	1.7312	0.0521341	2026	25-29 years	1.69606	1.76634	1.68735	1.77504	1.67719	1.78521	1.66436	1.79803	1.62901	1.83338
293	Incidence	1.72238	0.0529514	2027	25-29 years	1.68669	1.75807	1.67785	1.76691	1.66752	1.77724	1.6545	1.79026	1.6186	1.82617
294	Incidence	1.71618	0.0538496	2028	25-29 years	1.67988	1.75247	1.67089	1.76146	1.66039	1.77196	1.64714	1.78521	1.61063	1.82172
295	Incidence	1.71255	0.0548275	2029	25-29 years	1.6756	1.74951	1.66644	1.75866	1.65575	1.76935	1.64226	1.78284	1.60509	1.82001
296	Incidence	1.71065	0.0558789	2030	25-29 years	1.67299	1.74831	1.66366	1.75765	1.65276	1.76854	1.63902	1.78229	1.60113	1.82017
297	Incidence	1.70968	0.0569999	2031	25-29 years	1.67126	1.7481	1.66174	1.75761	1.65063	1.76873	1.6366	1.78275	1.59796	1.8214
298	Incidence	1.70873	0.0581667	2032	25-29 years	1.66952	1.74793	1.65981	1.75764	1.64847	1.76899	1.63416	1.7833	1.59472	1.82273
299	Incidence	1.70712	0.0593229	2033	25-29 years	1.66713	1.7471	1.65722	1.75701	1.64566	1.76857	1.63106	1.78317	1.59084	1.82339
300	Incidence	1.70384	0.0604226	2034	25-29 years	1.66311	1.74456	1.65302	1.75465	1.64124	1.76644	1.62638	1.7813	1.58541	1.82227
301	Incidence	1.6983	0.0614528	2035	25-29 years	1.65688	1.73972	1.64662	1.74998	1.63464	1.76197	1.61952	1.77708	1.57785	1.81875
302	Incidence	1.69035	0.0624239	2036	25-29 years	1.64827	1.73242	1.63785	1.74285	1.62568	1.75502	1.61032	1.77037	1.568	1.8127
303	Incidence	1.68016	0.0633432	2037	25-29 years	1.63747	1.72286	1.62689	1.73343	1.61454	1.74579	1.59896	1.76137	1.55601	1.80431
304	Incidence	1.66864	0.0642055	2038	25-29 years	1.62537	1.71192	1.61465	1.72264	1.60213	1.73516	1.58633	1.75096	1.5428	1.79449
305	Incidence	1.65571	0.0649982	2039	25-29 years	1.6119	1.69952	1.60105	1.71037	1.58837	1.72305	1.57238	1.73904	1.52831	1.78311
306	Incidence	1.64061	0.0657048	2040	25-29 years	1.59633	1.6849	1.58535	1.69587	1.57254	1.70868	1.55638	1.72484	1.51183	1.76939
307	Incidence	2.00507	0.0210793	1990	30-34 years	1.99087	2.01928	1.98735	2.0228	1.98324	2.02691	1.97805	2.0321	1.96376	2.04639
308	Incidence	2.01549	0.0209938	1991	30-34 years	2.00134	2.02964	1.99783	2.03314	1.99374	2.03724	1.98857	2.0424	1.97434	2.05663
309	Incidence	2.02948	0.0208734	1992	30-34 years	2.01541	2.04354	2.01192	2.04703	2.00785	2.0511	2.00272	2.05624	1.98856	2.07039
310	Incidence	2.04165	0.0206642	1993	30-34 years	2.02772	2.05558	2.02427	2.05903	2.02024	2.06306	2.01516	2.06814	2.00115	2.08215
311	Incidence	2.05891	0.0204538	1994	30-34 years	2.04513	2.0727	2.04171	2.07611	2.03772	2.0801	2.03269	2.08513	2.01882	2.099
312	Incidence	2.08871	0.0203264	1995	30-34 years	2.07501	2.10241	2.07161	2.1058	2.06765	2.10976	2.06265	2.11476	2.04887	2.12855
313	Incidence	2.10988	0.0201973	1996	30-34 years	2.09627	2.12349	2.0929	2.12687	2.08896	2.13081	2.08399	2.13577	2.07029	2.14947
314	Incidence	2.12259	0.0200677	1997	30-34 years	2.10906	2.13612	2.10571	2.13947	2.1018	2.14338	2.09686	2.14832	2.08326	2.16192
315	Incidence	2.12521	0.0199465	1998	30-34 years	2.11177	2.13866	2.10844	2.14199	2.10455	2.14588	2.09964	2.15078	2.08612	2.16431
316	Incidence	2.12936	0.0198702	1999	30-34 years	2.11596	2.14275	2.11264	2.14607	2.10877	2.14994	2.10388	2.15483	2.09041	2.1683
317	Incidence	2.14437	0.0198678	2000	30-34 years	2.13098	2.15776	2.12766	2.16108	2.12379	2.16495	2.1189	2.16984	2.10543	2.18331
318	Incidence	2.14521	0.0197818	2001	30-34 years	2.13188	2.15854	2.12857	2.16185	2.12472	2.16571	2.11985	2.17057	2.10644	2.18398
319	Incidence	2.13912	0.0196714	2002	30-34 years	2.12586	2.15238	2.12258	2.15566	2.11874	2.1595	2.1139	2.16434	2.10056	2.17768
320	Incidence	2.13406	0.0195792	2003	30-34 years	2.12086	2.14725	2.11759	2.15052	2.11377	2.15434	2.10896	2.15916	2.09568	2.17243
321	Incidence	2.13888	0.0195528	2004	30-34 years	2.1257	2.15206	2.12244	2.15532	2.11862	2.15914	2.11381	2.16395	2.10056	2.1772
322	Incidence	2.14991	0.019576	2005	30-34 years	2.13672	2.1631	2.13345	2.16637	2.12963	2.17019	2.12481	2.17501	2.11154	2.18828
323	Incidence	2.15965	0.0196127	2006	30-34 years	2.14643	2.17286	2.14315	2.17614	2.13933	2.17996	2.1345	2.18479	2.12121	2.19809
324	Incidence	2.16423	0.0196275	2007	30-34 years	2.151	2.17746	2.14773	2.18074	2.1439	2.18457	2.13907	2.18939	2.12576	2.2027
325	Incidence	2.18493	0.0197078	2008	30-34 years	2.17165	2.19822	2.16836	2.20151	2.16451	2.20535	2.15967	2.2102	2.1463	2.22356
326	Incidence	2.21678	0.0198109	2009	30-34 years	2.20343	2.23013	2.20012	2.23344	2.19626	2.2373	2.19138	2.24218	2.17795	2.25561
327	Incidence	2.22854	0.019778	2010	30-34 years	2.21521	2.24187	2.2119	2.24517	2.20805	2.24903	2.20318	2.25389	2.18977	2.2673
328	Incidence	2.21996	0.0196251	2011	30-34 years	2.20673	2.23318	2.20345	2.23646	2.19962	2.24029	2.1948	2.24512	2.18149	2.25842
329	Incidence	2.21831	0.01949	2012	30-34 years	2.20518	2.23145	2.20192	2.23471	2.19812	2.23851	2.19333	2.2433	2.18011	2.25651
330	Incidence	2.23218	0.0194098	2013	30-34 years	2.21909	2.24526	2.21585	2.2485	2.21207	2.25228	2.20729	2.25706	2.19413	2.27022
331	Incidence	2.26429	0.0193963	2014	30-34 years	2.25122	2.27737	2.24798	2.28061	2.2442	2.28439	2.23943	2.28916	2.22628	2.30231
332	Incidence	2.28872	0.0193262	2015	30-34 years	2.27569	2.30174	2.27246	2.30497	2.26869	2.30874	2.26394	2.31349	2.25084	2.3266
333	Incidence	2.31989	0.0192668	2016	30-34 years	2.30691	2.33288	2.30369	2.3361	2.29993	2.33985	2.29519	2.34459	2.28213	2.35766
334	Incidence	2.3565	0.0192334	2017	30-34 years	2.34353	2.36946	2.34032	2.37267	2.33657	2.37642	2.33184	2.38115	2.3188	2.39419
335	Incidence	2.39405	0.0192286	2018	30-34 years	2.38109	2.40701	2.37788	2.41023	2.37413	2.41397	2.3694	2.41871	2.35637	2.43174
336	Incidence	2.421	0.0192182	2019	30-34 years	2.40805	2.43395	2.40484	2.43716	2.40109	2.44091	2.39636	2.44564	2.38333	2.45867
337	Incidence	2.41501	0.0191246	2020	30-34 years	2.40212	2.4279	2.39893	2.43109	2.3952	2.43482	2.39049	2.43953	2.37752	2.45249
338	Incidence	2.42251	0.0191626	2021	30-34 years	2.40959	2.43542	2.40639	2.43862	2.40265	2.44236	2.39794	2.44707	2.38495	2.46006
339	Incidence	2.46642	0.0684559	2022	30-34 years	2.42028	2.51256	2.40885	2.52399	2.3955	2.53734	2.37866	2.55418	2.33224	2.60059
340	Incidence	2.46406	0.0697576	2023	30-34 years	2.41704	2.51107	2.40539	2.52272	2.39179	2.53632	2.37463	2.55349	2.32733	2.60078
341	Incidence	2.45371	0.0708383	2024	30-34 years	2.40597	2.50146	2.39414	2.51329	2.38033	2.5271	2.3629	2.54453	2.31487	2.59256
342	Incidence	2.43804	0.0717869	2025	30-34 years	2.38966	2.48642	2.37767	2.49841	2.36367	2.51241	2.34601	2.53007	2.29734	2.57874
343	Incidence	2.41963	0.0726931	2026	30-34 years	2.37063	2.46862	2.35849	2.48076	2.34432	2.49494	2.32644	2.51282	2.27715	2.56211
344	Incidence	2.40045	0.0736142	2027	30-34 years	2.35083	2.45006	2.33854	2.46236	2.32418	2.47671	2.30607	2.49482	2.25616	2.54473
345	Incidence	2.38225	0.0745585	2028	30-34 years	2.332	2.4325	2.31955	2.44495	2.30501	2.45949	2.28667	2.47783	2.23612	2.52838
346	Incidence	2.36594	0.0755501	2029	30-34 years	2.31502	2.41686	2.30241	2.42948	2.28767	2.44421	2.26909	2.4628	2.21786	2.51402
347	Incidence	2.35111	0.0765974	2030	30-34 years	2.29948	2.40273	2.28669	2.41552	2.27175	2.43046	2.25291	2.4493	2.20097	2.50124
348	Incidence	2.33737	0.0777131	2031	30-34 years	2.285	2.38975	2.27202	2.40273	2.25686	2.41789	2.23775	2.437	2.18506	2.48969
349	Incidence	2.32548	0.07893	2032	30-34 years	2.27228	2.37868	2.2591	2.39186	2.24371	2.40725	2.22429	2.42667	2.17078	2.48018
350	Incidence	2.31711	0.0802647	2033	30-34 years	2.26302	2.37121	2.24961	2.38462	2.23396	2.40027	2.21422	2.42001	2.1598	2.47443
351	Incidence	2.31223	0.081714	2034	30-34 years	2.25716	2.36731	2.24351	2.38095	2.22758	2.39689	2.20748	2.41699	2.15207	2.47239
352	Incidence	2.30968	0.0832629	2035	30-34 years	2.25356	2.3658	2.23966	2.3797	2.22342	2.39594	2.20294	2.41642	2.14648	2.47287
353	Incidence	2.30837	0.0849006	2036	30-34 years	2.25115	2.3656	2.23697	2.37978	2.22042	2.39633	2.19953	2.41722	2.14197	2.47478
354	Incidence	2.3071	0.0865903	2037	30-34 years	2.24874	2.36546	2.23428	2.37992	2.21739	2.39681	2.19609	2.41811	2.13738	2.47682
355	Incidence	2.30494	0.088255	2038	30-34 years	2.24545	2.36442	2.23071	2.37916	2.21351	2.39637	2.19179	2.41808	2.13196	2.47792
356	Incidence	2.30053	0.0898284	2039	30-34 years	2.23998	2.36107	2.22498	2.37607	2.20746	2.39359	2.18537	2.41569	2.12446	2.47659
357	Incidence	2.29306	0.0912886	2040	30-34 years	2.23153	2.35459	2.21628	2.36983	2.19848	2.38763	2.17603	2.41009	2.11413	2.47198
358	Incidence	2.71845	0.0260359	1990	35-39 years	2.7009	2.736	2.69655	2.74035	2.69148	2.74542	2.68507	2.75183	2.66742	2.76948
359	Incidence	2.75147	0.0258964	1991	35-39 years	2.73401	2.76892	2.72969	2.77324	2.72464	2.77829	2.71827	2.78466	2.70071	2.80222
360	Incidence	2.76997	0.0257541	1992	35-39 years	2.75261	2.78733	2.74831	2.79163	2.74329	2.79665	2.73695	2.80299	2.71949	2.82045
361	Incidence	2.7866	0.0256832	1993	35-39 years	2.76929	2.80391	2.765	2.8082	2.75999	2.81321	2.75367	2.81952	2.73626	2.83694
362	Incidence	2.81772	0.0257409	1994	35-39 years	2.80037	2.83507	2.79608	2.83937	2.79106	2.84439	2.78472	2.85072	2.76727	2.86818
363	Incidence	2.83256	0.0257226	1995	35-39 years	2.81522	2.8499	2.81093	2.85419	2.80591	2.85921	2.79958	2.86553	2.78214	2.88297
364	Incidence	2.83738	0.0255955	1996	35-39 years	2.82013	2.85463	2.81586	2.85891	2.81087	2.8639	2.80457	2.8702	2.78722	2.88755
365	Incidence	2.83904	0.0253587	1997	35-39 years	2.82194	2.85613	2.81771	2.86036	2.81276	2.86531	2.80653	2.87155	2.78933	2.88874
366	Incidence	2.83688	0.0249948	1998	35-39 years	2.82004	2.85373	2.81586	2.8579	2.81099	2.86278	2.80484	2.86893	2.78789	2.88587
367	Incidence	2.84381	0.0246377	1999	35-39 years	2.82721	2.86042	2.82309	2.86453	2.81829	2.86934	2.81223	2.8754	2.79552	2.8921
368	Incidence	2.87443	0.0244158	2000	35-39 years	2.85797	2.89088	2.85389	2.89496	2.84913	2.89972	2.84313	2.90573	2.82657	2.92228
369	Incidence	2.88181	0.024144	2001	35-39 years	2.86554	2.89808	2.8615	2.90211	2.8568	2.90682	2.85086	2.91276	2.83449	2.92913
370	Incidence	2.88186	0.0238975	2002	35-39 years	2.86576	2.89797	2.86177	2.90196	2.85711	2.90662	2.85123	2.9125	2.83502	2.9287
371	Incidence	2.87492	0.0236965	2003	35-39 years	2.85895	2.89089	2.85499	2.89485	2.85037	2.89947	2.84454	2.9053	2.82848	2.92137
372	Incidence	2.87091	0.0235492	2004	35-39 years	2.85503	2.88678	2.8511	2.89071	2.84651	2.8953	2.84072	2.9011	2.82475	2.91706
373	Incidence	2.88586	0.0235062	2005	35-39 years	2.87002	2.9017	2.86609	2.90563	2.86151	2.91021	2.85572	2.91599	2.83979	2.93193
374	Incidence	2.89526	0.0234284	2006	35-39 years	2.87947	2.91106	2.87556	2.91497	2.87099	2.91954	2.86523	2.9253	2.84934	2.94118
375	Incidence	2.8941	0.0233151	2007	35-39 years	2.87839	2.90982	2.87449	2.91371	2.86995	2.91826	2.86421	2.92399	2.8484	2.9398
376	Incidence	2.90242	0.0232564	2008	35-39 years	2.88675	2.9181	2.88286	2.92198	2.87833	2.92651	2.87261	2.93224	2.85684	2.948
377	Incidence	2.89479	0.0231478	2009	35-39 years	2.87919	2.91039	2.87532	2.91426	2.87081	2.91877	2.86511	2.92446	2.84942	2.94016
378	Incidence	2.88207	0.023048	2010	35-39 years	2.86654	2.89761	2.86269	2.90146	2.85819	2.90595	2.85252	2.91162	2.8369	2.92725
379	Incidence	2.85362	0.0229095	2011	35-39 years	2.83818	2.86906	2.83436	2.87289	2.82989	2.87736	2.82425	2.88299	2.80872	2.89853
380	Incidence	2.84131	0.0228524	2012	35-39 years	2.82591	2.85671	2.82209	2.86053	2.81763	2.86498	2.81201	2.87061	2.79652	2.8861
381	Incidence	2.84081	0.0228309	2013	35-39 years	2.82542	2.8562	2.82161	2.86001	2.81716	2.86446	2.81154	2.87008	2.79606	2.88556
382	Incidence	2.8607	0.0228592	2014	35-39 years	2.84529	2.87611	2.84148	2.87993	2.83702	2.88438	2.8314	2.89001	2.8159	2.90551
383	Incidence	2.87514	0.0228204	2015	35-39 years	2.85976	2.89052	2.85595	2.89433	2.8515	2.89878	2.84588	2.90439	2.83041	2.91987
384	Incidence	2.88588	0.0227421	2016	35-39 years	2.87056	2.90121	2.86676	2.90501	2.86232	2.90945	2.85673	2.91504	2.84131	2.93046
385	Incidence	2.91669	0.0227263	2017	35-39 years	2.90137	2.93201	2.89758	2.9358	2.89315	2.94024	2.88756	2.94583	2.87215	2.96123
386	Incidence	2.93758	0.0226422	2018	35-39 years	2.92232	2.95284	2.91854	2.95662	2.91412	2.96104	2.90855	2.96661	2.8932	2.98196
387	Incidence	2.94873	0.0224936	2019	35-39 years	2.93357	2.96389	2.92981	2.96765	2.92543	2.97204	2.91989	2.97757	2.90464	2.99282
388	Incidence	2.92177	0.0221765	2020	35-39 years	2.90682	2.93672	2.90312	2.94042	2.89879	2.94474	2.89334	2.9502	2.8783	2.96523
389	Incidence	2.93596	0.022014	2021	35-39 years	2.92112	2.95079	2.91744	2.95447	2.91315	2.95876	2.90773	2.96418	2.89281	2.9791
390	Incidence	3.13734	0.0869869	2022	35-39 years	3.07871	3.19596	3.06418	3.21049	3.04722	3.22745	3.02582	3.24885	2.96684	3.30783
391	Incidence	3.18292	0.0900337	2023	35-39 years	3.12224	3.2436	3.1072	3.25864	3.08965	3.2762	3.0675	3.29834	3.00645	3.35939
392	Incidence	3.22481	0.0930396	2024	35-39 years	3.1621	3.28752	3.14656	3.30306	3.12842	3.3212	3.10553	3.34409	3.04245	3.40717
393	Incidence	3.25958	0.0959204	2025	35-39 years	3.19493	3.32423	3.17891	3.34024	3.1602	3.35895	3.13661	3.38255	3.07157	3.44758
394	Incidence	3.28281	0.098559	2026	35-39 years	3.21638	3.34924	3.19992	3.3657	3.1807	3.38492	3.15646	3.40916	3.08963	3.47599
395	Incidence	3.2927	0.100879	2027	35-39 years	3.22471	3.36069	3.20786	3.37754	3.18819	3.39721	3.16337	3.42203	3.09498	3.49042
396	Incidence	3.28956	0.102816	2028	35-39 years	3.22026	3.35886	3.20309	3.37603	3.18304	3.39608	3.15775	3.42137	3.08804	3.49108
397	Incidence	3.27577	0.104431	2029	35-39 years	3.20538	3.34615	3.18794	3.36359	3.16758	3.38396	3.14189	3.40965	3.07108	3.48045
398	Incidence	3.25486	0.105852	2030	35-39 years	3.18351	3.3262	3.16583	3.34388	3.14519	3.36452	3.11915	3.39056	3.04739	3.46232
399	Incidence	3.23029	0.107203	2031	35-39 years	3.15804	3.30255	3.14013	3.32045	3.11923	3.34135	3.09286	3.36772	3.02017	3.44041
400	Incidence	3.2047	0.108564	2032	35-39 years	3.13153	3.27787	3.1134	3.296	3.09223	3.31717	3.06552	3.34388	2.99191	3.41748
401	Incidence	3.18042	0.109953	2033	35-39 years	3.10631	3.25453	3.08795	3.27289	3.06651	3.29433	3.03946	3.32138	2.96491	3.39593
402	Incidence	3.15866	0.111404	2034	35-39 years	3.08358	3.23375	3.06497	3.25235	3.04325	3.27408	3.01584	3.30148	2.94031	3.37702
403	Incidence	3.13887	0.112923	2035	35-39 years	3.06276	3.21498	3.0439	3.23384	3.02188	3.25586	2.9941	3.28364	2.91754	3.3602
404	Incidence	3.12055	0.114523	2036	35-39 years	3.04336	3.19774	3.02424	3.21687	3.00191	3.2392	2.97373	3.26737	2.89609	3.34502
405	Incidence	3.10469	0.116251	2037	35-39 years	3.02634	3.18304	3.00692	3.20246	2.98425	3.22513	2.95566	3.25372	2.87684	3.33254
406	Incidence	3.09353	0.118144	2038	35-39 years	3.01391	3.17316	2.99417	3.19289	2.97114	3.21593	2.94207	3.245	2.86197	3.3251
407	Incidence	3.08703	0.120199	2039	35-39 years	3.00602	3.16805	2.98594	3.18812	2.96251	3.21156	2.93294	3.24113	2.85144	3.32262
408	Incidence	3.08364	0.122389	2040	35-39 years	3.00115	3.16613	2.98071	3.18657	2.95684	3.21043	2.92673	3.24054	2.84376	3.32352
409	Incidence	3.54605	0.0330837	1990	40-44 years	3.52375	3.56835	3.51822	3.57387	3.51177	3.58032	3.50363	3.58846	3.4812	3.61089
410	Incidence	3.59182	0.0325883	1991	40-44 years	3.56986	3.61379	3.56441	3.61923	3.55806	3.62558	3.55004	3.6336	3.52795	3.65569
411	Incidence	3.61283	0.0322019	1992	40-44 years	3.59112	3.63453	3.58575	3.63991	3.57947	3.64619	3.57155	3.65411	3.54971	3.67594
412	Incidence	3.63034	0.0317766	1993	40-44 years	3.60892	3.65176	3.60362	3.65707	3.59742	3.66326	3.5896	3.67108	3.56806	3.69262
413	Incidence	3.67212	0.0315787	1994	40-44 years	3.65084	3.6934	3.64556	3.69868	3.6394	3.70484	3.63164	3.7126	3.61023	3.73401
414	Incidence	3.70224	0.031189	1995	40-44 years	3.68122	3.72326	3.67601	3.72847	3.66993	3.73455	3.66226	3.74223	3.64111	3.76337
415	Incidence	3.73471	0.0310236	1996	40-44 years	3.7138	3.75562	3.70862	3.7608	3.70257	3.76685	3.69494	3.77448	3.6739	3.79552
416	Incidence	3.75163	0.0308475	1997	40-44 years	3.73083	3.77242	3.72568	3.77757	3.71967	3.78358	3.71208	3.79117	3.69116	3.81209
417	Incidence	3.75983	0.0307167	1998	40-44 years	3.73912	3.78053	3.73399	3.78566	3.728	3.79165	3.72045	3.7992	3.69962	3.82003
418	Incidence	3.7602	0.0306064	1999	40-44 years	3.73957	3.78083	3.73446	3.78594	3.72849	3.79191	3.72096	3.79944	3.70021	3.82019
419	Incidence	3.76514	0.0305145	2000	40-44 years	3.74457	3.7857	3.73947	3.7908	3.73352	3.79675	3.72602	3.80426	3.70533	3.82494
420	Incidence	3.74589	0.0302355	2001	40-44 years	3.72551	3.76626	3.72046	3.77131	3.71456	3.77721	3.70712	3.78465	3.68662	3.80515
421	Incidence	3.73091	0.0298622	2002	40-44 years	3.71078	3.75104	3.70579	3.75602	3.69997	3.76185	3.69263	3.76919	3.67238	3.78944
422	Incidence	3.71322	0.02935	2003	40-44 years	3.69344	3.733	3.68854	3.7379	3.68281	3.74363	3.67559	3.75085	3.65569	3.77075
423	Incidence	3.71743	0.0288849	2004	40-44 years	3.69796	3.7369	3.69314	3.74172	3.68751	3.74736	3.6804	3.75446	3.66082	3.77404
424	Incidence	3.7732	0.0286628	2005	40-44 years	3.75388	3.79252	3.74909	3.7973	3.7435	3.80289	3.73645	3.80994	3.71702	3.82938
425	Incidence	3.82131	0.0284822	2006	40-44 years	3.80211	3.84051	3.79736	3.84526	3.7918	3.85082	3.78479	3.85782	3.76548	3.87713
426	Incidence	3.8461	0.0282686	2007	40-44 years	3.82705	3.86516	3.82233	3.86988	3.81682	3.87539	3.80986	3.88234	3.7907	3.90151
427	Incidence	3.82546	0.0279576	2008	40-44 years	3.80662	3.84431	3.80195	3.84898	3.7965	3.85443	3.78962	3.8613	3.77067	3.88026
428	Incidence	3.768	0.0275552	2009	40-44 years	3.74943	3.78657	3.74482	3.79117	3.73945	3.79655	3.73267	3.80332	3.71399	3.82201
429	Incidence	3.73472	0.027282	2010	40-44 years	3.71634	3.75311	3.71178	3.75767	3.70646	3.76299	3.69975	3.7697	3.68125	3.7882
430	Incidence	3.71273	0.0270476	2011	40-44 years	3.6945	3.73096	3.68998	3.73547	3.6847	3.74075	3.67805	3.7474	3.65971	3.76574
431	Incidence	3.69017	0.0268311	2012	40-44 years	3.67208	3.70825	3.6676	3.71273	3.66237	3.71796	3.65577	3.72456	3.63758	3.74276
432	Incidence	3.67749	0.0266731	2013	40-44 years	3.65952	3.69547	3.65506	3.69993	3.64986	3.70513	3.6433	3.71169	3.62522	3.72977
433	Incidence	3.68968	0.0266393	2014	40-44 years	3.67173	3.70764	3.66728	3.71209	3.66209	3.71728	3.65553	3.72384	3.63747	3.7419
434	Incidence	3.69325	0.0266054	2015	40-44 years	3.67532	3.71119	3.67088	3.71563	3.66569	3.72082	3.65915	3.72736	3.64111	3.7454
435	Incidence	3.68429	0.0265568	2016	40-44 years	3.6664	3.70219	3.66196	3.70663	3.65678	3.71181	3.65025	3.71834	3.63224	3.73635
436	Incidence	3.69738	0.0266034	2017	40-44 years	3.67944	3.71531	3.675	3.71975	3.66981	3.72494	3.66327	3.73148	3.64523	3.74952
437	Incidence	3.6998	0.0265905	2018	40-44 years	3.68188	3.71772	3.67743	3.72216	3.67225	3.72734	3.66571	3.73389	3.64768	3.75191
438	Incidence	3.67537	0.0264289	2019	40-44 years	3.65756	3.69319	3.65315	3.6976	3.64799	3.70275	3.64149	3.70925	3.62357	3.72717
439	Incidence	3.62858	0.0261344	2020	40-44 years	3.61097	3.6462	3.6066	3.65056	3.60151	3.65566	3.59508	3.66209	3.57736	3.67981
440	Incidence	3.62217	0.025978	2021	40-44 years	3.60466	3.63968	3.60033	3.64402	3.59526	3.64909	3.58887	3.65548	3.57126	3.67309
441	Incidence	3.84829	0.106678	2022	40-44 years	3.77639	3.92019	3.75857	3.93801	3.73777	3.95881	3.71153	3.98505	3.6392	4.05738
442	Incidence	3.88818	0.109965	2023	40-44 years	3.81407	3.9623	3.7957	3.98066	3.77426	4.00211	3.74721	4.02916	3.67265	4.10372
443	Incidence	3.93398	0.113467	2024	40-44 years	3.8575	4.01046	3.83855	4.0294	3.81643	4.05153	3.78851	4.07944	3.71158	4.15637
444	Incidence	3.98598	0.117226	2025	40-44 years	3.90697	4.06499	3.88739	4.08456	3.86453	4.10742	3.83569	4.13626	3.75621	4.21574
445	Incidence	4.04305	0.121281	2026	40-44 years	3.96131	4.1248	3.94106	4.14505	3.91741	4.1687	3.88757	4.19854	3.80534	4.28076
446	Incidence	4.1035	0.125611	2027	40-44 years	4.01884	4.18817	3.99786	4.20914	3.97337	4.23364	3.94247	4.26454	3.85731	4.3497
447	Incidence	4.16314	0.130031	2028	40-44 years	4.0755	4.25079	4.05379	4.2725	4.02843	4.29786	3.99644	4.32984	3.90828	4.41801
448	Incidence	4.21795	0.1344	2029	40-44 years	4.12737	4.30854	4.10492	4.33098	4.07871	4.35719	4.04565	4.39025	3.95453	4.48137
449	Incidence	4.26344	0.138589	2030	40-44 years	4.17003	4.35685	4.14689	4.38	4.11987	4.40702	4.08577	4.44112	3.99181	4.53508
450	Incidence	4.29385	0.142421	2031	40-44 years	4.19786	4.38984	4.17408	4.41363	4.1463	4.4414	4.11127	4.47644	4.01471	4.573
451	Incidence	4.30681	0.145782	2032	40-44 years	4.20855	4.40506	4.1842	4.42941	4.15578	4.45784	4.11991	4.4937	4.02107	4.59254
452	Incidence	4.30272	0.148583	2033	40-44 years	4.20258	4.40287	4.17776	4.42768	4.14879	4.45665	4.11224	4.4932	4.0115	4.59394
453	Incidence	4.2847	0.150908	2034	40-44 years	4.18299	4.38641	4.15779	4.41161	4.12836	4.44104	4.09124	4.47816	3.98892	4.58048
454	Incidence	4.25737	0.152929	2035	40-44 years	4.1543	4.36044	4.12876	4.38598	4.09894	4.4158	4.06131	4.45343	3.95763	4.55711
455	Incidence	4.22526	0.154822	2036	40-44 years	4.12091	4.32961	4.09506	4.35547	4.06487	4.38566	4.02678	4.42374	3.92181	4.52871
456	Incidence	4.1918	0.156702	2037	40-44 years	4.08619	4.29742	4.06002	4.32359	4.02946	4.35415	3.99091	4.3927	3.88467	4.49894
457	Incidence	4.16007	0.15861	2038	40-44 years	4.05316	4.26697	4.02667	4.29346	3.99575	4.32439	3.95673	4.3634	3.84919	4.47094
458	Incidence	4.13163	0.160596	2039	40-44 years	4.02339	4.23987	3.99657	4.26669	3.96525	4.29801	3.92574	4.33751	3.81686	4.4464
459	Incidence	4.10576	0.162666	2040	40-44 years	3.99612	4.2154	3.96896	4.24256	3.93724	4.27428	3.89722	4.3143	3.78693	4.42458
460	Incidence	4.39631	0.0409287	1990	45-49 years	4.36872	4.42389	4.36188	4.43073	4.3539	4.43871	4.34383	4.44878	4.31608	4.47653
461	Incidence	4.43875	0.040864	1991	45-49 years	4.4112	4.46629	4.40438	4.47311	4.39641	4.48108	4.38636	4.49113	4.35865	4.51884
462	Incidence	4.47926	0.0404373	1992	45-49 years	4.45201	4.50652	4.44525	4.51327	4.43737	4.52115	4.42742	4.5311	4.4	4.55852
463	Incidence	4.50689	0.0399232	1993	45-49 years	4.47998	4.5338	4.47331	4.54047	4.46553	4.54825	4.45571	4.55807	4.42864	4.58514
464	Incidence	4.61061	0.0395339	1994	45-49 years	4.58396	4.63725	4.57736	4.64386	4.56965	4.65156	4.55993	4.66129	4.53312	4.68809
465	Incidence	4.71655	0.0393363	1995	45-49 years	4.69004	4.74306	4.68347	4.74963	4.6758	4.7573	4.66612	4.76698	4.63945	4.79365
466	Incidence	4.75404	0.0386824	1996	45-49 years	4.72797	4.78012	4.72151	4.78658	4.71397	4.79412	4.70445	4.80364	4.67823	4.82986
467	Incidence	4.74783	0.0380977	1997	45-49 years	4.72216	4.77351	4.71579	4.77987	4.70837	4.7873	4.69899	4.79668	4.67316	4.82251
468	Incidence	4.76345	0.0375709	1998	45-49 years	4.73813	4.78877	4.73185	4.79505	4.72453	4.80237	4.71528	4.81162	4.68981	4.83709
469	Incidence	4.75352	0.0370701	1999	45-49 years	4.72853	4.7785	4.72234	4.7847	4.71512	4.79192	4.706	4.80104	4.68086	4.82618
470	Incidence	4.79132	0.0365956	2000	45-49 years	4.76666	4.81599	4.76055	4.8221	4.75341	4.82924	4.74441	4.83824	4.7196	4.86305
471	Incidence	4.80908	0.0362796	2001	45-49 years	4.78463	4.83354	4.77857	4.8396	4.7715	4.84667	4.76257	4.8556	4.73798	4.88019
472	Incidence	4.80556	0.035947	2002	45-49 years	4.78133	4.82978	4.77533	4.83579	4.76832	4.8428	4.75947	4.85164	4.7351	4.87601
473	Incidence	4.77766	0.0356161	2003	45-49 years	4.75366	4.80167	4.74771	4.80761	4.74076	4.81456	4.732	4.82332	4.70785	4.84747
474	Incidence	4.78228	0.03548	2004	45-49 years	4.75837	4.8062	4.75245	4.81212	4.74553	4.81904	4.7368	4.82777	4.71274	4.85183
475	Incidence	4.77852	0.0353044	2005	45-49 years	4.75473	4.80232	4.74883	4.80821	4.74195	4.8151	4.73326	4.82378	4.70932	4.84772
476	Incidence	4.72298	0.0348309	2006	45-49 years	4.6995	4.74645	4.69368	4.75227	4.68689	4.75906	4.67832	4.76763	4.65471	4.79124
477	Incidence	4.69681	0.0343421	2007	45-49 years	4.67367	4.71996	4.66793	4.7257	4.66124	4.73239	4.65279	4.74084	4.6295	4.76412
478	Incidence	4.74892	0.0340068	2008	45-49 years	4.726	4.77184	4.72032	4.77752	4.71369	4.78415	4.70532	4.79251	4.68226	4.81557
479	Incidence	4.78119	0.0335347	2009	45-49 years	4.75859	4.80379	4.75299	4.80939	4.74645	4.81593	4.7382	4.82418	4.71546	4.84692
480	Incidence	4.78794	0.0329995	2010	45-49 years	4.76569	4.81018	4.76018	4.81569	4.75375	4.82212	4.74563	4.83024	4.72326	4.85261
481	Incidence	4.81002	0.0326214	2011	45-49 years	4.78803	4.832	4.78258	4.83745	4.77622	4.84381	4.76819	4.85184	4.74608	4.87395
482	Incidence	4.83441	0.0323321	2012	45-49 years	4.81262	4.8562	4.80722	4.8616	4.80091	4.8679	4.79296	4.87586	4.77104	4.89778
483	Incidence	4.81191	0.0319834	2013	45-49 years	4.79036	4.83347	4.78502	4.83881	4.77878	4.84505	4.77091	4.85292	4.74923	4.8746
484	Incidence	4.77689	0.031657	2014	45-49 years	4.75555	4.79823	4.75027	4.80351	4.74409	4.80969	4.7363	4.81747	4.71484	4.83894
485	Incidence	4.7603	0.0314284	2015	45-49 years	4.73911	4.78148	4.73386	4.78673	4.72774	4.79285	4.72	4.80059	4.6987	4.82189
486	Incidence	4.75606	0.0312312	2016	45-49 years	4.73501	4.77711	4.72979	4.78232	4.7237	4.78841	4.71602	4.7961	4.69485	4.81727
487	Incidence	4.72778	0.0309763	2017	45-49 years	4.7069	4.74866	4.70173	4.75383	4.69569	4.75987	4.68807	4.76749	4.66707	4.78849
488	Incidence	4.72194	0.0308235	2018	45-49 years	4.70117	4.74272	4.69602	4.74787	4.69001	4.75388	4.68243	4.76146	4.66153	4.78236
489	Incidence	4.70784	0.0306755	2019	45-49 years	4.68716	4.72851	4.68204	4.73363	4.67606	4.73962	4.66851	4.74716	4.64771	4.76796
490	Incidence	4.63256	0.0303648	2020	45-49 years	4.6121	4.65303	4.60703	4.6581	4.6011	4.66402	4.59363	4.67149	4.57305	4.69208
491	Incidence	4.60741	0.030279	2021	45-49 years	4.587	4.62782	4.58195	4.63288	4.57604	4.63878	4.56859	4.64623	4.54806	4.66676
492	Incidence	4.77254	0.132234	2022	45-49 years	4.68342	4.86167	4.66133	4.88375	4.63555	4.90954	4.60302	4.94206	4.51336	5.03172
493	Incidence	4.79072	0.135422	2023	45-49 years	4.69945	4.882	4.67683	4.90461	4.65043	4.93102	4.61711	4.96433	4.5253	5.05615
494	Incidence	4.81326	0.138758	2024	45-49 years	4.71973	4.90678	4.69656	4.92995	4.6695	4.95701	4.63537	4.99114	4.54129	5.08522
495	Incidence	4.84179	0.142332	2025	45-49 years	4.74586	4.93772	4.72209	4.96149	4.69433	4.98924	4.65932	5.02426	4.56282	5.12076
496	Incidence	4.87743	0.146263	2026	45-49 years	4.77885	4.97601	4.75443	5.00044	4.7259	5.02896	4.68992	5.06494	4.59076	5.16411
497	Incidence	4.92123	0.150614	2027	45-49 years	4.81972	5.02275	4.79457	5.0479	4.7652	5.07727	4.72815	5.11432	4.62603	5.21644
498	Incidence	4.97227	0.155285	2028	45-49 years	4.86761	5.07693	4.84168	5.10287	4.8114	5.13315	4.7732	5.17135	4.66791	5.27663
499	Incidence	5.03085	0.160273	2029	45-49 years	4.92283	5.13888	4.89607	5.16564	4.86481	5.1969	4.82539	5.23632	4.71672	5.34499
500	Incidence	5.09737	0.165632	2030	45-49 years	4.98574	5.20901	4.95808	5.23667	4.92578	5.26897	4.88503	5.30971	4.77274	5.42201
501	Incidence	5.17039	0.171397	2031	45-49 years	5.05487	5.28591	5.02624	5.31453	4.99282	5.34796	4.95066	5.39012	4.83445	5.50633
502	Incidence	5.24772	0.177529	2032	45-49 years	5.12806	5.36737	5.09842	5.39702	5.0638	5.43164	5.02013	5.47531	4.89976	5.59568
503	Incidence	5.32402	0.183773	2033	45-49 years	5.20015	5.44788	5.16946	5.47857	5.13363	5.5144	5.08842	5.55961	4.96382	5.68421
504	Incidence	5.39413	0.189926	2034	45-49 years	5.26612	5.52214	5.2344	5.55386	5.19737	5.59089	5.15065	5.63762	5.02188	5.76639
505	Incidence	5.45234	0.1958	2035	45-49 years	5.32037	5.5843	5.28767	5.617	5.24949	5.65518	5.20132	5.70335	5.06857	5.8361
506	Incidence	5.49125	0.201131	2036	45-49 years	5.35569	5.62681	5.3221	5.6604	5.28288	5.69962	5.2334	5.7491	5.09703	5.88547
507	Incidence	5.50784	0.205764	2037	45-49 years	5.36916	5.64653	5.3348	5.68089	5.29467	5.72101	5.24405	5.77163	5.10455	5.91114
508	Incidence	5.50264	0.209592	2038	45-49 years	5.36138	5.64391	5.32638	5.67891	5.28551	5.71978	5.23395	5.77134	5.09184	5.91344
509	Incidence	5.47962	0.212732	2039	45-49 years	5.33624	5.62301	5.30072	5.65853	5.25923	5.70001	5.2069	5.75235	5.06267	5.89658
510	Incidence	5.4447	0.215424	2040	45-49 years	5.2995	5.58989	5.26353	5.62587	5.22152	5.66788	5.16852	5.72087	5.02247	5.86693
511	Incidence	6.17272	0.051313	1990	50-54 years	6.13813	6.2073	6.12956	6.21587	6.11956	6.22588	6.10694	6.2385	6.07215	6.27329
512	Incidence	6.2134	0.0512148	1991	50-54 years	6.17888	6.24792	6.17033	6.25648	6.16035	6.26646	6.14775	6.27906	6.11302	6.31378
513	Incidence	6.23167	0.0511345	1992	50-54 years	6.1972	6.26613	6.18866	6.27467	6.17869	6.28464	6.16611	6.29722	6.13144	6.33189
514	Incidence	6.26319	0.0511715	1993	50-54 years	6.2287	6.29768	6.22016	6.30623	6.21018	6.31621	6.19759	6.32879	6.1629	6.36349
515	Incidence	6.30373	0.0512506	1994	50-54 years	6.26918	6.33827	6.26062	6.34683	6.25063	6.35682	6.23802	6.36943	6.20327	6.40418
516	Incidence	6.35638	0.0514136	1995	50-54 years	6.32173	6.39103	6.31314	6.39962	6.30312	6.40965	6.29047	6.42229	6.25561	6.45715
517	Incidence	6.40463	0.0513201	1996	50-54 years	6.37004	6.43922	6.36147	6.44779	6.35146	6.4578	6.33884	6.47042	6.30404	6.50522
518	Incidence	6.44995	0.0506952	1997	50-54 years	6.41578	6.48412	6.40731	6.49258	6.39743	6.50247	6.38496	6.51494	6.35059	6.54931
519	Incidence	6.47927	0.0499579	1998	50-54 years	6.4456	6.51294	6.43726	6.52128	6.42751	6.53103	6.41522	6.54332	6.38135	6.57719
520	Incidence	6.54285	0.0490563	1999	50-54 years	6.50979	6.57592	6.5016	6.58411	6.49203	6.59367	6.47996	6.60574	6.4467	6.639
521	Incidence	6.6805	0.0486947	2000	50-54 years	6.64768	6.71332	6.63955	6.72145	6.63005	6.73095	6.61807	6.74293	6.58506	6.77594
522	Incidence	6.73383	0.0478207	2001	50-54 years	6.7016	6.76606	6.69362	6.77405	6.68429	6.78337	6.67253	6.79514	6.6401	6.82756
523	Incidence	6.73638	0.0470909	2002	50-54 years	6.70464	6.76812	6.69678	6.77599	6.6876	6.78517	6.67601	6.79675	6.64408	6.82868
524	Incidence	6.72141	0.0462508	2003	50-54 years	6.69024	6.75259	6.68252	6.76031	6.6735	6.76933	6.66212	6.78071	6.63076	6.81207
525	Incidence	6.70156	0.0455619	2004	50-54 years	6.67085	6.73227	6.66324	6.73988	6.65436	6.74876	6.64315	6.75997	6.61226	6.79086
526	Incidence	6.73866	0.0448591	2005	50-54 years	6.70842	6.76889	6.70093	6.77638	6.69218	6.78513	6.68115	6.79617	6.65073	6.82658
527	Incidence	6.73268	0.0443102	2006	50-54 years	6.70282	6.76255	6.69542	6.76995	6.68678	6.77859	6.67588	6.78949	6.64583	6.81953
528	Incidence	6.67489	0.0436698	2007	50-54 years	6.64546	6.70433	6.63817	6.71162	6.62965	6.72014	6.61891	6.73088	6.5893	6.76049
529	Incidence	6.63989	0.0432406	2008	50-54 years	6.61075	6.66904	6.60353	6.67626	6.5951	6.68469	6.58446	6.69533	6.55514	6.72465
530	Incidence	6.54825	0.0427	2009	50-54 years	6.51947	6.57703	6.51234	6.58416	6.50401	6.59248	6.49351	6.60299	6.46456	6.63194
531	Incidence	6.46883	0.0422051	2010	50-54 years	6.44038	6.49727	6.43333	6.50432	6.4251	6.51255	6.41472	6.52293	6.3861	6.55155
532	Incidence	6.3974	0.0416348	2011	50-54 years	6.36934	6.42546	6.36238	6.43241	6.35427	6.44053	6.34402	6.45077	6.31579	6.479
533	Incidence	6.37395	0.0410667	2012	50-54 years	6.34627	6.40163	6.33942	6.40849	6.33141	6.4165	6.32131	6.4266	6.29346	6.45444
534	Incidence	6.34579	0.0402989	2013	50-54 years	6.31863	6.37296	6.3119	6.37969	6.30404	6.38754	6.29413	6.39746	6.26681	6.42478
535	Incidence	6.37607	0.0396655	2014	50-54 years	6.34934	6.40281	6.34272	6.40943	6.33498	6.41717	6.32522	6.42693	6.29833	6.45382
536	Incidence	6.41153	0.0390932	2015	50-54 years	6.38518	6.43788	6.37865	6.44441	6.37103	6.45203	6.36141	6.46165	6.33491	6.48815
537	Incidence	6.42743	0.0385817	2016	50-54 years	6.40143	6.45344	6.39498	6.45988	6.38746	6.4674	6.37797	6.47689	6.35181	6.50305
538	Incidence	6.43776	0.038154	2017	50-54 years	6.41204	6.46347	6.40567	6.46985	6.39823	6.47729	6.38884	6.48667	6.36298	6.51254
539	Incidence	6.44699	0.0378557	2018	50-54 years	6.42148	6.47251	6.41516	6.47883	6.40778	6.48621	6.39846	6.49553	6.3728	6.52119
540	Incidence	6.44295	0.0375944	2019	50-54 years	6.41761	6.46829	6.41133	6.47456	6.404	6.4819	6.39475	6.49114	6.36926	6.51663
541	Incidence	6.34757	0.0371038	2020	50-54 years	6.32256	6.37258	6.31637	6.37877	6.30913	6.38601	6.3	6.39514	6.27485	6.42029
542	Incidence	6.33301	0.0368605	2021	50-54 years	6.30817	6.35785	6.30201	6.36401	6.29482	6.3712	6.28575	6.38026	6.26076	6.40526
543	Incidence	6.52178	0.180601	2022	50-54 years	6.40006	6.64351	6.3699	6.67367	6.33468	6.70888	6.29025	6.75331	6.1678	6.87576
544	Incidence	6.53125	0.184519	2023	50-54 years	6.40688	6.65561	6.37607	6.68643	6.34009	6.72241	6.2947	6.7678	6.16959	6.89291
545	Incidence	6.54416	0.188553	2024	50-54 years	6.41707	6.67124	6.38558	6.70273	6.34882	6.7395	6.30243	6.78588	6.17459	6.91372
546	Incidence	6.55988	0.192735	2025	50-54 years	6.42998	6.68979	6.39779	6.72197	6.36021	6.75956	6.3128	6.80697	6.18212	6.93764
547	Incidence	6.57762	0.197143	2026	50-54 years	6.44475	6.7105	6.41183	6.74342	6.37338	6.78187	6.32489	6.83036	6.19122	6.96403
548	Incidence	6.5988	0.201851	2027	50-54 years	6.46275	6.73485	6.42904	6.76856	6.38968	6.80792	6.34003	6.85757	6.20317	6.99443
549	Incidence	6.62397	0.206759	2028	50-54 years	6.48461	6.76332	6.45008	6.79785	6.40977	6.83817	6.3589	6.88903	6.21872	7.02922
550	Incidence	6.65515	0.211909	2029	50-54 years	6.51232	6.79798	6.47693	6.83337	6.43561	6.87469	6.38348	6.92682	6.23981	7.07049
551	Incidence	6.69463	0.217431	2030	50-54 years	6.54808	6.84118	6.51177	6.87749	6.46937	6.91989	6.41589	6.97338	6.26847	7.1208
552	Incidence	6.74395	0.223479	2031	50-54 years	6.59332	6.89457	6.556	6.93189	6.51242	6.97547	6.45745	7.03045	6.30593	7.18197
553	Incidence	6.80454	0.23014	2032	50-54 years	6.64943	6.95966	6.611	6.99809	6.56612	7.04297	6.5095	7.09958	6.35347	7.25562
554	Incidence	6.87514	0.237271	2033	50-54 years	6.71522	7.03506	6.6756	7.07469	6.62933	7.12096	6.57096	7.17932	6.41009	7.34019
555	Incidence	6.95618	0.24487	2034	50-54 years	6.79114	7.12122	6.75025	7.16212	6.7025	7.20987	6.64226	7.2701	6.47624	7.43613
556	Incidence	7.04819	0.25301	2035	50-54 years	6.87766	7.21872	6.83541	7.26097	6.78607	7.31031	6.72383	7.37255	6.55229	7.54409
557	Incidence	7.14918	0.261721	2036	50-54 years	6.97278	7.32558	6.92908	7.36929	6.87804	7.42033	6.81366	7.48471	6.63621	7.66216
558	Incidence	7.25614	0.270943	2037	50-54 years	7.07353	7.43876	7.02828	7.48401	6.97545	7.53684	6.9088	7.60349	6.7251	7.78719
559	Incidence	7.36168	0.280304	2038	50-54 years	7.17275	7.5506	7.12594	7.59741	7.07128	7.65207	7.00233	7.72103	6.81228	7.91107
560	Incidence	7.45866	0.2895	2039	50-54 years	7.26354	7.65379	7.21519	7.70213	7.15874	7.75858	7.08752	7.8298	6.89124	8.02608
561	Incidence	7.53918	0.298236	2040	50-54 years	7.33817	7.74019	7.28836	7.79	7.23021	7.84815	7.15684	7.92152	6.95464	8.12372
562	Incidence	8.26188	0.064026	1990	55-59 years	8.21873	8.30504	8.20804	8.31573	8.19555	8.32822	8.1798	8.34397	8.13639	8.38738
563	Incidence	8.28159	0.0636596	1991	55-59 years	8.23869	8.3245	8.22806	8.33513	8.21564	8.34755	8.19998	8.36321	8.15682	8.40637
564	Incidence	8.31251	0.0632746	1992	55-59 years	8.26986	8.35516	8.2593	8.36572	8.24696	8.37806	8.23139	8.39363	8.18849	8.43653
565	Incidence	8.35848	0.0629842	1993	55-59 years	8.31603	8.40093	8.30551	8.41145	8.29323	8.42373	8.27773	8.43923	8.23503	8.48193
566	Incidence	8.42432	0.062837	1994	55-59 years	8.38197	8.46667	8.37147	8.47717	8.35922	8.48942	8.34376	8.50488	8.30116	8.54748
567	Incidence	8.49899	0.0627599	1995	55-59 years	8.45669	8.54129	8.44621	8.55177	8.43397	8.56401	8.41853	8.57945	8.37598	8.622
568	Incidence	8.55992	0.0627394	1996	55-59 years	8.51764	8.60221	8.50716	8.61269	8.49493	8.62492	8.47949	8.64036	8.43695	8.68289
569	Incidence	8.5893	0.0627017	1997	55-59 years	8.54704	8.63156	8.53657	8.64203	8.52434	8.65426	8.50892	8.66968	8.4664	8.71219
570	Incidence	8.58576	0.0625743	1998	55-59 years	8.54358	8.62793	8.53313	8.63838	8.52093	8.65059	8.50554	8.66598	8.46311	8.7084
571	Incidence	8.60625	0.0625156	1999	55-59 years	8.56411	8.64838	8.55367	8.65882	8.54148	8.67101	8.5261	8.68639	8.48372	8.72878
572	Incidence	8.68227	0.0626863	2000	55-59 years	8.64002	8.72452	8.62955	8.73499	8.61732	8.74721	8.6019	8.76263	8.5594	8.80513
573	Incidence	8.73257	0.0624335	2001	55-59 years	8.69049	8.77465	8.68006	8.78507	8.66788	8.79725	8.65253	8.81261	8.6102	8.85494
574	Incidence	8.7676	0.0614503	2002	55-59 years	8.72619	8.80902	8.71593	8.81928	8.70394	8.83127	8.68883	8.84638	8.64716	8.88805
575	Incidence	8.78291	0.0603494	2003	55-59 years	8.74224	8.82359	8.73216	8.83367	8.72039	8.84543	8.70554	8.86028	8.66463	8.9012
576	Incidence	8.85829	0.0590941	2004	55-59 years	8.81847	8.89812	8.8086	8.90799	8.79707	8.91952	8.78254	8.93405	8.74247	8.97412
577	Incidence	8.99277	0.0583693	2005	55-59 years	8.95343	9.03211	8.94368	9.04186	8.9323	9.05324	8.91794	9.0676	8.87837	9.10717
578	Incidence	9.00472	0.0570283	2006	55-59 years	8.96628	9.04315	8.95676	9.05268	8.94563	9.0638	8.93161	9.07783	8.89294	9.11649
579	Incidence	8.94606	0.0558893	2007	55-59 years	8.9084	8.98373	8.89906	8.99307	8.88816	9.00397	8.87441	9.01771	8.83652	9.05561
580	Incidence	8.94237	0.0548852	2008	55-59 years	8.90537	8.97936	8.89621	8.98852	8.88551	8.99923	8.872	9.01273	8.83479	9.04994
581	Incidence	8.84515	0.0537958	2009	55-59 years	8.80889	8.88141	8.79991	8.89039	8.78942	8.90088	8.77619	8.91412	8.73971	8.95059
582	Incidence	8.80279	0.0526255	2010	55-59 years	8.76732	8.83826	8.75853	8.84705	8.74827	8.85731	8.73533	8.87026	8.69965	8.90594
583	Incidence	8.77074	0.0518774	2011	55-59 years	8.73578	8.80571	8.72711	8.81437	8.717	8.82449	8.70423	8.83725	8.66906	8.87242
584	Incidence	8.81293	0.0514741	2012	55-59 years	8.77824	8.84763	8.76964	8.85622	8.75961	8.86626	8.74694	8.87892	8.71204	8.91382
585	Incidence	8.76132	0.050942	2013	55-59 years	8.72699	8.79566	8.71848	8.80416	8.70854	8.8141	8.69601	8.82663	8.66147	8.86117
586	Incidence	8.76158	0.0506693	2014	55-59 years	8.72742	8.79573	8.71896	8.80419	8.70908	8.81407	8.69662	8.82653	8.66226	8.86089
587	Incidence	8.74492	0.0503466	2015	55-59 years	8.71098	8.77885	8.70257	8.78726	8.69276	8.79708	8.68037	8.80946	8.64624	8.8436
588	Incidence	8.71321	0.0498495	2016	55-59 years	8.67961	8.74681	8.67128	8.75513	8.66156	8.76485	8.6493	8.77711	8.6155	8.81091
589	Incidence	8.68793	0.0491742	2017	55-59 years	8.65479	8.72108	8.64658	8.72929	8.63699	8.73888	8.62489	8.75097	8.59155	8.78431
590	Incidence	8.68879	0.0483483	2018	55-59 years	8.6562	8.72138	8.64813	8.72945	8.6387	8.73888	8.62681	8.75077	8.59403	8.78355
591	Incidence	8.68474	0.0474352	2019	55-59 years	8.65277	8.71672	8.64485	8.72464	8.6356	8.73389	8.62393	8.74556	8.59177	8.77772
592	Incidence	8.59427	0.046354	2020	55-59 years	8.56303	8.62551	8.55529	8.63326	8.54625	8.64229	8.53485	8.6537	8.50342	8.68513
593	Incidence	8.63807	0.0458268	2021	55-59 years	8.60718	8.66896	8.59953	8.67661	8.59059	8.68555	8.57932	8.69682	8.54825	8.72789
594	Incidence	8.80722	0.243844	2022	55-59 years	8.64287	8.97157	8.60215	9.0123	8.5546	9.05984	8.49462	9.11983	8.32929	9.28516
595	Incidence	8.81518	0.248987	2023	55-59 years	8.64737	8.983	8.60579	9.02458	8.55723	9.07313	8.49598	9.13439	8.32717	9.3032
596	Incidence	8.81448	0.25387	2024	55-59 years	8.64337	8.98558	8.60097	9.02798	8.55147	9.07749	8.48901	9.13994	8.31689	9.31206
597	Incidence	8.81082	0.25875	2025	55-59 years	8.63643	8.98522	8.59321	9.02843	8.54276	9.07889	8.47911	9.14254	8.30367	9.31797
598	Incidence	8.81203	0.263987	2026	55-59 years	8.6341	8.98996	8.59001	9.03404	8.53854	9.08552	8.4736	9.15046	8.29461	9.32944
599	Incidence	8.81976	0.269659	2027	55-59 years	8.63801	9.00151	8.59298	9.04654	8.54039	9.09913	8.47406	9.16546	8.29123	9.34829
600	Incidence	8.8326	0.275569	2028	55-59 years	8.64687	9.01833	8.60085	9.06435	8.54711	9.11809	8.47932	9.18588	8.29248	9.37272
601	Incidence	8.85009	0.281673	2029	55-59 years	8.66025	9.03994	8.61321	9.08698	8.55828	9.14191	8.48899	9.2112	8.29802	9.40217
602	Incidence	8.8714	0.288007	2030	55-59 years	8.67728	9.06552	8.62919	9.11361	8.57302	9.16978	8.50217	9.24063	8.30691	9.43589
603	Incidence	8.89544	0.294652	2031	55-59 years	8.69684	9.09403	8.64763	9.14324	8.59018	9.2007	8.51769	9.27318	8.31792	9.47295
604	Incidence	8.92411	0.301704	2032	55-59 years	8.72077	9.12746	8.67038	9.17785	8.61155	9.23668	8.53733	9.3109	8.33277	9.51545
605	Incidence	8.95819	0.309032	2033	55-59 years	8.74991	9.16648	8.6983	9.21809	8.63804	9.27835	8.56202	9.35437	8.35249	9.5639
606	Incidence	9.00041	0.3167	2034	55-59 years	8.78695	9.21386	8.73406	9.26675	8.67231	9.32851	8.5944	9.40642	8.37968	9.62114
607	Incidence	9.05385	0.324886	2035	55-59 years	8.83487	9.27282	8.78062	9.32708	8.71727	9.39043	8.63734	9.47035	8.41707	9.69062
608	Incidence	9.12058	0.333794	2036	55-59 years	8.89561	9.34556	8.83986	9.4013	8.77477	9.46639	8.69266	9.54851	8.46635	9.77482
609	Incidence	9.20258	0.343553	2037	55-59 years	8.97102	9.43413	8.91365	9.49151	8.84666	9.5585	8.76214	9.64301	8.52921	9.87594
610	Incidence	9.2981	0.35398	2038	55-59 years	9.05952	9.53669	9.00041	9.5958	8.93138	9.66483	8.8443	9.7519	8.6043	9.9919
611	Incidence	9.40775	0.36508	2039	55-59 years	9.16168	9.65381	9.10071	9.71478	9.02952	9.78597	8.93971	9.87578	8.69219	10.1233
612	Incidence	9.53223	0.376953	2040	55-59 years	9.27816	9.78629	9.21521	9.84925	9.1417	9.92275	9.04897	10.0155	8.7934	10.2711
613	Incidence	10.0061	0.0758157	1990	60-64 years	9.95497	10.0572	9.94231	10.0698	9.92752	10.0846	9.90887	10.1033	9.85747	10.1547
614	Incidence	10.0742	0.0753412	1991	60-64 years	10.0234	10.125	10.0109	10.1376	9.99617	10.1523	9.97764	10.1708	9.92656	10.2219
615	Incidence	10.124	0.0750264	1992	60-64 years	10.0734	10.1745	10.0609	10.1871	10.0463	10.2017	10.0278	10.2202	9.97693	10.271
616	Incidence	10.1264	0.0746261	1993	60-64 years	10.0761	10.1767	10.0636	10.1892	10.0491	10.2037	10.0307	10.2221	9.98012	10.2727
617	Incidence	10.2194	0.0746484	1994	60-64 years	10.1691	10.2697	10.1566	10.2822	10.142	10.2967	10.1237	10.3151	10.0731	10.3657
618	Incidence	10.2601	0.074424	1995	60-64 years	10.21	10.3103	10.1975	10.3227	10.183	10.3372	10.1647	10.3555	10.1143	10.406
619	Incidence	10.2977	0.0740685	1996	60-64 years	10.2478	10.3476	10.2354	10.36	10.221	10.3744	10.2027	10.3926	10.1525	10.4429
620	Incidence	10.3351	0.0735866	1997	60-64 years	10.2855	10.3847	10.2732	10.397	10.2589	10.4113	10.2408	10.4294	10.1909	10.4793
621	Incidence	10.3409	0.0730046	1998	60-64 years	10.2916	10.3901	10.2795	10.4022	10.2652	10.4165	10.2473	10.4344	10.1978	10.4839
622	Incidence	10.351	0.0725037	1999	60-64 years	10.3021	10.3998	10.29	10.4119	10.2758	10.4261	10.258	10.4439	10.2088	10.4931
623	Incidence	10.436	0.0723153	2000	60-64 years	10.3873	10.4848	10.3752	10.4968	10.3611	10.5109	10.3433	10.5287	10.2943	10.5778
624	Incidence	10.4512	0.0719908	2001	60-64 years	10.4027	10.4997	10.3906	10.5117	10.3766	10.5258	10.3589	10.5435	10.3101	10.5923
625	Incidence	10.4799	0.071842	2002	60-64 years	10.4314	10.5283	10.4194	10.5403	10.4054	10.5543	10.3878	10.572	10.339	10.6207
626	Incidence	10.4856	0.0716412	2003	60-64 years	10.4374	10.5339	10.4254	10.5459	10.4114	10.5599	10.3938	10.5775	10.3452	10.6261
627	Incidence	10.5347	0.0715445	2004	60-64 years	10.4865	10.5829	10.4745	10.5949	10.4606	10.6088	10.443	10.6264	10.3945	10.6749
628	Incidence	10.6193	0.071574	2005	60-64 years	10.571	10.6675	10.5591	10.6795	10.5451	10.6934	10.5275	10.711	10.479	10.7596
629	Incidence	10.6773	0.0711518	2006	60-64 years	10.6293	10.7252	10.6174	10.7371	10.6035	10.751	10.586	10.7685	10.5378	10.8167
630	Incidence	10.7208	0.0698986	2007	60-64 years	10.6737	10.7679	10.6621	10.7796	10.6484	10.7933	10.6312	10.8104	10.5838	10.8578
631	Incidence	10.8809	0.0690191	2008	60-64 years	10.8343	10.9274	10.8228	10.9389	10.8093	10.9524	10.7924	10.9693	10.7456	11.0161
632	Incidence	10.955	0.0674364	2009	60-64 years	10.9095	11.0004	10.8983	11.0117	10.8851	11.0249	10.8685	11.0415	10.8228	11.0872
633	Incidence	11.0548	0.0663471	2010	60-64 years	11.0101	11.0996	10.999	11.1106	10.9861	11.1236	10.9698	11.1399	10.9248	11.1849
634	Incidence	11.0895	0.064841	2011	60-64 years	11.0458	11.1332	11.035	11.1441	11.0224	11.1567	11.0064	11.1727	10.9624	11.2166
635	Incidence	11.1119	0.063811	2012	60-64 years	11.0689	11.155	11.0583	11.1656	11.0458	11.1781	11.0301	11.1937	10.9869	11.237
636	Incidence	11.0599	0.0625066	2013	60-64 years	11.0178	11.1021	11.0074	11.1125	10.9952	11.1247	10.9798	11.1401	10.9374	11.1824
637	Incidence	11.0247	0.0615045	2014	60-64 years	10.9832	11.0661	10.9729	11.0764	10.9609	11.0884	10.9458	11.1035	10.9041	11.1452
638	Incidence	11.0528	0.0603926	2015	60-64 years	11.0121	11.0935	11.002	11.1036	10.9902	11.1154	10.9754	11.1302	10.9344	11.1712
639	Incidence	11.1013	0.0597886	2016	60-64 years	11.061	11.1416	11.051	11.1516	11.0393	11.1632	11.0246	11.1779	10.9841	11.2185
640	Incidence	11.1114	0.0592146	2017	60-64 years	11.0715	11.1514	11.0616	11.1612	11.0501	11.1728	11.0355	11.1874	10.9954	11.2275
641	Incidence	11.1355	0.0588639	2018	60-64 years	11.0958	11.1751	11.086	11.185	11.0745	11.1965	11.06	11.2109	11.0201	11.2508
642	Incidence	11.0804	0.0584156	2019	60-64 years	11.041	11.1198	11.0313	11.1295	11.0199	11.1409	11.0055	11.1553	10.9659	11.1949
643	Incidence	10.8601	0.0575371	2020	60-64 years	10.8213	10.8989	10.8117	10.9085	10.8005	10.9197	10.7863	10.9339	10.7473	10.9729
644	Incidence	10.797	0.0569802	2021	60-64 years	10.7586	10.8354	10.7491	10.8449	10.738	10.8561	10.724	10.8701	10.6853	10.9087
645	Incidence	10.8636	0.300727	2022	60-64 years	10.6609	11.0663	10.6107	11.1165	10.552	11.1751	10.478	11.2491	10.2741	11.453
646	Incidence	10.8623	0.30674	2023	60-64 years	10.6555	11.069	10.6043	11.1203	10.5445	11.1801	10.469	11.2555	10.2611	11.4635
647	Incidence	10.8747	0.31314	2024	60-64 years	10.6637	11.0858	10.6114	11.1381	10.5503	11.1991	10.4733	11.2762	10.261	11.4885
648	Incidence	10.8961	0.319913	2025	60-64 years	10.6805	11.1117	10.6271	11.1652	10.5647	11.2275	10.486	11.3062	10.2691	11.5231
649	Incidence	10.9223	0.327136	2026	60-64 years	10.7018	11.1428	10.6472	11.1974	10.5834	11.2612	10.5029	11.3417	10.2811	11.5635
650	Incidence	10.944	0.334561	2027	60-64 years	10.7185	11.1695	10.6627	11.2254	10.5974	11.2906	10.5151	11.373	10.2883	11.5998
651	Incidence	10.954	0.341696	2028	60-64 years	10.7237	11.1843	10.6666	11.2413	10.6	11.308	10.5159	11.392	10.2843	11.6237
652	Incidence	10.9531	0.348508	2029	60-64 years	10.7183	11.188	10.6601	11.2462	10.5921	11.3142	10.5064	11.3999	10.2701	11.6362
653	Incidence	10.9487	0.355325	2030	60-64 years	10.7092	11.1881	10.6498	11.2475	10.5805	11.3168	10.4931	11.4042	10.2522	11.6451
654	Incidence	10.9502	0.362591	2031	60-64 years	10.7058	11.1946	10.6453	11.2551	10.5746	11.3259	10.4854	11.415	10.2395	11.6609
655	Incidence	10.9599	0.370401	2032	60-64 years	10.7102	11.2095	10.6484	11.2714	10.5761	11.3436	10.485	11.4347	10.2339	11.6859
656	Incidence	10.9759	0.378508	2033	60-64 years	10.7208	11.231	10.6575	11.2942	10.5837	11.368	10.4906	11.4611	10.234	11.7178
657	Incidence	10.9977	0.386853	2034	60-64 years	10.7369	11.2584	10.6723	11.323	10.5969	11.3984	10.5017	11.4936	10.2394	11.7559
658	Incidence	11.0242	0.395468	2035	60-64 years	10.7576	11.2907	10.6916	11.3568	10.6145	11.4339	10.5172	11.5312	10.2491	11.7993
659	Incidence	11.0541	0.404435	2036	60-64 years	10.7815	11.3267	10.714	11.3942	10.6351	11.4731	10.5356	11.5726	10.2614	11.8468
660	Incidence	11.0898	0.413886	2037	60-64 years	10.8108	11.3688	10.7417	11.4379	10.661	11.5186	10.5592	11.6204	10.2786	11.901
661	Incidence	11.1322	0.423679	2038	60-64 years	10.8467	11.4178	10.7759	11.4885	10.6933	11.5711	10.5891	11.6754	10.3018	11.9626
662	Incidence	11.1847	0.433912	2039	60-64 years	10.8923	11.4772	10.8198	11.5496	10.7352	11.6343	10.6284	11.741	10.3343	12.0352
663	Incidence	11.2512	0.444816	2040	60-64 years	10.9514	11.551	10.8771	11.6253	10.7904	11.712	10.6809	11.8214	10.3793	12.123
664	Incidence	12.0067	0.094412	1990	65-69 years	11.9431	12.0703	11.9273	12.0861	11.9089	12.1045	11.8857	12.1277	11.8216	12.1917
665	Incidence	12.043	0.0931783	1991	65-69 years	11.9802	12.1058	11.9646	12.1214	11.9465	12.1395	11.9236	12.1625	11.8604	12.2256
666	Incidence	12.0994	0.0921157	1992	65-69 years	12.0373	12.1615	12.0219	12.1769	12.004	12.1948	11.9813	12.2175	11.9189	12.28
667	Incidence	12.1503	0.0910888	1993	65-69 years	12.0889	12.2117	12.0737	12.2269	12.0559	12.2447	12.0335	12.2671	11.9718	12.3288
668	Incidence	12.2956	0.0905282	1994	65-69 years	12.2346	12.3567	12.2195	12.3718	12.2019	12.3894	12.1796	12.4117	12.1182	12.4731
669	Incidence	12.4499	0.0901828	1995	65-69 years	12.3891	12.5107	12.374	12.5257	12.3565	12.5433	12.3343	12.5655	12.2731	12.6266
670	Incidence	12.5893	0.0898847	1996	65-69 years	12.5287	12.6499	12.5137	12.6649	12.4962	12.6824	12.4741	12.7045	12.4131	12.7655
671	Incidence	12.6898	0.0896619	1997	65-69 years	12.6294	12.7503	12.6144	12.7652	12.597	12.7827	12.5749	12.8048	12.5141	12.8656
672	Incidence	12.7334	0.0893124	1998	65-69 years	12.6732	12.7936	12.6583	12.8085	12.6409	12.826	12.6189	12.8479	12.5584	12.9085
673	Incidence	12.7505	0.088902	1999	65-69 years	12.6906	12.8104	12.6757	12.8252	12.6584	12.8426	12.6365	12.8645	12.5762	12.9247
674	Incidence	12.8451	0.0886897	2000	65-69 years	12.7853	12.9048	12.7705	12.9196	12.7532	12.9369	12.7314	12.9588	12.6712	13.0189
675	Incidence	12.821	0.087877	2001	65-69 years	12.7618	12.8803	12.7471	12.8949	12.73	12.9121	12.7084	12.9337	12.6488	12.9933
676	Incidence	12.8328	0.0870503	2002	65-69 years	12.7742	12.8915	12.7596	12.906	12.7427	12.923	12.7212	12.9444	12.6622	13.0035
677	Incidence	12.8334	0.0862218	2003	65-69 years	12.7753	12.8915	12.7609	12.9059	12.7441	12.9227	12.7229	12.9439	12.6644	13.0024
678	Incidence	12.8902	0.0856746	2004	65-69 years	12.8325	12.948	12.8182	12.9623	12.8015	12.979	12.7804	13.0001	12.7223	13.0581
679	Incidence	12.9468	0.0851655	2005	65-69 years	12.8894	13.0042	12.8752	13.0184	12.8586	13.035	12.8376	13.056	12.7799	13.1137
680	Incidence	12.9379	0.0845605	2006	65-69 years	12.8809	12.9949	12.8667	13.009	12.8503	13.0255	12.8295	13.0463	12.7721	13.1036
681	Incidence	12.9577	0.0841921	2007	65-69 years	12.9009	13.0144	12.8869	13.0285	12.8704	13.0449	12.8497	13.0656	12.7926	13.1227
682	Incidence	13.1024	0.0842667	2008	65-69 years	13.0456	13.1592	13.0315	13.1733	13.0151	13.1897	12.9944	13.2104	12.9372	13.2676
683	Incidence	13.1846	0.08407	2009	65-69 years	13.1279	13.2412	13.1139	13.2553	13.0975	13.2717	13.0768	13.2923	13.0198	13.3493
684	Incidence	13.3031	0.0840195	2010	65-69 years	13.2464	13.3597	13.2324	13.3737	13.216	13.3901	13.1954	13.4108	13.1384	13.4678
685	Incidence	13.3923	0.0834763	2011	65-69 years	13.3361	13.4486	13.3221	13.4625	13.3059	13.4788	13.2853	13.4994	13.2287	13.556
686	Incidence	13.5042	0.0820715	2012	65-69 years	13.4488	13.5595	13.4351	13.5732	13.4191	13.5892	13.3989	13.6094	13.3433	13.665
687	Incidence	13.4719	0.0802152	2013	65-69 years	13.4178	13.5259	13.4044	13.5393	13.3888	13.555	13.369	13.5747	13.3147	13.6291
688	Incidence	13.5677	0.0782973	2014	65-69 years	13.5149	13.6205	13.5019	13.6336	13.4866	13.6488	13.4673	13.6681	13.4143	13.7212
689	Incidence	13.7349	0.0771032	2015	65-69 years	13.683	13.7869	13.6701	13.7998	13.655	13.8148	13.6361	13.8338	13.5838	13.886
690	Incidence	13.8091	0.0753812	2016	65-69 years	13.7583	13.8599	13.7457	13.8725	13.731	13.8872	13.7124	13.9057	13.6613	13.9568
691	Incidence	13.7877	0.0740102	2017	65-69 years	13.7378	13.8376	13.7255	13.85	13.711	13.8644	13.6928	13.8826	13.6427	13.9328
692	Incidence	13.8426	0.0728017	2018	65-69 years	13.7935	13.8916	13.7813	13.9038	13.7671	13.918	13.7492	13.9359	13.6999	13.9853
693	Incidence	13.7707	0.0715473	2019	65-69 years	13.7225	13.819	13.7106	13.8309	13.6966	13.8449	13.679	13.8625	13.6305	13.911
694	Incidence	13.6021	0.0697467	2020	65-69 years	13.5551	13.6491	13.5434	13.6607	13.5298	13.6743	13.5127	13.6915	13.4654	13.7388
695	Incidence	13.6565	0.0691339	2021	65-69 years	13.6099	13.7031	13.5983	13.7146	13.5848	13.7281	13.5678	13.7451	13.521	13.792
696	Incidence	13.743	0.380313	2022	65-69 years	13.4866	13.9993	13.4231	14.0628	13.349	14.137	13.2554	14.2305	12.9975	14.4884
697	Incidence	13.7144	0.387187	2023	65-69 years	13.4534	13.9753	13.3887	14.04	13.3132	14.1155	13.218	14.2107	12.9555	14.4732
698	Incidence	13.6728	0.393643	2024	65-69 years	13.4075	13.9381	13.3418	14.0039	13.265	14.0806	13.1682	14.1775	12.9013	14.4444
699	Incidence	13.6244	0.399972	2025	65-69 years	13.3549	13.894	13.2881	13.9608	13.2101	14.0388	13.1117	14.1372	12.8405	14.4084
700	Incidence	13.5845	0.406844	2026	65-69 years	13.3103	13.8587	13.2423	13.9267	13.163	14.006	13.0629	14.1061	12.7871	14.3819
701	Incidence	13.5628	0.414568	2027	65-69 years	13.2833	13.8422	13.2141	13.9114	13.1333	13.9923	13.0313	14.0942	12.7502	14.3753
702	Incidence	13.5612	0.422958	2028	65-69 years	13.2762	13.8463	13.2055	13.9169	13.123	13.9994	13.019	14.1035	12.7322	14.3902
703	Incidence	13.5768	0.431915	2029	65-69 years	13.2857	13.8679	13.2136	13.9401	13.1293	14.0243	13.0231	14.1305	12.7303	14.4234
704	Incidence	13.6036	0.441398	2030	65-69 years	13.3061	13.9011	13.2324	13.9748	13.1463	14.0609	13.0377	14.1694	12.7384	14.4687
705	Incidence	13.6363	0.451451	2031	65-69 years	13.332	13.9406	13.2567	14.016	13.1686	14.104	13.0576	14.2151	12.7515	14.5212
706	Incidence	13.6635	0.461715	2032	65-69 years	13.3523	13.9747	13.2752	14.0518	13.1852	14.1419	13.0716	14.2555	12.7586	14.5685
707	Incidence	13.676	0.471551	2033	65-69 years	13.3582	13.9938	13.2794	14.0726	13.1875	14.1645	13.0715	14.2805	12.7518	14.6003
708	Incidence	13.675	0.480916	2034	65-69 years	13.3509	13.9992	13.2706	14.0795	13.1768	14.1733	13.0585	14.2916	12.7324	14.6176
709	Incidence	13.6695	0.490225	2035	65-69 years	13.3391	13.9999	13.2572	14.0818	13.1616	14.1774	13.041	14.298	12.7087	14.6303
710	Incidence	13.6715	0.500056	2036	65-69 years	13.3345	14.0085	13.251	14.092	13.1534	14.1896	13.0304	14.3126	12.6914	14.6516
711	Incidence	13.6836	0.510544	2037	65-69 years	13.3395	14.0277	13.2543	14.113	13.1547	14.2125	13.0291	14.3381	12.683	14.6843
712	Incidence	13.7037	0.521395	2038	65-69 years	13.3523	14.0551	13.2652	14.1422	13.1635	14.2438	13.0352	14.3721	12.6817	14.7256
713	Incidence	13.7309	0.532541	2039	65-69 years	13.372	14.0899	13.2831	14.1788	13.1792	14.2827	13.0482	14.4137	12.6872	14.7747
714	Incidence	13.7641	0.544015	2040	65-69 years	13.3975	14.1308	13.3066	14.2217	13.2005	14.3277	13.0667	14.4616	12.6979	14.8304
715	Incidence	12.7483	0.115799	1990	70-74 years	12.6702	12.8263	12.6509	12.8457	12.6283	12.8682	12.5998	12.8967	12.5213	12.9752
716	Incidence	12.9249	0.114733	1991	70-74 years	12.8476	13.0022	12.8284	13.0214	12.806	13.0438	12.7778	13.072	12.7	13.1498
717	Incidence	13.152	0.113687	1992	70-74 years	13.0754	13.2287	13.0564	13.2477	13.0343	13.2698	13.0063	13.2978	12.9292	13.3749
718	Incidence	13.4543	0.112906	1993	70-74 years	13.3782	13.5304	13.3594	13.5493	13.3374	13.5713	13.3096	13.5991	13.233	13.6756
719	Incidence	13.7995	0.112453	1994	70-74 years	13.7237	13.8753	13.7049	13.8941	13.683	13.916	13.6553	13.9436	13.5791	14.0199
720	Incidence	14.012	0.111605	1995	70-74 years	13.9368	14.0872	13.9181	14.1059	13.8964	14.1276	13.8689	14.1551	13.7933	14.2308
721	Incidence	14.1336	0.11052	1996	70-74 years	14.0591	14.2081	14.0407	14.2266	14.0191	14.2481	13.9919	14.2753	13.917	14.3502
722	Incidence	14.2528	0.109437	1997	70-74 years	14.1791	14.3266	14.1608	14.3448	14.1394	14.3662	14.1125	14.3931	14.0383	14.4673
723	Incidence	14.375	0.108392	1998	70-74 years	14.3019	14.448	14.2838	14.4661	14.2627	14.4873	14.236	14.5139	14.1625	14.5874
724	Incidence	14.4063	0.107061	1999	70-74 years	14.3341	14.4784	14.3163	14.4963	14.2954	14.5172	14.269	14.5435	14.1965	14.6161
725	Incidence	14.5679	0.106448	2000	70-74 years	14.4962	14.6396	14.4784	14.6574	14.4576	14.6782	14.4314	14.7044	14.3593	14.7765
726	Incidence	14.6349	0.105581	2001	70-74 years	14.5638	14.7061	14.5461	14.7237	14.5256	14.7443	14.4996	14.7703	14.428	14.8419
727	Incidence	14.7887	0.105315	2002	70-74 years	14.7177	14.8597	14.7001	14.8772	14.6796	14.8978	14.6537	14.9237	14.5822	14.9951
728	Incidence	14.8519	0.104812	2003	70-74 years	14.7812	14.9225	14.7637	14.94	14.7433	14.9605	14.7175	14.9862	14.6464	15.0573
729	Incidence	15.0093	0.104676	2004	70-74 years	14.9387	15.0798	14.9212	15.0973	14.9008	15.1177	14.8751	15.1435	14.8041	15.2144
730	Incidence	15.1485	0.10434	2005	70-74 years	15.0781	15.2188	15.0607	15.2362	15.0404	15.2566	15.0147	15.2822	14.944	15.353
731	Incidence	15.1241	0.103203	2006	70-74 years	15.0546	15.1937	15.0373	15.2109	15.0172	15.2311	14.9918	15.2564	14.9219	15.3264
732	Incidence	15.1987	0.102253	2007	70-74 years	15.1298	15.2676	15.1127	15.2847	15.0928	15.3046	15.0676	15.3298	14.9983	15.3991
733	Incidence	15.3494	0.101622	2008	70-74 years	15.2809	15.4179	15.264	15.4349	15.2442	15.4547	15.2192	15.4797	15.1503	15.5486
734	Incidence	15.3662	0.100636	2009	70-74 years	15.2984	15.434	15.2816	15.4509	15.262	15.4705	15.2372	15.4952	15.169	15.5635
735	Incidence	15.4293	0.0998701	2010	70-74 years	15.362	15.4966	15.3453	15.5133	15.3258	15.5327	15.3012	15.5573	15.2335	15.625
736	Incidence	15.4888	0.0992517	2011	70-74 years	15.4219	15.5557	15.4053	15.5722	15.3859	15.5916	15.3615	15.616	15.2942	15.6833
737	Incidence	15.6252	0.0990724	2012	70-74 years	15.5585	15.692	15.5419	15.7085	15.5226	15.7279	15.4982	15.7522	15.431	15.8194
738	Incidence	15.7153	0.0987488	2013	70-74 years	15.6488	15.7819	15.6323	15.7984	15.613	15.8176	15.5887	15.8419	15.5218	15.9089
739	Incidence	15.8544	0.098508	2014	70-74 years	15.788	15.9208	15.7715	15.9372	15.7523	15.9564	15.7281	15.9807	15.6613	16.0475
740	Incidence	16.0082	0.0983511	2015	70-74 years	15.9419	16.0745	15.9255	16.0909	15.9063	16.1101	15.8821	16.1343	15.8154	16.201
741	Incidence	16.1151	0.097593	2016	70-74 years	16.0493	16.1808	16.033	16.1971	16.014	16.2162	15.99	16.2402	15.9238	16.3064
742	Incidence	16.2171	0.0957184	2017	70-74 years	16.1526	16.2816	16.1366	16.2976	16.1179	16.3163	16.0944	16.3398	16.0295	16.4047
743	Incidence	16.3396	0.0939612	2018	70-74 years	16.2763	16.4029	16.2606	16.4186	16.2422	16.4369	16.2191	16.46	16.1554	16.5237
744	Incidence	16.4027	0.0914931	2019	70-74 years	16.341	16.4644	16.3258	16.4797	16.3079	16.4975	16.2854	16.52	16.2234	16.582
745	Incidence	16.3929	0.089555	2020	70-74 years	16.3326	16.4533	16.3176	16.4682	16.3001	16.4857	16.2781	16.5077	16.2174	16.5685
746	Incidence	16.4961	0.0877943	2021	70-74 years	16.4369	16.5552	16.4222	16.5699	16.4051	16.587	16.3835	16.6086	16.324	16.6681
747	Incidence	16.4202	0.454458	2022	70-74 years	16.1139	16.7265	16.038	16.8024	15.9494	16.891	15.8376	17.0028	15.5295	17.3109
748	Incidence	16.4355	0.464019	2023	70-74 years	16.1228	16.7483	16.0453	16.8258	15.9548	16.9163	15.8407	17.0304	15.5261	17.345
749	Incidence	16.4336	0.473128	2024	70-74 years	16.1147	16.7525	16.0357	16.8315	15.9435	16.9238	15.8271	17.0402	15.5063	17.3609
750	Incidence	16.4232	0.482122	2025	70-74 years	16.0983	16.7482	16.0178	16.8287	15.9238	16.9227	15.8052	17.0413	15.4783	17.3682
751	Incidence	16.4112	0.491431	2026	70-74 years	16.0799	16.7424	15.9979	16.8245	15.9021	16.9203	15.7812	17.0412	15.448	17.3744
752	Incidence	16.3916	0.500952	2027	70-74 years	16.054	16.7292	15.9703	16.8129	15.8726	16.9106	15.7494	17.0338	15.4097	17.3735
753	Incidence	16.3575	0.510121	2028	70-74 years	16.0137	16.7014	15.9285	16.7866	15.8291	16.886	15.7036	17.0115	15.3577	17.3574
754	Incidence	16.3081	0.518779	2029	70-74 years	15.9584	16.6578	15.8718	16.7444	15.7706	16.8455	15.643	16.9732	15.2913	17.3249
755	Incidence	16.2504	0.527277	2030	70-74 years	15.8951	16.6058	15.807	16.6939	15.7042	16.7967	15.5745	16.9264	15.217	17.2839
756	Incidence	16.2029	0.53643	2031	70-74 years	15.8413	16.5644	15.7517	16.654	15.6471	16.7586	15.5152	16.8906	15.1515	17.2543
757	Incidence	16.177	0.546636	2032	70-74 years	15.8086	16.5455	15.7173	16.6368	15.6107	16.7433	15.4762	16.8778	15.1056	17.2484
758	Incidence	16.1753	0.557693	2033	70-74 years	15.7994	16.5512	15.7063	16.6443	15.5975	16.753	15.4603	16.8902	15.0822	17.2683
759	Incidence	16.1939	0.569462	2034	70-74 years	15.8101	16.5778	15.715	16.6729	15.604	16.7839	15.4639	16.924	15.0778	17.3101
760	Incidence	16.2259	0.581854	2035	70-74 years	15.8338	16.6181	15.7366	16.7153	15.6231	16.8287	15.48	16.9719	15.0855	17.3664
761	Incidence	16.2651	0.594876	2036	70-74 years	15.8641	16.666	15.7648	16.7654	15.6488	16.8814	15.5025	17.0277	15.0991	17.431
762	Incidence	16.2976	0.608059	2037	70-74 years	15.8878	16.7075	15.7862	16.809	15.6677	16.9276	15.5181	17.0772	15.1058	17.4894
763	Incidence	16.3126	0.620628	2038	70-74 years	15.8943	16.7309	15.7906	16.8345	15.6696	16.9556	15.5169	17.1082	15.0961	17.529
764	Incidence	16.3115	0.632543	2039	70-74 years	15.8852	16.7378	15.7795	16.8435	15.6562	16.9668	15.5006	17.1224	15.0717	17.5513
765	Incidence	16.305	0.644326	2040	70-74 years	15.8707	16.7392	15.7631	16.8468	15.6374	16.9725	15.4789	17.131	15.0421	17.5678
766	Incidence	12.9425	0.134338	1990	75-79 years	12.852	13.0331	12.8296	13.0555	12.8034	13.0817	12.7703	13.1148	12.6792	13.2058
767	Incidence	13.2433	0.135731	1991	75-79 years	13.1518	13.3348	13.1292	13.3575	13.1027	13.3839	13.0693	13.4173	12.9773	13.5094
768	Incidence	13.4414	0.136815	1992	75-79 years	13.3492	13.5336	13.3263	13.5564	13.2996	13.5831	13.266	13.6168	13.1732	13.7095
769	Incidence	13.6692	0.138174	1993	75-79 years	13.5761	13.7624	13.553	13.7855	13.5261	13.8124	13.4921	13.8464	13.3984	13.9401
770	Incidence	13.894	0.138906	1994	75-79 years	13.8004	13.9877	13.7772	14.0109	13.7501	14.038	13.716	14.0721	13.6218	14.1663
771	Incidence	14.179	0.138954	1995	75-79 years	14.0853	14.2726	14.0621	14.2958	14.035	14.3229	14.0008	14.3571	13.9066	14.4513
772	Incidence	14.4831	0.138258	1996	75-79 years	14.3899	14.5763	14.3668	14.5994	14.3399	14.6263	14.3059	14.6604	14.2121	14.7541
773	Incidence	14.8715	0.137585	1997	75-79 years	14.7788	14.9642	14.7558	14.9872	14.729	15.014	14.6951	15.0479	14.6018	15.1412
774	Incidence	15.3196	0.137023	1998	75-79 years	15.2273	15.412	15.2044	15.4349	15.1777	15.4616	15.144	15.4953	15.0511	15.5882
775	Incidence	15.7389	0.136438	1999	75-79 years	15.6469	15.8308	15.6241	15.8536	15.5975	15.8802	15.564	15.9138	15.4715	16.0063
776	Incidence	16.0137	0.135393	2000	75-79 years	15.9224	16.1049	15.8998	16.1276	15.8734	16.154	15.8401	16.1873	15.7483	16.2791
777	Incidence	16.0798	0.133572	2001	75-79 years	15.9898	16.1698	15.9675	16.1921	15.9414	16.2182	15.9086	16.2511	15.818	16.3416
778	Incidence	16.1266	0.131706	2002	75-79 years	16.0378	16.2153	16.0158	16.2373	15.9901	16.263	15.9577	16.2954	15.8684	16.3847
779	Incidence	16.143	0.129771	2003	75-79 years	16.0555	16.2304	16.0338	16.2521	16.0085	16.2774	15.9766	16.3093	15.8886	16.3973
780	Incidence	16.3159	0.128598	2004	75-79 years	16.2292	16.4026	16.2078	16.4241	16.1827	16.4492	16.1511	16.4808	16.0639	16.568
781	Incidence	16.5834	0.128039	2005	75-79 years	16.4971	16.6697	16.4758	16.6911	16.4508	16.7161	16.4193	16.7476	16.3325	16.8344
782	Incidence	16.7089	0.126979	2006	75-79 years	16.6233	16.7945	16.6021	16.8157	16.5774	16.8405	16.5461	16.8717	16.46	16.9578
783	Incidence	16.9782	0.126756	2007	75-79 years	16.8928	17.0637	16.8716	17.0848	16.8469	17.1096	16.8157	17.1407	16.7298	17.2267
784	Incidence	17.2652	0.126681	2008	75-79 years	17.1798	17.3506	17.1587	17.3717	17.134	17.3965	17.1028	17.4276	17.0169	17.5135
785	Incidence	17.4676	0.126264	2009	75-79 years	17.3825	17.5527	17.3614	17.5738	17.3368	17.5984	17.3058	17.6295	17.2201	17.7151
786	Incidence	17.6023	0.125436	2010	75-79 years	17.5178	17.6869	17.4968	17.7078	17.4724	17.7323	17.4415	17.7631	17.3565	17.8482
787	Incidence	17.7058	0.124305	2011	75-79 years	17.622	17.7895	17.6012	17.8103	17.577	17.8345	17.5464	17.8651	17.4621	17.9494
788	Incidence	17.8617	0.123204	2012	75-79 years	17.7786	17.9447	17.7581	17.9653	17.734	17.9893	17.7037	18.0196	17.6202	18.1032
789	Incidence	17.9136	0.12179	2013	75-79 years	17.8315	17.9957	17.8112	18.016	17.7874	18.0398	17.7574	18.0697	17.6749	18.1523
790	Incidence	18.0656	0.120901	2014	75-79 years	17.9841	18.1471	17.964	18.1673	17.9404	18.1909	17.9106	18.2206	17.8287	18.3026
791	Incidence	18.186	0.119963	2015	75-79 years	18.1052	18.2669	18.0851	18.2869	18.0617	18.3103	18.0322	18.3398	17.9509	18.4212
792	Incidence	18.2786	0.119097	2016	75-79 years	18.1984	18.3589	18.1785	18.3788	18.1553	18.402	18.126	18.4313	18.0452	18.5121
793	Incidence	18.3582	0.118418	2017	75-79 years	18.2783	18.438	18.2586	18.4577	18.2355	18.4808	18.2063	18.51	18.1261	18.5903
794	Incidence	18.4971	0.117976	2018	75-79 years	18.4176	18.5766	18.3979	18.5963	18.3749	18.6193	18.3459	18.6484	18.2659	18.7283
795	Incidence	18.5614	0.117231	2019	75-79 years	18.4824	18.6404	18.4628	18.66	18.44	18.6829	18.4111	18.7117	18.3316	18.7912
796	Incidence	18.5434	0.116458	2020	75-79 years	18.4649	18.6219	18.4455	18.6413	18.4228	18.6641	18.3941	18.6927	18.3151	18.7717
797	Incidence	18.6132	0.115671	2021	75-79 years	18.5352	18.6911	18.5159	18.7104	18.4933	18.733	18.4649	18.7615	18.3864	18.8399
798	Incidence	18.4712	0.511433	2022	75-79 years	18.1265	18.8159	18.0411	18.9013	17.9414	19.0011	17.8156	19.1269	17.4688	19.4736
799	Incidence	18.5826	0.524858	2023	75-79 years	18.2288	18.9363	18.1412	19.024	18.0388	19.1263	17.9097	19.2555	17.5539	19.6113
800	Incidence	18.6949	0.538463	2024	75-79 years	18.332	19.0578	18.2421	19.1478	18.1371	19.2528	18.0046	19.3852	17.6395	19.7503
801	Incidence	18.7952	0.552004	2025	75-79 years	18.4231	19.1672	18.3309	19.2594	18.2233	19.367	18.0875	19.5028	17.7132	19.8771
802	Incidence	18.8714	0.565362	2026	75-79 years	18.4904	19.2525	18.396	19.3469	18.2857	19.4572	18.1467	19.5962	17.7633	19.9796
803	Incidence	18.9164	0.578317	2027	75-79 years	18.5266	19.3062	18.4301	19.4028	18.3173	19.5156	18.175	19.6578	17.7829	20.0499
804	Incidence	18.9342	0.590622	2028	75-79 years	18.5361	19.3323	18.4375	19.4309	18.3223	19.5461	18.177	19.6913	17.7766	20.0918
805	Incidence	18.932	0.602393	2029	75-79 years	18.526	19.338	18.4254	19.4386	18.308	19.5561	18.1598	19.7043	17.7513	20.1127
806	Incidence	18.9202	0.614035	2030	75-79 years	18.5063	19.334	18.4038	19.4366	18.284	19.5563	18.133	19.7074	17.7167	20.1237
807	Incidence	18.9064	0.626015	2031	75-79 years	18.4844	19.3283	18.3799	19.4328	18.2578	19.5549	18.1038	19.7089	17.6794	20.1333
808	Incidence	18.8839	0.638169	2032	75-79 years	18.4538	19.314	18.3472	19.4206	18.2227	19.545	18.0657	19.702	17.6331	20.1347
809	Incidence	18.8447	0.649826	2033	75-79 years	18.4068	19.2827	18.2982	19.3912	18.1715	19.518	18.0117	19.6778	17.5711	20.1184
810	Incidence	18.7879	0.660792	2034	75-79 years	18.3425	19.2332	18.2321	19.3436	18.1033	19.4724	17.9407	19.635	17.4927	20.083
811	Incidence	18.7215	0.671474	2035	75-79 years	18.269	19.1741	18.1568	19.2862	18.0259	19.4172	17.8607	19.5824	17.4054	20.0376
812	Incidence	18.6668	0.682853	2036	75-79 years	18.2066	19.1271	18.0925	19.2411	17.9594	19.3743	17.7914	19.5422	17.3284	20.0052
813	Incidence	18.6371	0.695451	2037	75-79 years	18.1684	19.1059	18.0523	19.222	17.9167	19.3576	17.7456	19.5287	17.2741	20.0002
814	Incidence	18.6352	0.709079	2038	75-79 years	18.1573	19.1131	18.0389	19.2315	17.9006	19.3698	17.7262	19.5442	17.2454	20.025
815	Incidence	18.6568	0.723574	2039	75-79 years	18.1691	19.1445	18.0483	19.2653	17.9072	19.4064	17.7292	19.5844	17.2386	20.075
816	Incidence	18.6937	0.738796	2040	75-79 years	18.1958	19.1917	18.0724	19.3151	17.9284	19.4591	17.7466	19.6409	17.2457	20.1418
817	Incidence	11.8921	0.16046	1990	80-84 years	11.7839	12.0002	11.7571	12.027	11.7258	12.0583	11.6863	12.0978	11.5776	12.2066
818	Incidence	12.2406	0.160988	1991	80-84 years	12.1321	12.3491	12.1052	12.376	12.0738	12.4073	12.0342	12.4469	11.925	12.5561
819	Incidence	12.5404	0.161465	1992	80-84 years	12.4316	12.6493	12.4046	12.6762	12.3732	12.7077	12.3334	12.7474	12.224	12.8569
820	Incidence	12.7868	0.161525	1993	80-84 years	12.6779	12.8957	12.651	12.9226	12.6195	12.9541	12.5797	12.9939	12.4702	13.1034
821	Incidence	13.2044	0.163152	1994	80-84 years	13.0944	13.3143	13.0671	13.3416	13.0353	13.3734	12.9952	13.4135	12.8846	13.5241
822	Incidence	13.6986	0.165644	1995	80-84 years	13.587	13.8103	13.5593	13.8379	13.527	13.8702	13.4863	13.911	13.374	14.0233
823	Incidence	14.1179	0.168294	1996	80-84 years	14.0045	14.2314	13.9764	14.2595	13.9436	14.2923	13.9022	14.3337	13.7881	14.4478
824	Incidence	14.5466	0.171133	1997	80-84 years	14.4313	14.662	14.4027	14.6905	14.3693	14.7239	14.3272	14.766	14.2112	14.882
825	Incidence	14.9344	0.173605	1998	80-84 years	14.8174	15.0514	14.7884	15.0804	14.7545	15.1143	14.7118	15.157	14.5941	15.2747
826	Incidence	15.2978	0.175031	1999	80-84 years	15.1799	15.4158	15.1506	15.445	15.1165	15.4792	15.0735	15.5222	14.9548	15.6409
827	Incidence	15.7119	0.175335	2000	80-84 years	15.5937	15.83	15.5644	15.8593	15.5302	15.8935	15.4871	15.9366	15.3682	16.0555
828	Incidence	15.9073	0.173164	2001	80-84 years	15.7906	16.024	15.7617	16.0529	15.7279	16.0867	15.6853	16.1293	15.5679	16.2467
829	Incidence	16.1299	0.170865	2002	80-84 years	16.0147	16.245	15.9862	16.2736	15.9529	16.3069	15.9108	16.3489	15.795	16.4648
830	Incidence	16.3968	0.168833	2003	80-84 years	16.283	16.5106	16.2548	16.5388	16.2219	16.5717	16.1804	16.6132	16.0659	16.7277
831	Incidence	16.8698	0.168184	2004	80-84 years	16.7564	16.9831	16.7283	17.0112	16.6955	17.044	16.6542	17.0854	16.5401	17.1994
832	Incidence	17.2044	0.166966	2005	80-84 years	17.0919	17.3169	17.064	17.3448	17.0314	17.3774	16.9904	17.4185	16.8772	17.5317
833	Incidence	17.3591	0.164956	2006	80-84 years	17.248	17.4703	17.2204	17.4979	17.1882	17.53	17.1477	17.5706	17.0358	17.6825
834	Incidence	17.6094	0.163399	2007	80-84 years	17.4993	17.7195	17.472	17.7468	17.4401	17.7787	17.3999	17.8189	17.2892	17.9297
835	Incidence	17.9175	0.162162	2008	80-84 years	17.8083	18.0268	17.7812	18.0539	17.7495	18.0855	17.7097	18.1254	17.5997	18.2354
836	Incidence	18.3139	0.161454	2009	80-84 years	18.2051	18.4227	18.1781	18.4497	18.1466	18.4812	18.1069	18.5209	17.9974	18.6303
837	Incidence	18.5584	0.160266	2010	80-84 years	18.4504	18.6664	18.4236	18.6932	18.3924	18.7245	18.353	18.7639	18.2443	18.8725
838	Incidence	18.8741	0.159502	2011	80-84 years	18.7666	18.9816	18.74	19.0082	18.7089	19.0393	18.6696	19.0786	18.5615	19.1867
839	Incidence	19.3022	0.15957	2012	80-84 years	19.1947	19.4098	19.168	19.4364	19.1369	19.4676	19.0977	19.5068	18.9895	19.615
840	Incidence	19.4528	0.158424	2013	80-84 years	19.3461	19.5596	19.3196	19.5861	19.2887	19.617	19.2497	19.6559	19.1423	19.7633
841	Incidence	19.759	0.15799	2014	80-84 years	19.6525	19.8655	19.6262	19.8919	19.5954	19.9227	19.5565	19.9616	19.4494	20.0687
842	Incidence	19.9297	0.156746	2015	80-84 years	19.824	20.0353	19.7979	20.0615	19.7673	20.0921	19.7287	20.1306	19.6225	20.2369
843	Incidence	19.9328	0.154534	2016	80-84 years	19.8286	20.0369	19.8028	20.0627	19.7727	20.0928	19.7346	20.1309	19.6299	20.2356
844	Incidence	19.9192	0.152105	2017	80-84 years	19.8166	20.0217	19.7912	20.0471	19.7616	20.0767	19.7242	20.1142	19.621	20.2173
845	Incidence	19.8979	0.149792	2018	80-84 years	19.797	19.9989	19.772	20.0239	19.7428	20.0531	19.7059	20.09	19.6043	20.1915
846	Incidence	19.889	0.147773	2019	80-84 years	19.7894	19.9885	19.7647	20.0132	19.7359	20.042	19.6995	20.0784	19.5993	20.1786
847	Incidence	19.7493	0.145608	2020	80-84 years	19.6511	19.8474	19.6268	19.8717	19.5984	19.9001	19.5626	19.9359	19.4639	20.0346
848	Incidence	19.6299	0.144176	2021	80-84 years	19.5327	19.7271	19.5087	19.7512	19.4805	19.7793	19.4451	19.8147	19.3473	19.9125
849	Incidence	19.7603	0.547733	2022	80-84 years	19.3911	20.1295	19.2996	20.2209	19.1928	20.3277	19.0581	20.4625	18.6867	20.8338
850	Incidence	19.838	0.56095	2023	80-84 years	19.46	20.2161	19.3663	20.3098	19.2569	20.4192	19.1189	20.5572	18.7386	20.9375
851	Incidence	19.9212	0.574423	2024	80-84 years	19.5341	20.3084	19.4382	20.4043	19.3261	20.5163	19.1848	20.6577	18.7954	21.0471
852	Incidence	20.0112	0.588334	2025	80-84 years	19.6146	20.4077	19.5164	20.506	19.4017	20.6207	19.2569	20.7654	18.8581	21.1643
853	Incidence	20.1133	0.603159	2026	80-84 years	19.7068	20.5199	19.6061	20.6206	19.4885	20.7382	19.3401	20.8866	18.9311	21.2955
854	Incidence	20.2267	0.618969	2027	80-84 years	19.8095	20.6439	19.7062	20.7473	19.5855	20.868	19.4332	21.0203	19.0136	21.4399
855	Incidence	20.3488	0.635339	2028	80-84 years	19.9206	20.777	19.8145	20.8831	19.6906	21.007	19.5343	21.1633	19.1035	21.594
856	Incidence	20.4719	0.651975	2029	80-84 years	20.0324	20.9113	19.9236	21.0202	19.7964	21.1473	19.636	21.3077	19.194	21.7497
857	Incidence	20.5817	0.668555	2030	80-84 years	20.1311	21.0323	20.0195	21.144	19.8891	21.2744	19.7246	21.4388	19.2714	21.8921
858	Incidence	20.6654	0.684852	2031	80-84 years	20.2038	21.127	20.0894	21.2413	19.9559	21.3749	19.7874	21.5433	19.3231	22.0077
859	Incidence	20.7147	0.700574	2032	80-84 years	20.2425	21.1869	20.1255	21.3039	19.9889	21.4405	19.8166	21.6128	19.3416	22.0878
860	Incidence	20.7342	0.715455	2033	80-84 years	20.252	21.2165	20.1325	21.3359	19.993	21.4755	19.817	21.6515	19.332	22.1365
861	Incidence	20.732	0.729634	2034	80-84 years	20.2402	21.2238	20.1184	21.3456	19.9761	21.4879	19.7966	21.6674	19.3019	22.1621
862	Incidence	20.7191	0.743567	2035	80-84 years	20.2179	21.2203	20.0938	21.3444	19.9488	21.4894	19.7658	21.6724	19.2617	22.1765
863	Incidence	20.7041	0.757764	2036	80-84 years	20.1933	21.2148	20.0668	21.3414	19.919	21.4891	19.7326	21.6755	19.2189	22.1893
864	Incidence	20.6796	0.772029	2037	80-84 years	20.1592	21.1999	20.0303	21.3288	19.8797	21.4794	19.6898	21.6693	19.1664	22.1927
865	Incidence	20.6368	0.785628	2038	80-84 years	20.1073	21.1663	19.9761	21.2975	19.8229	21.4507	19.6296	21.644	19.097	22.1766
866	Incidence	20.5746	0.798356	2039	80-84 years	20.0365	21.1127	19.9032	21.246	19.7475	21.4017	19.5511	21.5981	19.0098	22.1394
867	Incidence	20.5021	0.810678	2040	80-84 years	19.9557	21.0485	19.8203	21.1839	19.6622	21.3419	19.4628	21.5414	18.9131	22.091
868	Incidence	11.459	0.211596	1990	85-89 years	11.3164	11.6016	11.2811	11.637	11.2398	11.6782	11.1877	11.7303	11.0443	11.8737
869	Incidence	11.8307	0.212014	1991	85-89 years	11.6878	11.9736	11.6524	12.009	11.611	12.0503	11.5589	12.1025	11.4151	12.2462
870	Incidence	12.0945	0.211449	1992	85-89 years	11.952	12.237	11.9167	12.2723	11.8754	12.3136	11.8234	12.3656	11.6801	12.5089
871	Incidence	12.385	0.21195	1993	85-89 years	12.2421	12.5278	12.2067	12.5632	12.1654	12.6046	12.1133	12.6567	11.9696	12.8004
872	Incidence	12.7804	0.213724	1994	85-89 years	12.6363	12.9244	12.6006	12.9601	12.5589	13.0018	12.5064	13.0544	12.3615	13.1993
873	Incidence	13.3175	0.217068	1995	85-89 years	13.1712	13.4638	13.135	13.5001	13.0926	13.5424	13.0392	13.5958	12.8921	13.743
874	Incidence	13.8291	0.219941	1996	85-89 years	13.6809	13.9774	13.6442	14.0141	13.6013	14.057	13.5472	14.1111	13.398	14.2602
875	Incidence	14.3508	0.222842	1997	85-89 years	14.2006	14.5009	14.1633	14.5382	14.1199	14.5816	14.0651	14.6364	13.914	14.7875
876	Incidence	14.9855	0.226438	1998	85-89 years	14.8329	15.1381	14.7951	15.176	14.7509	15.2201	14.6952	15.2758	14.5417	15.4293
877	Incidence	15.8435	0.232307	1999	85-89 years	15.6869	16.0001	15.6481	16.0389	15.6028	16.0842	15.5457	16.1413	15.3882	16.2988
878	Incidence	16.5299	0.236807	2000	85-89 years	16.3703	16.6895	16.3308	16.7291	16.2846	16.7752	16.2263	16.8335	16.0658	16.9941
879	Incidence	16.9172	0.239192	2001	85-89 years	16.7559	17.0784	16.716	17.1183	16.6694	17.165	16.6105	17.2238	16.4483	17.386
880	Incidence	17.1783	0.240716	2002	85-89 years	17.016	17.3405	16.9758	17.3807	16.9289	17.4277	16.8697	17.4869	16.7065	17.6501
881	Incidence	17.3301	0.241283	2003	85-89 years	17.1675	17.4928	17.1272	17.5331	17.0802	17.5801	17.0208	17.6395	16.8572	17.803
882	Incidence	17.5329	0.241168	2004	85-89 years	17.3704	17.6954	17.3301	17.7357	17.2831	17.7828	17.2237	17.8421	17.0602	18.0056
883	Incidence	17.8789	0.240229	2005	85-89 years	17.717	18.0408	17.6768	18.0809	17.63	18.1277	17.5709	18.1868	17.408	18.3497
884	Incidence	18.1662	0.237437	2006	85-89 years	18.0062	18.3262	17.9665	18.3659	17.9202	18.4122	17.8618	18.4706	17.7008	18.6316
885	Incidence	18.6375	0.235562	2007	85-89 years	18.4787	18.7963	18.4394	18.8356	18.3934	18.8815	18.3355	18.9395	18.1758	19.0992
886	Incidence	19.1465	0.2339	2008	85-89 years	18.9889	19.3042	18.9498	19.3432	18.9042	19.3888	18.8466	19.4464	18.6881	19.605
887	Incidence	19.7984	0.233431	2009	85-89 years	19.6411	19.9558	19.6021	19.9947	19.5566	20.0403	19.4992	20.0977	19.3409	20.256
888	Incidence	20.0831	0.230697	2010	85-89 years	19.9276	20.2386	19.8891	20.2771	19.8441	20.3221	19.7873	20.3788	19.6309	20.5352
889	Incidence	20.4806	0.229187	2011	85-89 years	20.3262	20.6351	20.2879	20.6734	20.2432	20.7181	20.1868	20.7745	20.0314	20.9298
890	Incidence	20.8448	0.227287	2012	85-89 years	20.6917	20.998	20.6537	21.036	20.6094	21.0803	20.5535	21.1362	20.3994	21.2903
891	Incidence	21.0923	0.224693	2013	85-89 years	20.9409	21.2437	20.9033	21.2813	20.8595	21.3251	20.8042	21.3804	20.6519	21.5327
892	Incidence	21.4866	0.223271	2014	85-89 years	21.3361	21.6371	21.2988	21.6744	21.2553	21.7179	21.2004	21.7728	21.049	21.9242
893	Incidence	21.9226	0.222437	2015	85-89 years	21.7726	22.0725	21.7355	22.1096	21.6921	22.153	21.6374	22.2077	21.4866	22.3585
894	Incidence	22.2754	0.221073	2016	85-89 years	22.1264	22.4244	22.0894	22.4613	22.0463	22.5044	21.9919	22.5588	21.8421	22.7087
895	Incidence	22.353	0.218597	2017	85-89 years	22.2057	22.5003	22.1692	22.5369	22.1265	22.5795	22.0728	22.6333	21.9246	22.7815
896	Incidence	22.4726	0.21641	2018	85-89 years	22.3268	22.6185	22.2906	22.6546	22.2484	22.6968	22.1952	22.7501	22.0484	22.8968
897	Incidence	22.6906	0.214598	2019	85-89 years	22.546	22.8352	22.5101	22.8711	22.4683	22.9129	22.4155	22.9657	22.27	23.1112
898	Incidence	22.5612	0.211159	2020	85-89 years	22.4188	22.7035	22.3836	22.7388	22.3424	22.7799	22.2905	22.8319	22.1473	22.975
899	Incidence	22.4149	0.208254	2021	85-89 years	22.2745	22.5552	22.2397	22.59	22.1991	22.6306	22.1479	22.6818	22.0067	22.823
900	Incidence	22.4951	0.625271	2022	85-89 years	22.0737	22.9166	21.9693	23.021	21.8473	23.1429	21.6935	23.2967	21.2696	23.7207
901	Incidence	22.5609	0.639681	2023	85-89 years	22.1298	22.9921	22.0229	23.0989	21.8982	23.2236	21.7408	23.381	21.3071	23.8147
902	Incidence	22.626	0.654144	2024	85-89 years	22.1851	23.0669	22.0759	23.1761	21.9483	23.3037	21.7874	23.4646	21.3439	23.9081
903	Incidence	22.6942	0.66892	2025	85-89 years	22.2433	23.145	22.1316	23.2568	22.0012	23.3872	21.8366	23.5517	21.3831	24.0053
904	Incidence	22.7685	0.684458	2026	85-89 years	22.3072	23.2298	22.1928	23.3441	22.0594	23.4776	21.891	23.646	21.4269	24.11
905	Incidence	22.851	0.700931	2027	85-89 years	22.3786	23.3234	22.2615	23.4405	22.1248	23.5772	21.9524	23.7496	21.4772	24.2248
906	Incidence	22.941	0.71792	2028	85-89 years	22.4571	23.4249	22.3372	23.5448	22.1972	23.6848	22.0206	23.8614	21.5339	24.3481
907	Incidence	23.0373	0.735299	2029	85-89 years	22.5417	23.5329	22.4189	23.6557	22.2756	23.7991	22.0947	23.98	21.5961	24.4785
908	Incidence	23.1414	0.753272	2030	85-89 years	22.6337	23.6491	22.5079	23.7749	22.361	23.9218	22.1757	24.1071	21.665	24.6179
909	Incidence	23.2597	0.77235	2031	85-89 years	22.7391	23.7802	22.6101	23.9092	22.4595	24.0598	22.2695	24.2498	21.7459	24.7735
910	Incidence	23.3909	0.792587	2032	85-89 years	22.8567	23.9251	22.7244	24.0575	22.5698	24.212	22.3748	24.407	21.8375	24.9444
911	Incidence	23.5322	0.813486	2033	85-89 years	22.9839	24.0805	22.848	24.2163	22.6894	24.3749	22.4893	24.5751	21.9377	25.1266
912	Incidence	23.6746	0.834665	2034	85-89 years	23.1121	24.2372	22.9727	24.3766	22.8099	24.5393	22.6046	24.7447	22.0387	25.3106
913	Incidence	23.8018	0.855665	2035	85-89 years	23.2251	24.3785	23.0822	24.5214	22.9153	24.6883	22.7048	24.8988	22.1247	25.4789
914	Incidence	23.8986	0.876137	2036	85-89 years	23.3081	24.4891	23.1618	24.6355	22.9909	24.8063	22.7754	25.0218	22.1814	25.6159
915	Incidence	23.9558	0.895716	2037	85-89 years	23.3521	24.5595	23.2025	24.7091	23.0278	24.8838	22.8075	25.1041	22.2002	25.7114
916	Incidence	23.9785	0.91414	2038	85-89 years	23.3624	24.5946	23.2097	24.7473	23.0315	24.9256	22.8066	25.1504	22.1868	25.7702
917	Incidence	23.976	0.931609	2039	85-89 years	23.3481	24.6039	23.1925	24.7595	23.0109	24.9412	22.7817	25.1704	22.1501	25.802
918	Incidence	23.9612	0.948687	2040	85-89 years	23.3218	24.6006	23.1634	24.7591	22.9784	24.9441	22.745	25.1774	22.1018	25.8207
919	Incidence	12.948	0.337437	1990	90-94 years	12.7206	13.1755	12.6643	13.2318	12.5985	13.2976	12.5154	13.3806	12.2867	13.6094
920	Incidence	13.3708	0.330352	1991	90-94 years	13.1482	13.5935	13.093	13.6486	13.0286	13.7131	12.9473	13.7943	12.7233	14.0183
921	Incidence	13.7242	0.326432	1992	90-94 years	13.5042	13.9442	13.4497	13.9987	13.386	14.0624	13.3057	14.1427	13.0844	14.364
922	Incidence	14.1643	0.326048	1993	90-94 years	13.9446	14.3841	13.8901	14.4385	13.8265	14.5021	13.7463	14.5823	13.5253	14.8034
923	Incidence	14.6225	0.32719	1994	90-94 years	14.402	14.843	14.3474	14.8977	14.2836	14.9615	14.2031	15.042	13.9812	15.2638
924	Incidence	15.2082	0.331218	1995	90-94 years	14.9849	15.4314	14.9296	15.4867	14.865	15.5513	14.7836	15.6328	14.559	15.8574
925	Incidence	15.7908	0.335859	1996	90-94 years	15.5644	16.0171	15.5083	16.0732	15.4428	16.1387	15.3602	16.2213	15.1325	16.4491
926	Incidence	16.3508	0.339944	1997	90-94 years	16.1217	16.5799	16.0649	16.6367	15.9986	16.703	15.915	16.7866	15.6845	17.0171
927	Incidence	17.1168	0.347456	1998	90-94 years	16.8826	17.351	16.8246	17.409	16.7568	17.4768	16.6713	17.5622	16.4358	17.7978
928	Incidence	18.272	0.361059	1999	90-94 years	18.0286	18.5153	17.9683	18.5756	17.8979	18.646	17.8091	18.7349	17.5643	18.9797
929	Incidence	19.0709	0.368735	2000	90-94 years	18.8224	19.3194	18.7608	19.381	18.6889	19.4529	18.5982	19.5436	18.3482	19.7936
930	Incidence	19.5265	0.370452	2001	90-94 years	19.2768	19.7762	19.2149	19.838	19.1427	19.9103	19.0516	20.0014	18.8004	20.2526
931	Incidence	19.8986	0.371283	2002	90-94 years	19.6484	20.1488	19.5864	20.2108	19.514	20.2832	19.4226	20.3746	19.1709	20.6263
932	Incidence	20.1645	0.370638	2003	90-94 years	19.9147	20.4143	19.8528	20.4762	19.7805	20.5485	19.6893	20.6396	19.438	20.8909
933	Incidence	20.6109	0.372625	2004	90-94 years	20.3597	20.862	20.2975	20.9243	20.2248	20.9969	20.1332	21.0886	19.8805	21.3412
934	Incidence	21.3491	0.378498	2005	90-94 years	21.094	21.6042	21.0308	21.6674	20.957	21.7412	20.8639	21.8343	20.6072	22.091
935	Incidence	21.8683	0.382353	2006	90-94 years	21.6106	22.126	21.5468	22.1899	21.4722	22.2644	21.3781	22.3585	21.1189	22.6177
936	Incidence	22.5248	0.387907	2007	90-94 years	22.2634	22.7863	22.1986	22.8511	22.123	22.9267	22.0275	23.0221	21.7645	23.2851
937	Incidence	22.9445	0.390259	2008	90-94 years	22.6815	23.2075	22.6163	23.2727	22.5402	23.3488	22.4442	23.4448	22.1796	23.7094
938	Incidence	23.3795	0.39089	2009	90-94 years	23.116	23.6429	23.0507	23.7082	22.9745	23.7844	22.8784	23.8806	22.6133	24.1456
939	Incidence	23.8786	0.388854	2010	90-94 years	23.6165	24.1407	23.5515	24.2056	23.4757	24.2814	23.3801	24.3771	23.1164	24.6407
940	Incidence	24.5377	0.386958	2011	90-94 years	24.2768	24.7985	24.2122	24.8631	24.1368	24.9385	24.0416	25.0337	23.7792	25.2961
941	Incidence	25.3021	0.385592	2012	90-94 years	25.0422	25.562	24.9778	25.6263	24.9026	25.7015	24.8077	25.7964	24.5463	26.0578
942	Incidence	25.9965	0.383738	2013	90-94 years	25.7379	26.2552	25.6738	26.3193	25.599	26.3941	25.5046	26.4885	25.2444	26.7487
943	Incidence	26.7403	0.382976	2014	90-94 years	26.4821	26.9984	26.4182	27.0624	26.3435	27.137	26.2493	27.2312	25.9896	27.4909
944	Incidence	27.5975	0.383566	2015	90-94 years	27.3389	27.856	27.2749	27.9201	27.2001	27.9948	27.1057	28.0892	26.8457	28.3493
945	Incidence	27.9913	0.380139	2016	90-94 years	27.7351	28.2476	27.6716	28.311	27.5975	28.3852	27.504	28.4787	27.2463	28.7364
946	Incidence	28.2437	0.375402	2017	90-94 years	27.9907	28.4967	27.928	28.5594	27.8548	28.6326	27.7625	28.725	27.5079	28.9795
947	Incidence	28.4512	0.370229	2018	90-94 years	28.2016	28.7007	28.1398	28.7625	28.0676	28.8347	27.9765	28.9258	27.7255	29.1768
948	Incidence	28.6519	0.3651	2019	90-94 years	28.4058	28.8979	28.3448	28.9589	28.2736	29.0301	28.1838	29.1199	27.9363	29.3675
949	Incidence	28.6354	0.359969	2020	90-94 years	28.3928	28.878	28.3327	28.9381	28.2625	29.0083	28.1739	29.0969	27.9299	29.3409
950	Incidence	28.8059	0.358187	2021	90-94 years	28.5645	29.0473	28.5047	29.1071	28.4348	29.177	28.3467	29.2651	28.1039	29.508
951	Incidence	29.2955	0.819948	2022	90-94 years	28.7428	29.8481	28.6059	29.985	28.446	30.1449	28.2443	30.3466	27.6884	30.9025
952	Incidence	29.5331	0.843098	2023	90-94 years	28.9648	30.1013	28.824	30.2421	28.6596	30.4065	28.4522	30.6139	27.8806	31.1855
953	Incidence	29.7305	0.865299	2024	90-94 years	29.1473	30.3137	29.0028	30.4582	28.8341	30.627	28.6212	30.8398	28.0345	31.4265
954	Incidence	29.8845	0.886549	2025	90-94 years	29.287	30.4821	29.139	30.6301	28.9661	30.803	28.748	31.0211	28.1469	31.6222
955	Incidence	30.0019	0.907474	2026	90-94 years	29.3903	30.6136	29.2387	30.7651	29.0618	30.9421	28.8385	31.1653	28.2233	31.7806
956	Incidence	30.0989	0.928677	2027	90-94 years	29.473	30.7249	29.3179	30.8799	29.1368	31.061	28.9084	31.2895	28.2787	31.9191
957	Incidence	30.1871	0.949971	2028	90-94 years	29.5468	30.8273	29.3881	30.986	29.2029	31.1712	28.9692	31.4049	28.3251	32.049
958	Incidence	30.2743	0.971454	2029	90-94 years	29.6195	30.929	29.4573	31.0913	29.2679	31.2807	29.0289	31.5197	28.3702	32.1783
959	Incidence	30.3657	0.993474	2030	90-94 years	29.6961	31.0353	29.5302	31.2012	29.3364	31.3949	29.092	31.6393	28.4185	32.3129
960	Incidence	30.4652	1.01655	2031	90-94 years	29.78	31.1504	29.6103	31.3201	29.4121	31.5184	29.162	31.7684	28.4728	32.4576
961	Incidence	30.5758	1.0409	2032	90-94 years	29.8742	31.2773	29.7004	31.4512	29.4974	31.6541	29.2413	31.9102	28.5356	32.6159
962	Incidence	30.6963	1.06593	2033	90-94 years	29.9779	31.4148	29.7999	31.5928	29.592	31.8006	29.3298	32.0629	28.6071	32.7856
963	Incidence	30.8254	1.09147	2034	90-94 years	30.0897	31.561	29.9074	31.7433	29.6946	31.9561	29.4261	32.2246	28.6861	32.9647
964	Incidence	30.9648	1.11777	2035	90-94 years	30.2115	31.7182	30.0248	31.9049	29.8068	32.1228	29.5319	32.3978	28.774	33.1557
965	Incidence	31.1232	1.14549	2036	90-94 years	30.3511	31.8952	30.1598	32.0865	29.9364	32.3099	29.6547	32.5917	28.878	33.3683
966	Incidence	31.299	1.17472	2037	90-94 years	30.5072	32.0907	30.311	32.2869	30.0819	32.516	29.793	32.8049	28.9965	33.6014
967	Incidence	31.4881	1.20483	2038	90-94 years	30.676	32.3002	30.4748	32.5014	30.2399	32.7363	29.9435	33.0327	29.1266	33.8496
968	Incidence	31.6789	1.23528	2039	90-94 years	30.8463	32.5115	30.64	32.7178	30.3991	32.9586	30.0953	33.2625	29.2577	34.1
969	Incidence	31.8492	1.26534	2040	90-94 years	30.9964	32.702	30.785	32.9133	30.5383	33.1601	30.227	33.4714	29.3691	34.3293
970	Incidence	10.6175	0.495212	1990	95+ years	10.2837	10.9512	10.201	11.0339	10.1044	11.1305	9.98261	11.2523	9.64685	11.5881
971	Incidence	10.9593	0.454863	1991	95+ years	10.6528	11.2659	10.5768	11.3419	10.4881	11.4306	10.3762	11.5425	10.0678	11.8509
972	Incidence	11.2983	0.422457	1992	95+ years	11.0136	11.5831	10.9431	11.6536	10.8607	11.736	10.7568	11.8399	10.4703	12.1264
973	Incidence	11.699	0.400251	1993	95+ years	11.4293	11.9688	11.3624	12.0356	11.2844	12.1137	11.1859	12.2122	10.9145	12.4835
974	Incidence	12.1099	0.385611	1994	95+ years	11.85	12.3698	11.7856	12.4342	11.7104	12.5094	11.6155	12.6042	11.3541	12.8657
975	Incidence	12.559	0.378371	1995	95+ years	12.3039	12.814	12.2407	12.8772	12.167	12.9509	12.0739	13.044	11.8173	13.3006
976	Incidence	13.0376	0.377062	1996	95+ years	12.7835	13.2917	12.7205	13.3547	12.647	13.4282	12.5542	13.521	12.2986	13.7766
977	Incidence	13.5415	0.38041	1997	95+ years	13.2851	13.7979	13.2216	13.8615	13.1474	13.9356	13.0539	14.0292	12.7959	14.2871
978	Incidence	14.1	0.38726	1998	95+ years	13.839	14.361	13.7743	14.4257	13.6988	14.5012	13.6036	14.5965	13.341	14.8591
979	Incidence	15.011	0.405399	1999	95+ years	14.7378	15.2843	14.6701	15.352	14.591	15.431	14.4913	15.5307	14.2164	15.8056
980	Incidence	15.6065	0.414581	2000	95+ years	15.3271	15.8859	15.2578	15.9551	15.177	16.036	15.075	16.138	14.7939	16.4191
981	Incidence	16.1078	0.421316	2001	95+ years	15.8238	16.3918	15.7535	16.4621	15.6713	16.5443	15.5677	16.6479	15.282	16.9336
982	Incidence	16.4712	0.424363	2002	95+ years	16.1852	16.7573	16.1144	16.8281	16.0316	16.9109	15.9272	17.0153	15.6395	17.303
983	Incidence	16.7303	0.425186	2003	95+ years	16.4437	17.0169	16.3727	17.0879	16.2898	17.1708	16.1852	17.2754	15.897	17.5637
984	Incidence	17.1373	0.429624	2004	95+ years	16.8478	17.4269	16.776	17.4986	16.6922	17.5824	16.5866	17.6881	16.2953	17.9794
985	Incidence	17.8041	0.439925	2005	95+ years	17.5076	18.1006	17.4341	18.174	17.3483	18.2598	17.2401	18.368	16.9418	18.6663
986	Incidence	18.3004	0.44605	2006	95+ years	17.9998	18.6011	17.9253	18.6756	17.8383	18.7625	17.7286	18.8723	17.4262	19.1747
987	Incidence	18.7049	0.450186	2007	95+ years	18.4015	19.0083	18.3263	19.0835	18.2385	19.1713	18.1278	19.282	17.8225	19.5873
988	Incidence	19.3661	0.459419	2008	95+ years	19.0565	19.6758	18.9797	19.7525	18.8902	19.8421	18.7771	19.9551	18.4657	20.2666
989	Incidence	19.9709	0.466984	2009	95+ years	19.6562	20.2857	19.5782	20.3636	19.4871	20.4547	19.3722	20.5696	19.0556	20.8862
990	Incidence	20.5564	0.473971	2010	95+ years	20.2369	20.8758	20.1578	20.955	20.0653	21.0474	19.9487	21.164	19.6274	21.4854
991	Incidence	21.112	0.480768	2011	95+ years	20.7879	21.436	20.7077	21.5163	20.6139	21.6101	20.4956	21.7283	20.1697	22.0543
992	Incidence	21.7641	0.489246	2012	95+ years	21.4343	22.0938	21.3526	22.1755	21.2572	22.2709	21.1368	22.3913	20.8051	22.723
993	Incidence	22.1808	0.49327	2013	95+ years	21.8483	22.5133	21.766	22.5956	21.6698	22.6918	21.5484	22.8132	21.214	23.1476
994	Incidence	22.6272	0.49703	2014	95+ years	22.2922	22.9622	22.2092	23.0452	22.1123	23.1422	21.99	23.2644	21.653	23.6014
995	Incidence	23.2508	0.501353	2015	95+ years	22.9129	23.5888	22.8292	23.6725	22.7314	23.7702	22.6081	23.8936	22.2682	24.2335
996	Incidence	23.9279	0.505539	2016	95+ years	23.5871	24.2686	23.5027	24.353	23.4041	24.4516	23.2798	24.576	22.937	24.9187
997	Incidence	24.4801	0.507364	2017	95+ years	24.1382	24.8221	24.0534	24.9068	23.9545	25.0058	23.8297	25.1306	23.4857	25.4746
998	Incidence	25.0544	0.509331	2018	95+ years	24.7111	25.3977	24.6261	25.4828	24.5268	25.5821	24.4015	25.7074	24.0561	26.0527
999	Incidence	25.4142	0.507588	2019	95+ years	25.0721	25.7563	24.9873	25.8411	24.8884	25.9401	24.7635	26.0649	24.4193	26.4091
1000	Incidence	25.5983	0.503926	2020	95+ years	25.2586	25.9379	25.1745	26.0221	25.0762	26.1203	24.9522	26.2443	24.6106	26.586
1001	Incidence	25.4717	0.498981	2021	95+ years	25.1354	25.808	25.0521	25.8914	24.9548	25.9887	24.832	26.1114	24.4937	26.4497
1002	Incidence	26.8561	0.774819	2022	95+ years	26.3338	27.3783	26.2044	27.5077	26.0534	27.6588	25.8627	27.8494	25.3374	28.3747
1003	Incidence	27.2003	0.799642	2023	95+ years	26.6613	27.7392	26.5278	27.8728	26.3718	28.0287	26.1751	28.2254	25.633	28.7676
1004	Incidence	27.5248	0.824214	2024	95+ years	26.9693	28.0803	26.8316	28.2179	26.6709	28.3787	26.4681	28.5814	25.9093	29.1402
1005	Incidence	27.8356	0.848789	2025	95+ years	27.2635	28.4077	27.1218	28.5495	26.9563	28.715	26.7475	28.9238	26.172	29.4993
1006	Incidence	28.1274	0.873625	2026	95+ years	27.5386	28.7162	27.3927	28.8621	27.2223	29.0325	27.0074	29.2474	26.4151	29.8397
1007	Incidence	28.3933	0.89864	2027	95+ years	27.7877	28.999	27.6376	29.1491	27.4623	29.3243	27.2413	29.5454	26.632	30.1547
1008	Incidence	28.6237	0.92307	2028	95+ years	28.0016	29.2459	27.8474	29.4	27.6674	29.58	27.4404	29.8071	26.8145	30.433
1009	Incidence	28.8152	0.94662	2029	95+ years	28.1772	29.4532	28.0191	29.6113	27.8345	29.7959	27.6017	30.0288	26.9599	30.6706
1010	Incidence	28.9646	0.96927	2030	95+ years	28.3114	29.6179	28.1495	29.7798	27.9605	29.9688	27.722	30.2072	27.0649	30.8644
1011	Incidence	29.0785	0.991537	2031	95+ years	28.4102	29.7468	28.2447	29.9124	28.0513	30.1058	27.8074	30.3497	27.1351	31.022
1012	Incidence	29.1727	1.01399	2032	95+ years	28.4893	29.8561	28.3199	30.0255	28.1222	30.2232	27.8728	30.4726	27.1853	31.1601
1013	Incidence	29.2583	1.03649	2033	95+ years	28.5597	29.9569	28.3866	30.1299	28.1845	30.3321	27.9295	30.587	27.2267	31.2898
1014	Incidence	29.3429	1.05913	2034	95+ years	28.6291	30.0568	28.4522	30.2337	28.2457	30.4402	27.9851	30.7007	27.267	31.4188
1015	Incidence	29.4317	1.08224	2035	95+ years	28.7022	30.1611	28.5215	30.3418	28.3105	30.5528	28.0442	30.8191	27.3105	31.5528
1016	Incidence	29.5283	1.10628	2036	95+ years	28.7826	30.2739	28.5979	30.4586	28.3822	30.6744	28.11	30.9465	27.36	31.6966
1017	Incidence	29.6356	1.13147	2037	95+ years	28.873	30.3982	28.684	30.5871	28.4634	30.8078	28.185	31.0861	27.4179	31.8533
1018	Incidence	29.7526	1.15732	2038	95+ years	28.9725	30.5326	28.7793	30.7259	28.5536	30.9516	28.2689	31.2363	27.4842	32.0209
1019	Incidence	29.8778	1.18366	2039	95+ years	29.08	30.6756	28.8823	30.8732	28.6515	31.1041	28.3603	31.3952	27.5578	32.1978
1020	Incidence	30.0131	1.21071	2040	95+ years	29.1971	30.8291	28.9949	31.0313	28.7588	31.2674	28.461	31.5652	27.6401	32.3861
